# Supplementary material for: Gaze facilitates responsivity during hand coordinated joint attention
Source: Sci Rep. 2021 Oct 26;11:21037. doi: 10.1038/s41598-021-00476-3 (PMC8548595; doi:10.1038/s41598-021-00476-3)
Supplement: Supplementary file 1 — Supplementary Information 1. [file 41598_2021_476_MOESM1_ESM.zip]

Archive with 36 entries (31 files):
- OSF_DataAnalysis_Revision/
- __MACOSX/._OSF_DataAnalysis_Revision
- OSF_DataAnalysis_Revision/GazePoint/
- __MACOSX/OSF_DataAnalysis_Revision/._GazePoint
- OSF_DataAnalysis_Revision/.DS_Store
- __MACOSX/OSF_DataAnalysis_Revision/._.DS_Store
- OSF_DataAnalysis_Revision/AvatarValidation/
- __MACOSX/OSF_DataAnalysis_Revision/._AvatarValidation
- OSF_DataAnalysis_Revision/GazePoint/.Rhistory
- __MACOSX/OSF_DataAnalysis_Revision/GazePoint/._.Rhistory
- OSF_DataAnalysis_Revision/GazePoint/.DS_Store
- __MACOSX/OSF_DataAnalysis_Revision/GazePoint/._.DS_Store
- OSF_DataAnalysis_Revision/GazePoint/output/
- __MACOSX/OSF_DataAnalysis_Revision/GazePoint/._output
- OSF_DataAnalysis_Revision/GazePoint/GazePoint_ReducedGazeAOI_RMarkdown_Supp.Rmd
- __MACOSX/OSF_DataAnalysis_Revision/GazePoint/._GazePoint_ReducedGazeAOI_RMarkdown_Supp.Rmd
- OSF_DataAnalysis_Revision/GazePoint/GazePoint_WithSoloData_RMarkdown_Supp.Rmd
- __MACOSX/OSF_DataAnalysis_Revision/GazePoint/._GazePoint_WithSoloData_RMarkdown_Supp.Rmd
- OSF_DataAnalysis_Revision/GazePoint/.RData
- __MACOSX/OSF_DataAnalysis_Revision/GazePoint/._.RData
- OSF_DataAnalysis_Revision/GazePoint/GazePoint_RMarkdown_Main.Rmd
- __MACOSX/OSF_DataAnalysis_Revision/GazePoint/._GazePoint_RMarkdown_Main.Rmd
- OSF_DataAnalysis_Revision/GazePoint/data/
- __MACOSX/OSF_DataAnalysis_Revision/GazePoint/._data
- OSF_DataAnalysis_Revision/AvatarValidation/Avatar Validation Questionnaire.pdf
- __MACOSX/OSF_DataAnalysis_Revision/AvatarValidation/._Avatar Validation Questionnaire.pdf
- OSF_DataAnalysis_Revision/AvatarValidation/Avatar_Validation_Data.xlsx
- __MACOSX/OSF_DataAnalysis_Revision/AvatarValidation/._Avatar_Validation_Data.xlsx
- OSF_DataAnalysis_Revision/GazePoint/output/BySubjectData.csv
- __MACOSX/OSF_DataAnalysis_Revision/GazePoint/output/._BySubjectData.csv
- OSF_DataAnalysis_Revision/GazePoint/data/SoloTrialData.csv
- __MACOSX/OSF_DataAnalysis_Revision/GazePoint/data/._SoloTrialData.csv
- OSF_DataAnalysis_Revision/GazePoint/data/TrialData.csv
- __MACOSX/OSF_DataAnalysis_Revision/GazePoint/data/._TrialData.csv
- OSF_DataAnalysis_Revision/GazePoint/data/SubjectData.csv
- __MACOSX/OSF_DataAnalysis_Revision/GazePoint/data/._SubjectData.csv
