# Supplementary material for: Gaze facilitates responsivity during hand coordinated joint attention
Source: Sci Rep. 2021 Oct 26;11:21037. doi: 10.1038/s41598-021-00476-3 (PMC8548595; doi:10.1038/s41598-021-00476-3)
Supplement: Supplementary file 1 — Supplementary Information 1. [file 41598_2021_476_MOESM1_ESM.zip › OSF_DataAnalysis_Revision/GazePoint/GazePoint_ReducedGazeAOI_RMarkdown_Supp.Rmd]

---
output:
  html_document:
    number_sections: no
  pdf_document: default
  word_document: default
---
Manuscript Title:
Gaze Facilitates Responsivity During Hand-Coordinated Joint Attention

Manuscript Authors:
Inkley, C., Nalepka, P., Richardson, M. J., Kaplan, D. M., & Caruana, N.

Code developed by Caruana, N.

Sample:
(26 dyads, 0 excluded, n = 52)

#This modified code was developed following peer review to repeat all analyses using a stricter area of interest (AOI) for the avatar's face. Here, rather than using an AOI that comprised the whole face, we implenebted an AOI around the eye region only. As shown below, the pattern of results remain the same, with stronger gaze-point congruency effects emerging when modelling SRT data on all trials, and when only modelling data from trials where participants overtly fixate the gaze region on their partner's face during the joint attention episode. 

========================================================

## Required Packages.
Install and load required packages. 

```{r, echo=TRUE, warning=FALSE, message=FALSE}
library(ggplot2)
library(plyr)
library(dplyr)
library(knitr)
library(lme4)
library(lmerTest)
library(rcompanion)
library(rmarkdown)
```

# Reading in Data.
We first used a custom matlab script (developed by Nalepka, P.) to extract and calculate the necessary variables from the online data collected using the Tobii Vive VR HMD and Polhemus motion trackers. These are summarised within the data spreadsheet "TrialData". 

```{r, echo=TRUE}
Data <- read.csv("data/TrialData.csv", stringsAsFactors=FALSE) #Load TrialData.csv into data frame labelled "Data". 
```

Add relevant subject info (from SubjectData) - by column - to info to the "Data" data frame.

```{r, echo=TRUE}
SubjectData <- read.csv("data/SubjectData.csv", stringsAsFactors=FALSE)
#Data$Group <- as.factor(SubjectData$Group[match(Data$SubNum, SubjectData$SubNum)])
Data$Include <- as.factor(SubjectData$IncludeSub[match(Data$SubNum, SubjectData$SubNum)])
Data$GenderMatch <- as.factor(SubjectData$GenderMatch[match(Data$SubNum, SubjectData$SubNum)])
```

Identify factors of interest.

```{r, echo=TRUE}
Data$SubNum <- factor(Data$SubNum)
Data$Pair <- factor(Data$Pair)
Data$TrialID <- factor(Data$TrialID)
Data$OvertAttFace <- ifelse(Data$PredictiveGazeEyes==1,"OvertAttFace","NoOvertAttFace")
Data$OvertAttFace <- factor(Data$OvertAttFace)
Data$CongruentGaze <- ifelse(Data$PredSpatInfo==1,"Congruent","Incongruent")
Data$CongruentGaze <- factor(Data$CongruentGaze)
```

## Pre-processing of Data.
Exclude participants from further analyses.

```{r, echo=TRUE}
Data <- Data [(Data$Include==1), ]
```

Select only useable data (see methods).

```{r, echo=TRUE}
UseableData <- Data[(Data$CorrectIncorrect==1),] #Remove trials if incorrect response.
UseableData <- UseableData[(UseableData$InitiatorPercentGazeValid>90),] #Remove trials where initiator's gaze calibration was less than 90%.
UseableData <- UseableData[(UseableData$ResponseTime<6000),] #Remove trials if longer than 6 seconds.
UseableData <- UseableData[(UseableData$iJA>0),] #Remove trials where initiator's gazed at target outside of joint attention period.
UseableData[UseableData=="NaN"] <- NA #Replace NaNs with NAs from all variables of interest so R can read data.
```

Summarise and display the structure of data.

```{r, echo=TRUE}
str(UseableData)
```

Remove trials where responder's saccadic reaction time outside joint attention period (see methods).

```{r, echo=TRUE}
SRTData <- UseableData[which(UseableData$rRTsacc>100 & UseableData$rRTsacc<1200),] 
```

Assess normality of dependent variable reaction time.

```{r, echo=TRUE}
hist(SRTData$rRTsacc, breaks=100)
```

## Initiator Gaze Behaviour.
Identify the proportion of trials where initiators provided congruent gaze (Target -> Point) or did not provide congruent gaze (Other -> Point) and plot proportion.

```{r, echo=TRUE}
ProbData <- ddply(UseableData,c("SubNum"),summarise, MeanCongruentGaze=mean(PredSpatInfo*100, na.rm = TRUE))

ggplot(ProbData, aes(x="", y=MeanCongruentGaze, fill=NA))+
  geom_boxplot(width = .5, fill="#5DADE2")+
  theme_minimal()+
  theme(aspect.ratio=5/3)+
  scale_fill_brewer() + 
  scale_x_discrete("")+
  scale_y_continuous (breaks = seq(0, 100, by=20))+
  coord_cartesian(ylim = c(0, 100), expand=FALSE)+
  geom_point(position=position_jitterdodge(jitter.width=0.3), alpha=0.3, size=2)+
  labs(y="Frequency of Initiator Gaze-Point Congruency (% Trials)")
```

## Responder Overt Attention Behaviour.
Identify the proportion of trials where responders overtly attended to their partners face during the joint attention period and plot proportion.

```{r, echo=TRUE}

ProbData <- ddply(UseableData,c("SubNum"),summarise, MeanPartnerOvert=mean(PredictiveGazeFace*100, na.rm = TRUE))

ggplot(ProbData, aes(x="Face AOI", y=MeanPartnerOvert, fill=NA))+
  geom_boxplot(width = .5, fill="#F5B041") +
  theme_minimal()+
  theme(aspect.ratio=5/3)+
  scale_fill_brewer() + 
  scale_x_discrete("")+
  scale_y_continuous (breaks = seq(0, 100, by=20))+
  coord_cartesian(ylim = c(0, 100), expand=FALSE)+
  geom_point(position=position_jitterdodge(jitter.width=0.3), alpha=0.3, size=2)+
  labs(y="Frequency of Responder Overt Attention to Face AOI (% Trials)")

ProbData <- ddply(UseableData,c("SubNum"),summarise, MeanPartnerOvert=mean(PredictiveGazeEyes*100, na.rm = TRUE))

ggplot(ProbData, aes(x="Eye AOI", y=MeanPartnerOvert, fill=NA))+
  geom_boxplot(width = .5, fill="#F5B041") +
  theme_minimal()+
  theme(aspect.ratio=5/3)+
  scale_fill_brewer() + 
  scale_x_discrete("")+
  scale_y_continuous (breaks = seq(0, 100, by=20))+
  coord_cartesian(ylim = c(0, 100), expand=FALSE)+
  geom_point(position=position_jitterdodge(jitter.width=0.3), alpha=0.3, size=2)+
  labs(y="Frequency of Responder Overt Attention to Eye AOI (% Trials)")
```

## Does initiator congruent gaze predict responders overt attend to the face (...using AOI around eyes only)?
Assess correlation between the proportion of trials initiators provided congruent gaze and the proportion of trials where responders overtly attented to the face of their partner.

```{r, echo=TRUE}
ProbData <- ddply(UseableData,c("SubNum"),summarise, MeanCongruentGaze=mean(PredSpatInfo*100, na.rm = TRUE), MeanPartnerOvert=mean(PredictiveGazeFace*100, na.rm = TRUE))

cor.test(ProbData$MeanCongruentGaze, ProbData$MeanPartnerOvert, use = "complete.obs", method="pearson")
cor.test 
scatter <- ggplot(ProbData,aes(MeanCongruentGaze, MeanPartnerOvert))+ 
  geom_point()+
  labs(x="Frequency of Initiator Gaze-Point Congruenct (% Trials)", 
       y="Frequency of Responder Overt Attention to Gaze (% Trials)")+
  scale_y_continuous (breaks = seq(0, 100, by=10))+
  scale_x_continuous (breaks = seq(0, 100, by=10))+
  geom_smooth(method=lm, colour = "#ce42e6")+ #error bars represent 95% confidence intervals
  theme_classic()
scatter
```

## Effect of Initiator Gaze Behaviour on Responsivity.
Saccadic reaction time (SRT) data were subjected to *linear* mixed effects analyses using the lme4 package to test for effects of "CongruentGaze" (the congruency of the initiator's gaze before pointing to initiate joint attention).
We included random slopes for the effect of CongruentGaze for Subjects, Pairs and Trials. That is, we let the effect of CongruentGaze vary across individual responders, interactive dyads and trial types to account for any random effects of Subjects, Pairs and Trial type on the observed effect.

Estimating model on *raw* (i.e., untransformed) SRT data. 

```{r, echo=TRUE}
GazeRTr <- lmer(rRTsacc ~ CongruentGaze + (1+CongruentGaze|Pair/SubNum) + (1+CongruentGaze|TrialID), SRTData, REML=FALSE)
plot(GazeRTr)
plotNormalHistogram(residuals(GazeRTr), breaks=100)
qqnorm(residuals(GazeRTr))
kable(summary(GazeRTr)$coefficients, digits=3)
```

BoxCox Transformation

```{r}
library(MASS) 
(boxcox(rRTsacc ~ CongruentGaze, data=subset(SRTData, rRTsacc > 0))) #Provides an indication of what data transformation would be most appropriate given the shape of the SRT data.
```

Estimating 'maximal' model on *sqrt transformed* SRT data. 

```{r, echo=TRUE}
SRTData$sqrtSRT <- (sqrt(SRTData$rRTsacc)) # Square-root transformation of SRT data
MaxGaze <- lmer(sqrtSRT ~ CongruentGaze + (1+CongruentGaze|Pair/SubNum) + (1+CongruentGaze|TrialID),
  SRTData, REML=FALSE)
  plot(MaxGaze)
  plotNormalHistogram(residuals(MaxGaze), breaks=100)
  qqnorm(residuals(MaxGaze))
  kable(summary(MaxGaze)$coefficients, digits=3) 
  
#Note that the parameter estimates for this model suggest a "singular fit" (see:https://rdrr.io/cran/lme4/man/isSingular.html). In line with current recommendations, we ran the most maximal yet parsimonious models which avoided singular fit. These comprised only the fixed effect factor of "PredictiveGaze" and a random intercept for Pair, SubNum and TrialID. 
```

Estimating 'reduced' model on transformed SRT data. 

```{r, echo=TRUE}
MinGaze <- lmer(sqrtSRT ~ CongruentGaze + (1|Pair/SubNum) + (1|TrialID), SRTData, REML=TRUE)
plot(MinGaze)
plotNormalHistogram(residuals(MinGaze), breaks=100)
qqnorm(residuals(MinGaze))
kable(summary(MinGaze)$coefficients, digits=3)
```

Plot effect of initiator gaze behaviour on responsivity.

```{r, echo=TRUE}
BySubjectsData <- ddply(SRTData,c("SubNum","CongruentGaze"),summarise, MeanSRT=mean(rRTsacc, na.rm = TRUE))

ggplot(BySubjectsData, aes(x=factor(""), y=MeanSRT, fill=CongruentGaze))+ 
  geom_boxplot(outlier.colour=NA,)+
  scale_fill_manual(values=c("#58D68D","#AF7AC5"))+ 
  theme_minimal()+
  theme(aspect.ratio=5/4)+
  guides(fill="none")+
  scale_x_discrete("All Trials")+
  scale_y_continuous (breaks = seq(0, 1200, by=100))+
  coord_cartesian(ylim = c(100, 1200), expand=FALSE)+
  geom_point(position=position_jitterdodge(jitter.width=.4), alpha=0.3, size=2)+
  ylab("Mean Saccadic Reaction Time (ms)")
```

### Model fit analysis of effect of initiator gaze behaviour on responsivity.
First we define our model, removing all fixed effect parameters, and only retaining the random effects parameters (i.e., the ‘null model’).

```{r}
M_Null <- lmer(sqrtSRT ~ 1 + (1|Pair/SubNum) + (1|TrialID), SRTData, REML=FALSE)
plot(predict(M_Null),SRTData$sqrtSRT, xlab="predicted",ylab="actual")
abline(a=0,b=1)
```

Then we define a model that adds our fixed effect. In this case the ‘CongruentGaze' factor.

```{r}
M_Gaze <- lmer(sqrtSRT ~ CongruentGaze + (1|Pair/SubNum) + (1|TrialID), SRTData, REML=FALSE)
plot(predict(M_Gaze),SRTData$sqrtSRT, xlab="predicted",ylab="actual")
abline(a=0,b=1)
```

Once all models have been defined and estimated, we can run the ‘anova’ function in R which compares the models on their fit to the available data. By changing one parameter at a time, we can determine the extent to which that parameter explains variance in the available data set. 

```{r}
anova(M_Null, M_Gaze, test=TRUE)
kable(anova(M_Null, M_Gaze, test=TRUE))
```

## Is the effect of initiator gaze behaviour on responsivity reliant on overt attention to the face (...using AOI around eyes only).
Exploratory analysis of the effect of initiator gaze-point congruency on saccadic reaction times for responders who were overtly attending to their partner's face during the joint attention period.

```{r, echo=TRUE}
OvertGazeData <- SRTData[which(SRTData$OvertAttFace=="OvertAttFace"),] # Exclude no overt attention trials
OvertGaze <- lmer(sqrtSRT ~ CongruentGaze + (1|Pair/SubNum) + (1|TrialID), OvertGazeData, REML=TRUE)
plot(OvertGaze)
plotNormalHistogram(residuals(OvertGaze), breaks=100)
qqnorm(residuals(OvertGaze))
kable(summary(OvertGaze)$coefficients, digits=3)
```

Plot effect of initiator gaze-point congruency on reaction times for responders who were overtly attending to their partner's face during the joint attention period.

```{r, echo=TRUE}
BySubjectsData <- ddply(OvertGazeData,c("SubNum","CongruentGaze"),summarise, MeanSRT=mean(rRTsacc, na.rm = TRUE))
ggplot(BySubjectsData, aes(x=factor(""), y=MeanSRT, fill=CongruentGaze))+
  geom_boxplot(outlier.colour=NA)+
  scale_fill_manual(values=c("#58D68D","#AF7AC5"))+  
  theme_minimal()+
  theme(aspect.ratio=5/4)+
  guides(fill="none")+
  scale_x_discrete("Overt Attention to Face")+
  scale_y_continuous (breaks = seq(0, 1200, by=100))+
  coord_cartesian(ylim = c(100, 1200), expand=FALSE)+
  geom_point(position=position_jitterdodge(jitter.width=0.4), alpha=0.3, size=2)+
  ylab("Mean Saccadic Reaction Time (ms)")


```

### Model fit analysis of gaze-point congruency effect on overt attention trials.
Remove all fixed effect parameters, and only retaining the random effects parameters (i.e., the ‘null model’).

```{r}
M_Null <- lmer(sqrtSRT ~ 1 + (1|Pair/SubNum) + (1|TrialID), OvertGazeData, REML=FALSE)
plot(predict(M_Null),OvertGazeData$sqrtSRT, xlab="predicted",ylab="actual")
abline(a=0,b=1)
```

Define a model that adds our fixed effect. In this case the ‘Congruent Gaze' factor.

```{r}
M_OvertGaze <- lmer(sqrtSRT ~ CongruentGaze + (1|Pair/SubNum) + (1|TrialID), OvertGazeData, REML=FALSE)
plot(predict(M_OvertGaze),OvertGazeData$sqrtSRT, xlab="predicted",ylab="actual")
abline(a=0,b=1)
```

Once all models have been defined and estimated, we can run the ‘anova’ function in R which compares the models on their fit to the available data. By changing one parameter at a time, we can determine the extent to which that parameter explains variance in the available data set. 

```{r}
anova(M_Null, M_OvertGaze, test=TRUE)
kable(anova(M_Null, M_OvertGaze, test=TRUE))
```

Effect of initiator gaze-point congruency on reaction times for responders who were NOT overtly attending to their partner's face.

```{r, echo=TRUE}
NoOvertGazeData <- SRTData[which(SRTData$OvertAttFace=="NoOvertAttFace"),] # Exclude overt attention trials
NoOvertGaze <- lmer(sqrtSRT ~ CongruentGaze + (1|Pair) + (1|TrialID), NoOvertGazeData, REML=TRUE) # Run SRT model.
plot(NoOvertGaze)
plotNormalHistogram(residuals(NoOvertGaze), breaks=100)
qqnorm(residuals(NoOvertGaze))
kable(summary(NoOvertGaze)$coefficients, digits=3)
```

Plot effect of initiator gaze-point congruency on reaction times for responders who were not overtly attending to their partner's face.

```{r, echo=TRUE}
BySubjectsData <- ddply(NoOvertGazeData,c("SubNum","CongruentGaze"),summarise, MeanSRT=mean(rRTsacc, na.rm = TRUE))
ggplot(BySubjectsData, aes(x=factor(""), y=MeanSRT, fill=CongruentGaze))+
  geom_boxplot(outlier.colour=NA)+
  scale_fill_manual(values=c("#58D68D","#AF7AC5"))+  
  theme_minimal()+
  theme(aspect.ratio=5/4)+
  guides(fill="none")+
  scale_x_discrete("No Overt Attention to Face")+
  scale_y_continuous (breaks = seq(0, 1200, by=100))+
  coord_cartesian(ylim = c(100, 1200), expand=FALSE)+
  geom_point(position=position_jitterdodge(jitter.width=0.4), alpha=0.3, size=2)+
  ylab("Mean Saccadic Reaction Time (ms)")
```

### Model fit analysis of gaze-point congruency effect on no overt attention trials.
Remove all fixed effect parameters, and only retaining the random effects parameters (i.e., the ‘null model’).

```{r}
M_Null <- lmer(sqrtSRT ~ 1 + (1|Pair/SubNum) + (1|TrialID), NoOvertGazeData, REML=FALSE)
plot(predict(M_Null),NoOvertGazeData$sqrtSRT, xlab="predicted",ylab="actual")
abline(a=0,b=1)
```

Then we define a model that adds our fixed effect. In this case the ‘CongruentGaze' factor.

```{r}
M_NoOvertGaze <- lmer(sqrtSRT ~ CongruentGaze + (1|Pair/SubNum) + (1|TrialID), NoOvertGazeData, REML=FALSE)
plot(predict(M_NoOvertGaze),NoOvertGazeData$sqrtSRT, xlab="predicted",ylab="actual")
abline(a=0,b=1)
```

Once all models have been defined and estimated, we can run the ‘anova’ function in R which compares the models on their fit to the available data. By changing one parameter at a time, we can determine the extent to which that parameter explains variance in the available data set. 

```{r}
anova(M_Null, M_NoOvertGaze, test=TRUE)
kable(anova(M_Null, M_NoOvertGaze, test=TRUE))
```
