# Supplementary material for: Gaze facilitates responsivity during hand coordinated joint attention
Source: Sci Rep. 2021 Oct 26;11:21037. doi: 10.1038/s41598-021-00476-3 (PMC8548595; doi:10.1038/s41598-021-00476-3)
Supplement: Supplementary file 1 — Supplementary Information 1. [file 41598_2021_476_MOESM1_ESM.zip › OSF_DataAnalysis_Revision/GazePoint/GazePoint_WithSoloData_RMarkdown_Supp.Rmd]

---
output:
  html_document:
    number_sections: no
  pdf_document: default
  word_document: default
---
Manuscript Title:
Gaze Facilitates Responsivity During Hand-Coordinated Joint Attention

Supp Code for Visualising Non-social Task Data 

Manuscript Authors:
Inkley, C., Nalepka, P., Richardson, M. J., Kaplan, D. M., & Caruana, N.

Code developed by Caruana, N.

Sample:
(26 dyads, 0 excluded, n = 52)

========================================================

## Required Packages.
Install and load required packages. 

```{r, echo=TRUE, warning=FALSE, message=FALSE}
library(ggplot2)
library(plyr)
library(dplyr)
library(knitr)
library(lme4)
library(lmerTest)
library(rcompanion)
library(rmarkdown)
```

# Reading in Data.
We first used a custom matlab script (developed by Nalepka, P.) to extract and calculate the necessary variables from the online data collected using the Tobii Vive VR HMD and Polhemus motion trackers. These are summarised within the data spreadsheet "TrialData". 

```{r, echo=TRUE}
Data <- read.csv("data/SoloTrialData.csv", stringsAsFactors=FALSE) #Load TrialData.csv into data frame labelled "Data". 
```

Add relevant subject info (from SubjectData) - by column - to info to the "Data" data frame.

```{r, echo=TRUE}
SubjectData <- read.csv("data/SubjectData.csv", stringsAsFactors=FALSE)
```

Identify factors of interest.

```{r, echo=TRUE}
Data$SubNum <- factor(Data$SubNum)
Data$Pair <- factor(Data$Pair)
Data$TrialID <- factor(Data$TrialID)
Data$Task <- ifelse(Data$Task=="solo_saccade","SaccadeTask","PointTask")
Data$Task <- factor(Data$Task)
```

## Pre-processing of Data.

Select only useable data (see methods).

```{r, echo=TRUE}
UseableData <- Data[(Data$CorrectIncorrect==1),] #Remove trials if incorrect response.
#UseableData <- UseableData[(UseableData$InitiatorPercentGazeValid>90),] #Remove trials where initiator's gaze calibration was less than 90%.
UseableData <- UseableData[(UseableData$TargetLookResponseTime<6),] #Remove trials if longer than 6 seconds.
```

Summarise and display the structure of data.

```{r, echo=TRUE}
str(UseableData)
```

Remove trials where responder's saccadic reaction time outside joint attention period (see methods).

```{r, echo=TRUE}
SRTData <- UseableData[which(UseableData$TargetLookResponseTime>.1 & UseableData$TargetLookResponseTime<1.2),] 

#Convert response time data back to ms
SRTData$TargetLookResponseTime <- SRTData$TargetLookResponseTime*1000

#Split dataframes by task
SaccadeOnlySRT <- SRTData[which(SRTData$Task == "SaccadeTask"),]
PointOnlySRT <- SRTData[which(SRTData$Task == "PointTask"),]

```

Assess normality of dependent variable reaction time.

```{r, echo=TRUE}

hist(SaccadeOnlySRT$TargetLookResponseTime, breaks=100)
mean(SaccadeOnlySRT$TargetLookResponseTime)
sd(SaccadeOnlySRT$TargetLookResponseTime)

hist(PointOnlySRT$TargetLookResponseTime, breaks=100)
mean(PointOnlySRT$TargetLookResponseTime)
sd(PointOnlySRT$TargetLookResponseTime)

```

## Plot effect of initiator gaze behaviour on responsivity.

```{r, echo=TRUE}

#Saccade Only data

SaccadeBySubjectsData <- ddply(SaccadeOnlySRT,c("SubNum"),summarise, MeanSRT=mean(TargetLookResponseTime, na.rm = TRUE))

ggplot(SaccadeBySubjectsData, aes(x=factor(""), y=MeanSRT, fill='Task'))+ 
  geom_boxplot(outlier.colour=NA,)+
  scale_fill_manual(values=c("#58D50E"))+ 
  theme_minimal()+
  theme(aspect.ratio=5/4)+
  guides(fill="none")+
  scale_x_discrete("Saccade Response")+
  scale_y_continuous (breaks = seq(0, 1200, by=100))+
  coord_cartesian(ylim = c(100, 1200), expand=FALSE)+
  geom_point(position=position_jitterdodge(jitter.width=.4), alpha=0.3, size=2)+
  ylab("Mean Saccadic Reaction Time (s)")

#Point Only data

PointBySubjectsData <- ddply(PointOnlySRT,c("SubNum"),summarise, MeanSRT=mean(TargetLookResponseTime, na.rm = TRUE))

ggplot(PointBySubjectsData, aes(x=factor(""), y=MeanSRT, fill='Task'))+ 
  geom_boxplot(outlier.colour=NA,)+
  scale_fill_manual(values=c("#58D50E"))+ 
  theme_minimal()+
  theme(aspect.ratio=5/4)+
  guides(fill="none")+
  scale_x_discrete("Point Response")+
  scale_y_continuous (breaks = seq(0, 1200, by=100))+
  coord_cartesian(ylim = c(100, 1200), expand=FALSE)+
  geom_point(position=position_jitterdodge(jitter.width=.4), alpha=0.3, size=2)+
  ylab("Mean Saccadic Reaction Time (s)")

```
