# Supplementary material for: Gaze facilitates responsivity during hand coordinated joint attention
Source: Sci Rep. 2021 Oct 26;11:21037. doi: 10.1038/s41598-021-00476-3 (PMC8548595; doi:10.1038/s41598-021-00476-3)
Supplement: Supplementary file 1 — Supplementary Information 1. [file 41598_2021_476_MOESM1_ESM.zip › OSF_DataAnalysis_Revision/AvatarValidation/Avatar_Validation_Data.xlsx]

## Sheet: Sheet1
ID	Start time	Completion time	What is your age (years)?	What is your gender?	What ethnicity do you identify with?	What ethnicity do you think this female avatar is?	HowCertainFemaleAvatar (1=Not at All, 7=Completely)	What ethnicity do you think this male avatar is?	HowCertainMaleAvatar (1=Not at All, 7=Completely)
1	2019-04-02 11:22:49	2019-04-02 11:23:47	57	Female	Caucasian	Hispanic	1	Middle Eastern	1
2	2019-04-02 11:22:51	2019-04-02 11:23:50	35	Female	Caucasian	East Asian (e.g., Indian, Sri Lankan, Nepalese)	2	Hispanic	2
3	2019-04-02 11:22:56	2019-04-02 11:24:16	35	Male	Caucasian	Hispanic	5	Middle Eastern	5
4	2019-04-02 11:22:52	2019-04-02 11:24:43	39	Female	Caucasian	Hispanic	2	Middle Eastern	2
5	2019-04-02 11:24:29	2019-04-02 11:24:55	38	Male	Caucasian	Caucasian	4	Caucasian	4
6	2019-04-02 11:23:53	2019-04-02 11:25:13	27	Male	Caucasian	Hispanic	5	Middle Eastern	5
7	2019-04-02 11:23:41	2019-04-02 11:26:19	40	Female	Caucasian	Hispanic	2	Hispanic	2
8	2019-04-02 11:24:37	2019-04-02 11:26:21	29	Female	Caucasian	Middle Eastern	3	Middle Eastern	3
9	2019-04-02 11:25:49	2019-04-02 11:26:48	53	Female	Caucasian	Caucasian	2	Hispanic	2
10	2019-04-02 11:24:16	2019-04-02 11:26:51	21	Female	Caucasian	Caucasian	1	Caucasian	2
11	2019-04-02 11:25:02	2019-04-02 11:27:07	33	Male	Middle Eastern	Hispanic	5	Middle Eastern	5
12	2019-04-02 11:26:57	2019-04-02 11:28:26	39	Male	Caucasian	East Asian (e.g., Indian, Sri Lankan, Nepalese)	2	Hispanic	2
13	2019-04-02 11:28:57	2019-04-02 11:30:00	29	Female	Caucasian	Middle Eastern	3	Hispanic	3
14	2019-04-02 11:29:54	2019-04-02 11:30:46	35	Male	Caucasian	Hispanic	4	Hispanic	4
15	2019-04-02 11:27:54	2019-04-02 11:32:05	26	Female	East Asian (e.g., Indian, Sri Lankan, Nepalese)	Hispanic	2	Middle Eastern	4
16	2019-04-02 11:34:26	2019-04-02 11:34:57	28	Female	Caucasian	Caucasian	5	Caucasian	6
17	2019-04-02 11:37:56	2019-04-02 11:39:06	38	Male	Caucasian	Hispanic	1	Middle Eastern	1
18	2019-04-02 11:45:39	2019-04-02 11:46:31	25	Female	Caucasian	Hispanic	5	Hispanic	2
19	2019-04-02 11:51:44	2019-04-02 12:04:18	30	Female	East Asian (e.g., Indian, Sri Lankan, Nepalese)	East Asian (e.g., Indian, Sri Lankan, Nepalese)	5	Caucasian	5
20	2019-04-02 12:05:35	2019-04-02 12:06:42	41	Male	Caucasian	Caucasian	5	Middle Eastern	3
21	2019-04-02 12:12:18	2019-04-02 12:14:12	30	Female	South Korean	Hispanic	1	Caucasian	1
22	2019-04-02 12:14:49	2019-04-02 12:16:21	39	Male	Caucasian	East Asian (e.g., Indian, Sri Lankan, Nepalese)	2	Hispanic	2
23	2019-04-02 12:22:08	2019-04-02 12:23:21	33	Female	Caucasian	Caucasian	3	Middle Eastern	2
24	2019-04-02 12:31:21	2019-04-02 12:32:33	79	Male	Caucasian	Hispanic	6	East Asian (e.g., Indian, Sri Lankan, Nepalese)	5
25	2019-04-02 12:59:57	2019-04-02 13:01:17	53	Male	Caucasian	Hispanic	5	Caucasian	5
26	2019-04-02 13:12:42	2019-04-02 13:13:39	30	Female	Caucasian	Pacific Islander	3	East Asian (e.g., Indian, Sri Lankan, Nepalese)	4
27	2019-04-02 13:22:15	2019-04-02 13:23:46	36	Female	Caucasian	Hispanic	2	Caucasian	2
28	2019-04-02 13:28:25	2019-04-02 13:30:44	32	Female	East Asian (e.g., Indian, Sri Lankan, Nepalese)	Hispanic	2	Middle Eastern	3
29	2019-04-02 13:30:17	2019-04-02 13:32:38	41	Female	Caucasian	South Asian (e.g., Thai, Vietnamese, Malaysian)	5	Caucasian	4
30	2019-04-02 13:55:14	2019-04-02 13:56:09	34	Male	Caucasian	Hispanic	3	Hispanic	3
31	2019-04-02 13:56:01	2019-04-02 13:56:51	49	Female	Caucasian	Hispanic	4	Caucasian	6
32	2019-04-02 13:57:12	2019-04-02 13:57:47	40	Prefer not to say	Caucasian	Caucasian	4	Caucasian	4
33	2019-04-02 14:00:11	2019-04-02 14:05:13	32	Female	East Asian (e.g., Indian, Sri Lankan, Nepalese)	Hispanic	5	East Asian (e.g., Indian, Sri Lankan, Nepalese)	5
34	2019-04-02 14:07:16	2019-04-02 14:07:54	39	Male	Caucasian	East Asian (e.g., Indian, Sri Lankan, Nepalese)	5	Caucasian	5
35	2019-04-02 14:08:04	2019-04-02 14:11:09	23	Male	Caucasian	Hispanic	4	Middle Eastern	5
36	2019-04-02 14:24:05	2019-04-02 14:24:39	41	Female	Caucasian	Hispanic	2	Hispanic	2
37	2019-04-02 14:27:20	2019-04-02 14:30:34	53	Male	Caucasian	Hispanic	2	Middle Eastern	4
38	2019-04-02 14:56:04	2019-04-02 14:57:19	29	Female	Caucasian	Middle Eastern	4	Hispanic	4
39	2019-04-02 15:00:30	2019-04-02 15:01:51	30	Female	East Asian (e.g., Indian, Sri Lankan, Nepalese)	Middle Eastern	2	Hispanic	4
40	2019-04-02 15:03:49	2019-04-02 15:06:55	29	Female	Caucasian	Middle Eastern	2	Hispanic	2
41	2019-04-02 15:40:56	2019-04-02 15:43:59	40	Female	White British	Caucasian	4	Caucasian	4
42	2019-04-02 15:44:30	2019-04-02 15:46:17	33	Female	South Asian (e.g., Thai, Vietnamese, Malaysian)	Hispanic	2	Hispanic	2
43	2019-04-02 16:25:29	2019-04-02 16:26:28	36	Female	Caucasian	Hispanic	1	Hispanic	1
44	2019-04-02 17:11:39	2019-04-02 17:12:49	24	Female	Caucasian	Caucasian	5	Caucasian	5
45	2019-04-02 17:57:50	2019-04-02 17:59:16	26	Female	Caucasian	Middle Eastern	4	Middle Eastern	6
46	2019-04-02 19:53:49	2019-04-02 19:55:30	39	Female	Caucasian	Hispanic	4	Hispanic	3
47	2019-04-03 14:54:16	2019-04-03 14:56:10	37	Female	Caucasian	American Indian	4	South European	5
