# Supplementary material for: Gaze facilitates responsivity during hand coordinated joint attention
Source: Sci Rep. 2021 Oct 26;11:21037. doi: 10.1038/s41598-021-00476-3 (PMC8548595; doi:10.1038/s41598-021-00476-3)
Supplement: Supplementary file 1 — Supplementary Information 1. [file 41598_2021_476_MOESM1_ESM.zip › OSF_DataAnalysis_Revision/GazePoint/output/BySubjectData.csv]

SubNum	Congruent	Incongruent
105	487.7384615	620.3
106	530.48	817.46
107	593.4444444	703.8
108	311.375
109	459.1	744.55
110	621.0428571	611.4875
111	690.1833333	724.55
112	352.04	512.41875
113	547.2	591.94
114	640.1083333	435.4363636
115	462.84	612.2
116	435.1857143	630.2166667
117	805.5142857	876.7875
118	625.4769231	580.5
119	599.6333333	610.19375
120	530.35	895.32
121	437.2642857	423.7142857
122	695.8428571	910.25
123	542.8933333	722.0777778
124	527.29	641.27
125	772.21875	682.1428571
126	860.3090909	1059.9
127	500.95	601.4916667
128	567.5375	391.375
129	494.8111111	533.25
130	515.3571429	476.7142857
205	743.7428571	525.5
206	541.8	651.9166667
207	701.1	635.1625
208	508.7666667	683.4909091
209	867.92	759.7428571
210	448.1888889	647.36
211	368.7	338.9
212	463.2529412	1039.05
213	535.3866667	697.7875
214	599.85	761.0636364
215	713.9266667	771.2714286
216	577.2076923	526.0285714
217	477.3888889	592.3714286
218	536.4	744.2333333
219	614.9	643.9777778
220	487.2	582.5
221	527.1	546.3727273
222	620.9	466
223	619.28	774.3
224	522.33125	507.8571429
225	520.7466667	745.76
226	649.59	895.7
227	407.0833333	630.5909091
228	540.0266667	599.1
229	420.6545455	668.3333333
230	438.2352941	536
