# Supplementary material for: Gaze facilitates responsivity during hand coordinated joint attention
Source: Sci Rep. 2021 Oct 26;11:21037. doi: 10.1038/s41598-021-00476-3 (PMC8548595; doi:10.1038/s41598-021-00476-3)
Supplement: Supplementary file 1 — Supplementary Information 1. [file 41598_2021_476_MOESM1_ESM.zip › OSF_DataAnalysis_Revision/GazePoint/data/SoloTrialData.csv]

Pair	Person	SubNum	Task	TrialNum	TrialID	TargetName	TargetLocation	LocalTargetLocation	TrialStartTime	TrialEndTime	ResponseTime		TargetLookResponseTime	FinalGazedObject	CorrectIncorrect
5	1	105	solo_saccade	10	7	Cube1	1	1	281.0154	281.3521	0.3367	100	0.3367	Cube1	1
5	1	105	solo_saccade	11	14	Cube2	2	2	284.0445	284.3638	0.3193	100	0.3193	Cube2	1
5	1	105	solo_saccade	12	1	Cube1	1	1	286.937	287.2723	0.3353	100	0.3353	Cube1	1
5	1	105	solo_saccade	13	11	Cube2	2	2	289.9294	290.4409	0.5115	100	0.5115	Cube2	1
5	1	105	solo_saccade	14	10	Cube2	2	2	293.0811	293.8969	0.8158	100	0.8158	Cube2	1
5	1	105	solo_saccade	15	27	Cube3	3	3	296.5435	296.9129	0.3694	100	0.3694	Cube3	1
5	1	105	solo_saccade	16	6	Cube1	1	1	301.0455	301.3799	0.3344	100	0.3344	Cube1	1
5	1	105	solo_saccade	17	24	Cube3	3	3	304.9841	305.3084	0.3243	100	0.3243	Cube3	1
5	1	105	solo_saccade	18	25	Cube3	3	3	308.0262	308.3391	0.3129	100	0.3129	Cube3	1
5	1	105	solo_saccade	19	15	Cube2	2	2	311.8467	312.1818	0.3351	100	0.3351	Cube2	1
5	1	105	solo_saccade	1	18	Cube2	2	2	245.4951	245.7864	0.2913	100	0.2913	Cube2	1
5	1	105	solo_saccade	20	16	Cube2	2	2	314.8847	315.2651	0.3804	100	0.3804	Cube2	1
5	1	105	solo_saccade	21	4	Cube1	1	1	318.1313	318.4142	0.2829	100	0.2829	Cube1	1
5	1	105	solo_saccade	22	21	Cube3	3	3	321.0178	321.4758	0.458	100	0.458	Cube3	1
5	1	105	solo_saccade	23	8	Cube1	1	1	326.2901	326.6141	0.324	100	0.324	Cube1	1
5	1	105	solo_saccade	24	13	Cube2	2	2	329.2502	329.5809	0.3307	100	0.3307	Cube2	1
5	1	105	solo_saccade	25	3	Cube1	1	1	332.1423	332.5874	0.4451	100	0.4451	Cube1	1
5	1	105	solo_saccade	26	22	Cube3	3	3	335.1799	335.5499	0.37	100	0.37	Cube3	1
5	1	105	solo_saccade	27	2	Cube1	1	1	338.2411	338.5996	0.3585	100	0.3585	Cube1	1
5	1	105	solo_point	28	4	Cube1	1	1	674.5055	694.661	20.1555	100	0.4608	Cube1	1
5	1	105	solo_point	29	12	Cube2	2	2	699.0912	700.1454	1.0542	100	0.6188	Cube2	1
5	1	105	solo_saccade	2	23	Cube3	3	3	248.4429	248.8125	0.3696	100	0.3696	Cube3	1
5	1	105	solo_point	30	23	Cube3	3	3	703.2624	704.7814	1.519	100	0.3567	Cube3	1
5	1	105	solo_point	31	21	Cube3	3	3	708.6124	710.2211	1.6087	100	0.8619	Cube3	1
5	1	105	solo_point	32	10	Cube2	2	2	713.46	714.4213	0.9613	100	0.5588	Cube2	1
5	1	105	solo_point	33	5	Cube1	1	1	718.3533	719.5257	1.1724	100	0.4911	Cube1	1
5	1	105	solo_point	34	15	Cube2	2	2	722.4958	723.4199	0.9241	100	0.392	Cube2	1
5	1	105	solo_point	35	27	Cube3	3	3	726.3354	727.6581	1.3227	100	0.3395	Cube3	1
5	1	105	solo_point	36	20	Cube3	3	3	730.9854	732.8598	1.8744	100	0.6709	Cube3	1
5	1	105	solo_point	37	9	Cube1	1	1	736.2906	737.5392	1.2486	100	0.4036	Cube1	1
5	1	105	solo_point	38	8	Cube1	1	1	740.6377	741.8436	1.2059	100	0.3234	Cube1	1
5	1	105	solo_point	39	24	Cube3	3	3	744.7486	745.6262	0.8776	100	0.3416	Cube3	1
5	1	105	solo_saccade	3	26	Cube3	3	3	251.6356	251.9515	0.3159	100	0.3159	Cube3	1
5	1	105	solo_point	40	17	Cube2	2	2	748.7651	749.5627	0.7976	100	0.4179	Cube2	1
5	1	105	solo_point	41	25	Cube3	3	3	752.4871	753.3599	0.8728	100	0.3364	Cube3	1
5	1	105	solo_point	42	7	Cube1	1	1	756.6001	757.7235	1.1234	100	0.3234	Cube1	1
5	1	105	solo_point	43	1	Cube1	1	1	760.5431	761.6821	1.139	100	0.4017	Cube1	1
5	1	105	solo_point	44	11	Cube2	2	2	764.5507	765.3999	0.8492	100	0.3928	Cube2	1
5	1	105	solo_point	45	18	Cube2	2	2	768.3842	769.1772	0.793	100	0.3914	Cube2	1
5	1	105	solo_point	46	22	Cube3	3	3	772.2473	773.0643	0.817	100	0.3598	Cube3	1
5	1	105	solo_point	47	14	Cube2	2	2	777.0515	778.0794	1.0279	100	0.6568	Cube2	1
5	1	105	solo_point	48	26	Cube3	3	3	781.204	782.5029	1.2989	100	0.3712	Cube3	1
5	1	105	solo_point	49	3	Cube1	1	1	785.3629	787.3476	1.9847	100	0.3197	Cube1	1
5	1	105	solo_saccade	4	17	Cube2	2	2	257.5375	257.9287	0.3912	100	0.3912	Cube2	1
5	1	105	solo_point	50	19	Cube3	3	3	791.4734	792.4673	0.9939	100	0.3567	Cube3	1
5	1	105	solo_point	51	16	Cube2	2	2	797.9725	798.9016	0.9291	100	0.6261	Cube2	1
5	1	105	solo_point	52	6	Cube1	1	1	803.1677	804.2184	1.0507	100	0.3023	Cube1	1
5	1	105	solo_point	53	2	Cube1	1	1	807.3345	808.3267	0.9922	100	0.3577	Cube1	1
5	1	105	solo_point	54	13	Cube2	2	2	811.7799	812.4241	0.6442	100	0.2575	Cube2	1
5	1	105	solo_saccade	5	19	Cube3	3	3	265.0329	265.401	0.3681	100	0.3681	Cube3	1
5	1	105	solo_saccade	6	5	Cube1	1	1	267.9798	268.3615	0.3817	100	0.3817	Cube1	1
5	1	105	solo_saccade	7	12	Cube2	2	2	271.1418	271.5517	0.4099	100	0.4099	Cube2	1
5	1	105	solo_saccade	8	20	Cube3	3	3	274.1028	274.4489	0.3461	100	0.3461	Cube3	1
5	1	105	solo_saccade	9	9	Cube1	1	1	278.0349	278.4138	0.3789	100	0.3789	Cube1	1
5	2	205	solo_point	10	16	Cube2	2	2	355.3211	356.595	1.2739	100	0.3579	Cube2	1
5	2	205	solo_saccade	10	26	Cube3	3	1	490.3984	490.7894	0.391	100	0.391	Cube3	1
5	2	205	solo_point	11	7	Cube1	1	3	359.2198	361.633	2.4132	100	0.6554	Cube1	1
5	2	205	solo_saccade	11	5	Cube1	1	3	497.8712	498.2962	0.425	100	0.425	Cube1	1
5	2	205	solo_point	12	15	Cube2	2	2	364.514	365.8179	1.3039	100	0.3345	Cube2	1
5	2	205	solo_saccade	12	2	Cube1	1	3	504.3352	504.7075	0.3723	100	0.3723	Cube1	1
5	2	205	solo_point	13	2	Cube1	1	3	368.4442	370.6612	2.217	95.52238806	0.5942	Cube1	1
5	2	205	solo_saccade	13	14	Cube2	2	2	515.8439	516.1796	0.3357	100	0.3357	Cube2	1
5	2	205	solo_point	14	20	Cube3	3	1	373.3705	375.495	2.1245	100	0.5384	Cube3	1
5	2	205	solo_saccade	14	6	Cube1	1	3	521.0569	521.4742	0.4173	100	0.4173	Cube1	1
5	2	205	solo_point	15	11	Cube2	2	2	380.8562	382.5544	1.6982	91.17647059	0.6704	Cube2	1
5	2	205	solo_saccade	15	3	Cube1	1	3	529.5391	529.9749	0.4358	100	0.4358	Cube1	1
5	2	205	solo_point	16	27	Cube3	3	1	385.1906	387.209	2.0184	75.40983607	0.7075	Cube3	1
5	2	205	solo_saccade	16	25	Cube3	3	1	536.4044	536.7539	0.3495	100	0.3495	Cube3	1
5	2	205	solo_point	17	21	Cube3	3	1	389.8924	392.0493	2.1569	95.38461538	0.9825	Cube3	1
5	2	205	solo_saccade	17	20	Cube3	3	1	539.701	540.1062	0.4052	100	0.4052	Cube3	1
5	2	205	solo_point	18	6	Cube1	1	3	398.3943	400.8739	2.4796	91.27516779	1.8402	Cube1	1
5	2	205	solo_saccade	18	12	Cube2	2	2	542.9994	543.2786	0.2792	100	0.2792	Cube2	1
5	2	205	solo_point	19	9	Cube1	1	3	404.044	405.5765	1.5325	100	0.6388	Cube1	1
5	2	205	solo_saccade	19	27	Cube3	3	1	546.8978	547.3094	0.4116	100	0.4116	Cube3	1
5	2	205	solo_point	1	18	Cube2	2	2	304.4968	312.2785	7.7817	89.72162741	5.4396	Cube2	1
5	2	205	solo_saccade	1	7	Cube1	1	3	265.5081	266.6136	1.1055	100	1.1055	Cube1	1
5	2	205	solo_point	20	4	Cube1	1	3	408.2577	409.7324	1.4747	95.50561798	0.5094	Cube1	1
5	2	205	solo_saccade	20	19	Cube3	3	1	562.6111	562.9496	0.3385	100	0.3385	Cube3	1
5	2	205	solo_point	21	24	Cube3	3	1	412.6131	414.0324	1.4193	88.37209302	0.7603	Cube3	1
5	2	205	solo_saccade	21	21	Cube3	3	1	569.7958	570.1318	0.336	100	0.336	Cube3	1
5	2	205	solo_point	22	14	Cube2	2	2	417.0035	418.2323	1.2288	91.89189189	0.3353	Cube2	1
5	2	205	solo_saccade	22	18	Cube2	2	2	573.9812	574.4324	0.4512	82.14285714	0.4512	Cube2	1
5	2	205	solo_point	23	17	Cube2	2	2	422.6003	424.4993	1.899	92.98245614	0.603	Cube2	1
5	2	205	solo_saccade	23	24	Cube3	3	1	577.5715	577.9624	0.3909	100	0.3909	Cube3	1
5	2	205	solo_point	24	22	Cube3	3	1	427.1573	430.6534	3.4961	94.76190476	0.6579	Cube3	1
5	2	205	solo_saccade	24	13	Cube2	2	2	580.6543	580.9962	0.3419	100	0.3419	Cube2	1
5	2	205	solo_point	25	19	Cube3	3	1	433.9916	435.9482	1.9566	84.74576271	0.8395	Cube3	1
5	2	205	solo_saccade	25	22	Cube3	3	1	584.3967	584.709	0.3123	100	0.3123	Cube3	1
5	2	205	solo_point	26	23	Cube3	3	1	438.6403	439.9139	1.2736	76.62337662	0.3339	Cube3	1
5	2	205	solo_saccade	26	17	Cube2	2	2	587.5533	587.9676	0.4143	68	0.4143	Cube2	1
5	2	205	solo_point	27	10	Cube2	2	2	443.1643	445.0508	1.8865	100	0.5701	Cube2	1
5	2	205	solo_saccade	27	10	Cube2	2	2	590.9199	591.2102	0.2903	100	0.2903	Cube2	1
5	2	205	solo_point	28	3	Cube1	1	3	681.7967	721.6229	39.8262	84.9790795	7.205	Cube1	1
5	2	205	solo_point	29	23	Cube3	3	1	742.5756	744.8993	2.3237	93.57142857		Cube1	0
5	2	205	solo_point	2	26	Cube3	3	1	315.5446	319.1189	3.5743	98.60465116	2.3678	Cube3	1
5	2	205	solo_saccade	2	23	Cube3	3	1	290.7973	291.8251	1.0278	100	1.0278	Cube3	1
5	2	205	solo_point	3	25	Cube3	3	1	322.3322	326.2123	3.8801	97.4248927	2.7403	Cube3	1
5	2	205	solo_saccade	3	1	Cube1	1	3	437.9499	438.7581	0.8082	100	0.8082	Cube1	1
5	2	205	solo_point	4	3	Cube1	1	3	329.6512	331.4501	1.7989	96.2962963	0.8276	Cube1	1
5	2	205	solo_saccade	4	16	Cube2	2	2	446.2426	446.6437	0.4011	80	0.4011	Cube2	1
5	2	205	solo_point	5	5	Cube1	1	3	334.1207	335.4717	1.351	91.46341463		FixationObject	1
5	2	205	solo_saccade	5	8	Cube1	1	3	451.847	452.2968	0.4498	100	0.4498	Cube1	1
5	2	205	solo_point	6	13	Cube2	2	2	338.1081	339.1921	1.084	98.48484848	0.737	Cube2	1
5	2	205	solo_saccade	6	11	Cube2	2	2	459.5085	459.8573	0.3488	95.23809524	0.3488	Cube2	1
5	2	205	solo_point	7	8	Cube1	1	3	341.8725	343.4571	1.5846	87.5	0.8607	Cube1	1
5	2	205	solo_saccade	7	15	Cube2	2	2	462.8634	463.2766	0.4132	100	0.4132	Cube2	1
5	2	205	solo_point	8	1	Cube1	1	3	346.743	348.6751	1.9321	100	0.9045	Cube1	1
5	2	205	solo_saccade	8	9	Cube1	1	3	477.9293	478.3	0.3707	100	0.3707	Cube1	1
5	2	205	solo_point	9	12	Cube2	2	2	351.4343	352.6743	1.24	86.66666667	0.6013	Cube2	1
5	2	205	solo_saccade	9	4	Cube1	1	3	484.0078	484.3658	0.358	100	0.358	Cube1	1
6	1	106	solo_saccade	10	4	Cube1	1	1	234.1083	234.3651	0.2568	100	0.2568	Cube1	1
6	1	106	solo_saccade	11	23	Cube3	3	3	237.1467	237.3888	0.2421	100	0.2421	Cube3	1
6	1	106	solo_saccade	12	17	Cube2	2	2	239.9699	240.3524	0.3825	100	0.3825	Cube2	1
6	1	106	solo_saccade	13	20	Cube3	3	3	242.9398	243.2681	0.3283	100	0.3283	Cube3	1
6	1	106	solo_saccade	14	11	Cube2	2	2	246.3399	246.6753	0.3354	100	0.3354	Cube2	1
6	1	106	solo_saccade	15	7	Cube1	1	1	249.2106	249.5454	0.3348	100	0.3348	Cube1	1
6	1	106	solo_saccade	16	16	Cube2	2	2	255.7115	256.0202	0.3087	100	0.3087	Cube2	1
6	1	106	solo_saccade	17	26	Cube3	3	3	258.6825	259.0059	0.3234	100	0.3234	Cube3	1
6	1	106	solo_saccade	18	10	Cube2	2	2	261.5759	261.8773	0.3014	100	0.3014	Cube2	1
6	1	106	solo_saccade	19	25	Cube3	3	3	264.4691	264.7817	0.3126	100	0.3126	Cube3	1
6	1	106	solo_saccade	1	22	Cube3	3	3	206.0596	206.9104	0.8508	100	0.8508	Cube3	1
6	1	106	solo_saccade	20	6	Cube1	1	1	267.515	268.1328	0.6178	100	0.6178	Cube1	1
6	1	106	solo_saccade	21	5	Cube1	1	1	270.7688	271.1153	0.3465	100	0.3465	Cube1	1
6	1	106	solo_saccade	22	14	Cube2	2	2	274.2653	274.5556	0.2903	100	0.2903	Cube2	1
6	1	106	solo_saccade	23	18	Cube2	2	2	277.6371	277.9283	0.2912	100	0.2912	Cube2	1
6	1	106	solo_saccade	24	8	Cube1	1	1	280.5875	280.9229	0.3354	100	0.3354	Cube1	1
6	1	106	solo_saccade	25	27	Cube3	3	3	283.6371	283.883	0.2459	100	0.2459	Cube3	1
6	1	106	solo_saccade	26	19	Cube3	3	3	286.5636	286.8389	0.2753	100	0.2753	Cube3	1
6	1	106	solo_saccade	27	3	Cube1	1	1	289.9582	290.2711	0.3129	100	0.3129	Cube1	1
6	1	106	solo_point	28	4	Cube1	1	1	363.2361	366.0147	2.7786	100	1.326	Cube1	1
6	1	106	solo_point	29	13	Cube2	2	2	368.7655	369.9147	1.1492	100	0.7777	Cube2	1
6	1	106	solo_saccade	2	9	Cube1	1	1	209.9472	210.2691	0.3219	100	0.3219	Cube1	1
6	1	106	solo_point	30	15	Cube2	2	2	385.4756	387.0174	1.5418	96.77419355	0.5026	Cube2	1
6	1	106	solo_point	31	22	Cube3	3	3	392.9443	395.2349	2.2906	100	0.405	Cube3	1
6	1	106	solo_point	32	2	Cube1	1	1	399.6845	401.1778	1.4933	100	0.3684	Cube1	1
6	1	106	solo_point	33	21	Cube3	3	3	405.0571	406.1634	1.1063	100	0.391	Cube3	1
6	1	106	solo_point	34	11	Cube2	2	2	409.3577	410.1844	0.8267	100	0.4918	Cube2	1
6	1	106	solo_point	35	14	Cube2	2	2	413.2899	414.0812	0.7913	100	0.5246	Cube2	1
6	1	106	solo_point	36	5	Cube1	1	1	418.1264	419.3772	1.2508	100	0.4246	Cube1	1
6	1	106	solo_point	37	9	Cube1	1	1	422.1144	423.1194	1.005	100	0.3908	FixationObject	1
6	1	106	solo_point	38	27	Cube3	3	3	425.8902	426.9622	1.072	100	0.6584	Cube3	1
6	1	106	solo_point	39	12	Cube2	2	2	436.3669	437.1158	0.7489	100	0.443	Cube2	1
6	1	106	solo_saccade	3	1	Cube1	1	1	213.1198	213.4632	0.3434	100	0.3434	Cube1	1
6	1	106	solo_point	40	3	Cube1	1	1	439.8183	441.8165	1.9982	100	0.3582	Cube1	1
6	1	106	solo_point	41	19	Cube3	3	3	444.812	445.9734	1.1614	100	0.7369	Cube3	1
6	1	106	solo_point	42	17	Cube2	2	2	448.5656	449.6554	1.0898	100	0.8557	Cube2	1
6	1	106	solo_point	43	20	Cube3	3	3	452.4075	453.1562	0.7487	100	0.3575	Cube3	1
6	1	106	solo_point	44	8	Cube1	1	1	456.0606	457.6801	1.6195	100	0.2898	Cube1	1
6	1	106	solo_point	45	6	Cube1	1	1	460.5844	461.6215	1.0371	100	0.4901	Cube1	1
6	1	106	solo_point	46	16	Cube2	2	2	464.4828	465.2759	0.7931	100	0.3753	Cube2	1
6	1	106	solo_point	47	24	Cube3	3	3	468.0015	468.9176	0.9161	100	0.377	Cube3	1
6	1	106	solo_point	48	1	Cube1	1	1	471.4977	472.6031	1.1054	100	0.592	Cube1	1
6	1	106	solo_point	49	25	Cube3	3	3	475.2709	476.0415	0.7706	100	0.3585	Cube3	1
6	1	106	solo_saccade	4	12	Cube2	2	2	216.2781	216.5909	0.3128	100	0.3128	Cube2	1
6	1	106	solo_point	50	10	Cube2	2	2	478.6576	479.3616	0.704	100	0.3578	Cube2	1
6	1	106	solo_point	51	23	Cube3	3	3	481.9419	483.2026	1.2607	100		FixationObject	1
6	1	106	solo_point	52	26	Cube3	3	3	486.3203	487.0792	0.7589	100	0.3768	Cube3	1
6	1	106	solo_point	53	18	Cube2	2	2	490.6097	491.2995	0.6898	100	0.5697	Cube2	1
6	1	106	solo_point	54	7	Cube1	1	1	494.5637	495.7036	1.1399	100	0.3238	Cube1	1
6	1	106	solo_saccade	5	24	Cube3	3	3	219.3525	219.6497	0.2972	100	0.2972	Cube3	1
6	1	106	solo_saccade	6	21	Cube3	3	3	222.3239	222.6581	0.3342	100	0.3342	Cube3	1
6	1	106	solo_saccade	7	15	Cube2	2	2	225.3511	225.649	0.2979	100	0.2979	Cube2	1
6	1	106	solo_saccade	8	2	Cube1	1	1	228.2552	228.5679	0.3127	100	0.3127	Cube1	1
6	1	106	solo_saccade	9	13	Cube2	2	2	231.167	231.4935	0.3265	100	0.3265	Cube2	1
6	2	206	solo_saccade	10	8	Cube1	1	3	238.9876	239.3556	0.368	100	0.368	Cube1	1
6	2	206	solo_saccade	11	14	Cube2	2	2	242.283	242.6512	0.3682	100	0.3682	Cube2	1
6	2	206	solo_saccade	12	4	Cube1	1	3	245.6779	246.0584	0.3805	100	0.3805	Cube1	1
6	2	206	solo_saccade	13	23	Cube3	3	1	248.7161	249.1185	0.4024	100	0.4024	Cube3	1
6	2	206	solo_saccade	14	17	Cube2	2	2	252.0789	252.3903	0.3114	100	0.3114	Cube2	1
6	2	206	solo_saccade	15	22	Cube3	3	1	255.3965	255.8546	0.4581	100	0.4581	Cube3	1
6	2	206	solo_saccade	16	21	Cube3	3	1	258.5709	259.0158	0.4449	100	0.4449	Cube3	1
6	2	206	solo_saccade	17	19	Cube3	3	1	261.5819	261.9979	0.416	100	0.416	Cube3	1
6	2	206	solo_saccade	18	27	Cube3	3	1	264.6232	264.9248	0.3016	100	0.3016	Cube3	1
6	2	206	solo_saccade	19	10	Cube2	2	2	269.054	269.413	0.359	100	0.359	Cube2	1
6	2	206	solo_saccade	1	6	Cube1	1	3	207.5542	208.1226	0.5684	100	0.5684	Cube1	1
6	2	206	solo_saccade	20	3	Cube1	1	3	272.621	273.0443	0.4233	100	0.4233	Cube1	1
6	2	206	solo_saccade	21	18	Cube2	2	2	276.0839	276.3857	0.3018	100	0.3018	Cube2	1
6	2	206	solo_saccade	22	15	Cube2	2	2	279.0442	279.3546	0.3104	100	0.3104	Cube2	1
6	2	206	solo_saccade	23	7	Cube1	1	3	283.4556	283.8584	0.4028	100	0.4028	Cube1	1
6	2	206	solo_saccade	24	13	Cube2	2	2	286.4722	286.8633	0.3911	100	0.3911	Cube2	1
6	2	206	solo_saccade	25	2	Cube1	1	3	289.5215	289.9009	0.3794	100	0.3794	Cube1	1
6	2	206	solo_saccade	26	12	Cube2	2	2	292.8162	293.0959	0.2797	100	0.2797	Cube2	1
6	2	206	solo_saccade	27	20	Cube3	3	1	296.1005	296.4012	0.3007	100	0.3007	Cube3	1
6	2	206	solo_point	28	15	Cube2	2	2	365.8819	385.9211	20.0392	99.33499584	2.3564	Cube2	1
6	2	206	solo_point	29	5	Cube1	1	3	389.249	390.8358	1.5868	100	0.7045	Cube1	1
6	2	206	solo_saccade	2	26	Cube3	3	1	211.9997	212.3688	0.3691	100	0.3691	Cube3	1
6	2	206	solo_point	30	7	Cube1	1	3	393.9748	395.3359	1.3611	100	0.5577	Cube1	1
6	2	206	solo_point	31	11	Cube2	2	2	400.6321	401.4371	0.805	100	0.2908	Cube2	1
6	2	206	solo_point	32	20	Cube3	3	1	404.1174	405.0779	0.9605	100	0.4767	Cube3	1
6	2	206	solo_point	33	6	Cube1	1	3	411.881	412.7966	0.9156	100	0.4565	Cube1	1
6	2	206	solo_point	34	4	Cube1	1	3	416.5611	417.3614	0.8003	100	0.4691	Cube1	1
6	2	206	solo_point	35	3	Cube1	1	3	420.9176	421.8781	0.9605	100	0.3678	Cube1	1
6	2	206	solo_point	36	27	Cube3	3	1	424.5591	426.4338	1.8747	100	0.4833	Cube3	1
6	2	206	solo_point	37	8	Cube1	1	3	430.7585	431.7176	0.9591	100	0.3351	Cube1	1
6	2	206	solo_point	38	16	Cube2	2	2	437.952	438.902	0.95	100	0.5233	Cube2	1
6	2	206	solo_point	39	10	Cube2	2	2	441.7723	442.5765	0.8042	100	0.7595	Cube2	1
6	2	206	solo_saccade	3	16	Cube2	2	2	214.9486	215.2731	0.3245	100	0.3245	Cube2	1
6	2	206	solo_point	40	12	Cube2	2	2	445.3358	446.218	0.8822	100	0.5902	Cube2	1
6	2	206	solo_point	41	1	Cube1	1	3	448.832	449.9376	1.1056	100	0.7237	Cube1	1
6	2	206	solo_point	42	14	Cube2	2	2	452.563	453.6341	1.0711	100	0.5583	Cube2	1
6	2	206	solo_point	43	26	Cube3	3	1	456.3255	457.2752	0.9497	100	0.6834	Cube3	1
6	2	206	solo_point	44	22	Cube3	3	1	459.9786	460.9168	0.9382	100	0.571	Cube3	1
6	2	206	solo_point	45	21	Cube3	3	1	464.2803	465.174	0.8937	100	0.4245	Cube3	1
6	2	206	solo_point	46	25	Cube3	3	1	467.8103	468.734	0.9237	100	0.4248	Cube3	1
6	2	206	solo_point	47	24	Cube3	3	1	471.44	472.3823	0.9423	100	0.4581	Cube3	1
6	2	206	solo_point	48	17	Cube2	2	2	475.0592	475.8195	0.7603	100	0.391	Cube2	1
6	2	206	solo_point	49	2	Cube1	1	3	478.8575	479.662	0.8045	100	0.4563	Cube1	1
6	2	206	solo_saccade	4	25	Cube3	3	1	218.4744	218.8459	0.3715	100	0.3715	Cube3	1
6	2	206	solo_point	50	13	Cube2	2	2	482.2424	483.0793	0.8369	100	0.3909	Cube2	1
6	2	206	solo_point	51	23	Cube3	3	1	488.6201	489.6817	1.0616	89.0625	0.6025	Cube3	1
6	2	206	solo_point	52	18	Cube2	2	2	492.8763	493.5799	0.7036	100	0.4242	Cube2	1
6	2	206	solo_point	53	19	Cube3	3	1	496.2715	497.2208	0.9493	100	0.4025	Cube3	1
6	2	206	solo_point	54	9	Cube1	1	3	500.8842	501.6335	0.7493	100	0.4923	Cube1	1
6	2	206	solo_saccade	5	1	Cube1	1	3	222.0418	222.41	0.3682	100	0.3682	Cube1	1
6	2	206	solo_saccade	6	5	Cube1	1	3	225.5721	225.9404	0.3683	100	0.3683	Cube1	1
6	2	206	solo_saccade	7	9	Cube1	1	3	229.1687	229.5369	0.3682	100	0.3682	Cube1	1
6	2	206	solo_saccade	8	24	Cube3	3	1	232.6986	233.045	0.3464	100	0.3464	Cube3	1
6	2	206	solo_saccade	9	11	Cube2	2	2	235.9825	236.2954	0.3129	100	0.3129	Cube2	1
7	1	107	solo_saccade	10	5	Cube1	1	1	224.8496	225.3076	0.458	100	0.458	Cube1	1
7	1	107	solo_saccade	11	19	Cube3	3	3	227.9886	228.4544	0.4658	100	0.4658	Cube3	1
7	1	107	solo_saccade	12	12	Cube2	2	2	232.1543	232.5574	0.4031	100	0.4031	Cube2	1
7	1	107	solo_saccade	13	25	Cube3	3	3	235.1933	235.7852	0.5919	100	0.5919	Cube3	1
7	1	107	solo_saccade	14	15	Cube2	2	2	239.7914	240.2064	0.415	100	0.415	Cube2	1
7	1	107	solo_saccade	15	16	Cube2	2	2	242.8443	243.3678	0.5235	100	0.5235	Cube2	1
7	1	107	solo_saccade	16	21	Cube3	3	3	245.9499	246.2408	0.2909	100	0.2909	Cube3	1
7	1	107	solo_saccade	17	6	Cube1	1	1	250.4409	250.8987	0.4578	100	0.4578	Cube1	1
7	1	107	solo_saccade	18	1	Cube1	1	1	253.7693	254.1254	0.3561	100	0.3561	Cube1	1
7	1	107	solo_saccade	19	27	Cube3	3	3	256.7852	257.1204	0.3352	100	0.3352	Cube3	1
7	1	107	solo_saccade	1	7	Cube1	1	1	190.7135	195.7372	5.0237	100		Cube2	0
7	1	107	solo_saccade	20	2	Cube1	1	1	260.0582	260.4031	0.3449	100	0.3449	Cube1	1
7	1	107	solo_saccade	21	10	Cube2	2	2	263.9196	264.2916	0.372	100	0.372	Cube2	1
7	1	107	solo_saccade	22	18	Cube2	2	2	267.6429	268.0675	0.4246	100	0.4246	Cube2	1
7	1	107	solo_saccade	23	17	Cube2	2	2	270.6546	271.0828	0.4282	100	0.4282	Cube2	1
7	1	107	solo_saccade	24	4	Cube1	1	1	273.6302	274.0437	0.4135	100	0.4135	Cube1	1
7	1	107	solo_saccade	25	14	Cube2	2	2	276.6348	276.9923	0.3575	100	0.3575	Cube2	1
7	1	107	solo_saccade	26	24	Cube3	3	3	279.5366	280.0508	0.5142	100	0.5142	Cube3	1
7	1	107	solo_saccade	27	3	Cube1	1	1	282.719	283.0353	0.3163	100	0.3163	Cube1	1
7	1	107	solo_saccade	28	7	Cube1	1	1	285.6488	285.9729	0.3241	100	0.3241	Cube1	1
7	1	107	solo_point	29	19	Cube3	3	3	349.4081	360.7577	11.3496	98.6784141	0.4445	Cube3	1
7	1	107	solo_saccade	2	9	Cube1	1	1	199.5153	199.9514	0.4361	100	0.4361	Cube1	1
7	1	107	solo_point	30	20	Cube3	3	3	364.9019	366.2534	1.3515	100	0.2681	Cube3	1
7	1	107	solo_point	31	26	Cube3	3	3	369.2538	371.1573	1.9035	100	0.4933	Cube3	1
7	1	107	solo_point	32	14	Cube2	2	2	375.9563	377.0189	1.0626	100	0.3928	Cube2	1
7	1	107	solo_point	33	18	Cube2	2	2	380.0446	380.818	0.7734	100	0.5589	Cube2	1
7	1	107	solo_point	34	23	Cube3	3	3	383.7797	384.5355	0.7558	100		FixationObject	1
7	1	107	solo_point	35	3	Cube1	1	1	387.4059	390.2774	2.8715	100	2.1251	Cube1	1
7	1	107	solo_point	36	9	Cube1	1	1	392.9948	394.2125	1.2177	100	0.4563	Cube1	1
7	1	107	solo_point	37	12	Cube2	2	2	397.6298	398.479	0.8492	100	0.4236	Cube2	1
7	1	107	solo_point	38	17	Cube2	2	2	401.1786	401.9402	0.7616	100	0.3054	Cube2	1
7	1	107	solo_point	39	2	Cube1	1	1	404.8464	405.8811	1.0347	100	0.342	Cube1	1
7	1	107	solo_saccade	3	11	Cube2	2	2	203.0232	203.3993	0.3761	100	0.3761	Cube2	1
7	1	107	solo_point	40	5	Cube1	1	1	408.7004	409.7125	1.0121	100	0.3752	Cube1	1
7	1	107	solo_point	41	11	Cube2	2	2	414.9666	415.7393	0.7727	100	0.3576	Cube2	1
7	1	107	solo_point	42	24	Cube3	3	3	418.3177	419.2	0.8823	100	0.6926	Cube3	1
7	1	107	solo_point	43	22	Cube3	3	3	422.685	423.9219	1.2369	96	0.4675	Cube3	1
7	1	107	solo_point	44	10	Cube2	2	2	426.6284	427.4546	0.8262	100	0.4023	Cube2	1
7	1	107	solo_point	45	16	Cube2	2	2	430.245	431.1968	0.9518	100	0.706	Cube2	1
7	1	107	solo_point	46	6	Cube1	1	1	433.8326	434.8823	1.0497	100	0.3581	Cube1	1
7	1	107	solo_point	47	1	Cube1	1	1	437.4928	438.4349	0.9421	100	0.4397	Cube1	1
7	1	107	solo_point	48	27	Cube3	3	3	441.4485	442.1777	0.7292	100	0.3584	Cube3	1
7	1	107	solo_point	49	8	Cube1	1	1	444.8094	445.8172	1.0078	100	0.4508	Cube1	1
7	1	107	solo_saccade	4	22	Cube3	3	3	206.028	206.4746	0.4466	100	0.4466	Cube3	1
7	1	107	solo_point	50	4	Cube1	1	1	448.5656	449.4154	0.8498	100	0.3251	Cube1	1
7	1	107	solo_point	51	15	Cube2	2	2	452.5319	453.2579	0.726	100	0.3897	Cube2	1
7	1	107	solo_point	52	25	Cube3	3	3	456.2588	457.0228	0.764	100	0.2679	Cube3	1
7	1	107	solo_point	53	21	Cube3	3	3	464.0822	466.5198	2.4376	66.66666667	0.3016	Cube3	1
7	1	107	solo_point	54	13	Cube2	2	2	469.9126	470.7575	0.8449	100	0.3758	Cube2	1
7	1	107	solo_point	55	7	Cube1	1	1	473.4387	474.7013	1.2626	100	0.4582	Cube1	1
7	1	107	solo_saccade	5	8	Cube1	1	1	209.1107	209.5017	0.391	100	0.391	Cube1	1
7	1	107	solo_saccade	6	13	Cube2	2	2	212.2038	212.6517	0.4479	100	0.4479	Cube2	1
7	1	107	solo_saccade	7	26	Cube3	3	3	215.1873	215.6527	0.4654	100	0.4654	Cube3	1
7	1	107	solo_saccade	8	23	Cube3	3	3	218.3602	219.171	0.8108	100	0.8108	Cube3	1
7	1	107	solo_saccade	9	20	Cube3	3	3	221.7852	222.2133	0.4281	100	0.4281	Cube3	1
7	2	207	solo_saccade	10	4	Cube1	1	3	232.31	232.6699	0.3599	100	0.3599	Cube1	1
7	2	207	solo_saccade	11	11	Cube2	2	2	235.4818	236.2298	0.748	100	0.748	Cube2	1
7	2	207	solo_saccade	12	18	Cube2	2	2	239.2141	239.4711	0.257	100	0.257	Cube2	1
7	2	207	solo_saccade	13	27	Cube3	3	1	242.3969	242.7105	0.3136	100	0.3136	Cube3	1
7	2	207	solo_saccade	14	8	Cube1	1	3	245.7444	245.9015	0.1571	100	0.1571	Cube1	1
7	2	207	solo_saccade	15	24	Cube3	3	1	248.5156	248.8545	0.3389	100	0.3389	Cube3	1
7	2	207	solo_saccade	16	12	Cube2	2	2	251.6007	251.9444	0.3437	100	0.3437	Cube2	1
7	2	207	solo_saccade	17	16	Cube2	2	2	255.4318	255.756	0.3242	100	0.3242	Cube2	1
7	2	207	solo_saccade	18	2	Cube1	1	3	260.7463	261.0029	0.2566	100	0.2566	Cube1	1
7	2	207	solo_saccade	19	10	Cube2	2	2	264.8607	265.0743	0.2136	100	0.2136	Cube2	1
7	2	207	solo_saccade	1	15	Cube2	2	2	190.6345	195.3816	4.7471	97.54385965	4.7471	Cube2	1
7	2	207	solo_saccade	20	17	Cube2	2	2	269.6532	269.9318	0.2786	100	0.2786	Cube2	1
7	2	207	solo_saccade	21	6	Cube1	1	3	275.2805	275.58	0.2995	100	0.2995	Cube1	1
7	2	207	solo_saccade	22	21	Cube3	3	1	279.8825	280.1865	0.304	100	0.304	Cube3	1
7	2	207	solo_saccade	23	1	Cube1	1	3	282.7853	283.2474	0.4621	100	0.4621	Cube1	1
7	2	207	solo_saccade	24	23	Cube3	3	1	285.868	285.9683	0.1003	100		Cube2	0
7	2	207	solo_saccade	25	14	Cube2	2	2	288.821	289.1226	0.3016	100	0.3016	Cube2	1
7	2	207	solo_saccade	26	7	Cube1	1	3	292.9167	293.1752	0.2585	100	0.2585	Cube1	1
7	2	207	solo_saccade	27	26	Cube3	3	1	295.9358	296.2829	0.3471	100	0.3471	Cube3	1
7	2	207	solo_saccade	28	23	Cube3	3	1	299.0271	299.3883	0.3612	100	0.3612	Cube3	1
7	2	207	solo_point	29	23	Cube3	3	1	348.1645	350.2907	2.1262	89.84375	1.0523	Cube3	1
7	2	207	solo_saccade	2	20	Cube3	3	1	198.4202	198.8433	0.4231	100	0.4231	Cube3	1
7	2	207	solo_point	30	20	Cube3	3	1	354.3194	355.7968	1.4774	100	0.7411	Cube3	1
7	2	207	solo_point	31	1	Cube1	1	3	359.0171	360.4983	1.4812	100	0.3536	Cube1	1
7	2	207	solo_point	32	4	Cube1	1	3	363.2933	364.4549	1.1616	100	0.3349	Cube1	1
7	2	207	solo_point	33	19	Cube3	3	1	367.903	369.1125	1.2095	100	0.4058	Cube3	1
7	2	207	solo_point	34	8	Cube1	1	3	372.8062	374.1021	1.2959	100	0.2834	FixationObject	1
7	2	207	solo_point	35	24	Cube3	3	1	376.8189	378.2159	1.397	100	0.3708	Cube3	1
7	2	207	solo_point	36	2	Cube1	1	3	380.8527	382.4507	1.598	97.91666667	0.6588	PlasterWallShort2	1
7	2	207	solo_point	37	25	Cube3	3	1	385.4217	386.6501	1.2284	100	0.5692	Cube3	1
7	2	207	solo_point	38	11	Cube2	2	2	391.6219	392.537	0.9151	100	0.2895	Cube2	1
7	2	207	solo_point	39	18	Cube2	2	2	395.3186	396.2787	0.9601	100	0.4234	Cube2	1
7	2	207	solo_saccade	3	13	Cube2	2	2	201.4995	201.8606	0.3611	100	0.3611	Cube2	1
7	2	207	solo_point	40	26	Cube3	3	1	399.1498	400.47	1.3202	100	0.7695	Cube3	1
7	2	207	solo_point	41	9	Cube1	1	3	403.1715	405.3378	2.1663	100	0.3012	Cube1	1
7	2	207	solo_point	42	21	Cube3	3	1	408.183	409.2697	1.0867	100	0.4277	Cube3	1
7	2	207	solo_point	43	5	Cube1	1	3	413.5931	415.5112	1.9181	100	0.4539	Cube1	1
7	2	207	solo_point	44	10	Cube2	2	2	418.1949	419.0779	0.883	100	0.391	Cube2	1
7	2	207	solo_point	45	6	Cube1	1	3	422.1268	423.1324	1.0056	100	0.3015	Cube1	1
7	2	207	solo_point	46	7	Cube1	1	3	426.1265	427.0977	0.9712	100	0.2695	Cube1	1
7	2	207	solo_point	47	14	Cube2	2	2	433.5295	434.5385	1.009	100	0.3913	Cube2	1
7	2	207	solo_point	48	22	Cube3	3	1	437.1727	438.614	1.4413	100	0.57	Cube3	1
7	2	207	solo_point	49	16	Cube2	2	2	442.3569	443.4513	1.0944	100	0.7051	Finger	1
7	2	207	solo_saccade	4	25	Cube3	3	1	206.4373	206.7981	0.3608	100	0.3608	Cube3	1
7	2	207	solo_point	50	27	Cube3	3	1	448.2284	449.4568	1.2284	100	0.4266	Cube3	1
7	2	207	solo_point	51	12	Cube2	2	2	452.2198	453.1352	0.9154	100	0.357	Cube2	1
7	2	207	solo_point	52	17	Cube2	2	2	455.9621	456.8104	0.8483	100	0.3681	Cube2	1
7	2	207	solo_point	53	13	Cube2	2	2	459.9162	460.797	0.8808	100	0.3683	Cube2	1
7	2	207	solo_point	54	15	Cube2	2	2	463.7098	464.5511	0.8413	100	0.3728	Cube2	1
7	2	207	solo_point	55	3	Cube1	1	3	467.6096	469.0535	1.4439	100	0.3224	Cube1	1
7	2	207	solo_saccade	5	22	Cube3	3	1	212.5505	212.9419	0.3914	100	0.3914	Cube3	1
7	2	207	solo_saccade	6	9	Cube1	1	3	218.8913	219.2639	0.3726	100	0.3726	Cube1	1
7	2	207	solo_saccade	7	3	Cube1	1	3	223.1138	223.341	0.2272	100	0.2272	Cube1	1
7	2	207	solo_saccade	8	5	Cube1	1	3	226.0664	226.7821	0.7157	100	0.7157	Cube1	1
7	2	207	solo_saccade	9	19	Cube3	3	1	229.3951	229.6974	0.3023	100	0.3023	Cube3	1
8	1	207	solo_saccade	10	22	Cube3	3	3	300.9527	301.2582	0.3055	100	0.3055	Cube3	1
8	1	108	solo_saccade	11	9	Cube1	1	1	303.8822	304.2059	0.3237	100	0.3237	Cube1	1
8	1	108	solo_saccade	12	2	Cube1	1	1	306.7988	307.0783	0.2795	100	0.2795	Cube1	1
8	1	108	solo_saccade	13	8	Cube1	1	1	309.7771	310.0826	0.3055	100	0.3055	Cube1	1
8	1	108	solo_saccade	14	16	Cube2	2	2	313.048	313.2955	0.2475	100	0.2475	Cube2	1
8	1	108	solo_saccade	15	20	Cube3	3	3	316.7177	316.9859	0.2682	100	0.2682	Cube3	1
8	1	108	solo_saccade	16	10	Cube2	2	2	319.555	319.946	0.391	100	0.391	Cube2	1
8	1	108	solo_saccade	17	15	Cube2	2	2	322.5372	322.8166	0.2794	100	0.2794	Cube2	1
8	1	108	solo_saccade	18	18	Cube2	2	2	325.6844	325.9322	0.2478	100	0.2478	Cube2	1
8	1	108	solo_saccade	19	27	Cube3	3	3	328.67	329.0053	0.3353	100	0.3353	Cube3	1
8	1	108	solo_saccade	1	14	Cube2	2	2	271.0867	271.5454	0.4587	100	0.4587	Cube2	1
8	1	108	solo_saccade	20	25	Cube3	3	3	333.2823	333.5591	0.2768	100	0.2768	Cube3	1
8	1	108	solo_saccade	21	19	Cube3	3	3	336.1654	336.4561	0.2907	100	0.2907	Cube3	1
8	1	108	solo_saccade	22	12	Cube2	2	2	339.0136	339.5387	0.5251	100	0.5251	Cube2	1
8	1	108	solo_saccade	23	21	Cube3	3	3	342.1594	342.4385	0.2791	100	0.2791	Cube3	1
8	1	108	solo_saccade	24	3	Cube1	1	1	345.108	345.4027	0.2947	100	0.2947	Cube1	1
8	1	108	solo_saccade	25	4	Cube1	1	1	347.9726	348.3964	0.4238	100	0.4238	Cube1	1
8	1	108	solo_saccade	26	1	Cube1	1	1	350.9954	351.2784	0.283	100	0.283	Cube1	1
8	1	108	solo_saccade	27	24	Cube3	3	3	353.9661	354.3018	0.3357	100	0.3357	Cube3	1
8	1	108	solo_point	28	8	Cube1	1	1	703.8857	710.2654	6.3797	96.86684073	0.4275	Cube1	1
8	1	108	solo_point	29	10	Cube2	2	2	713.9827	715.2706	1.2879	100	0.4589	Finger	1
8	1	108	solo_saccade	2	7	Cube1	1	1	274.7134	275.1866	0.4732	100	0.4732	Cube1	1
8	1	108	solo_point	30	3	Cube1	1	1	719.4487	720.6507	1.202	100	0.3576	Cube1	1
8	1	108	solo_point	31	6	Cube1	1	1	724.6797	725.9719	1.2922	100	0.3521	Cube1	1
8	1	108	solo_point	32	12	Cube2	2	2	729.378	730.887	1.509	100	0.4587	Cube2	1
8	1	108	solo_point	33	18	Cube2	2	2	734.6174	735.645	1.0276	100	0.3213	Cube2	1
8	1	108	solo_point	34	4	Cube1	1	1	740.9918	742.142	1.1502	100	0.494	Cube1	1
8	1	108	solo_point	35	9	Cube1	1	1	747.8316	749.1055	1.2739	97.4025974	0.4022	Cube1	1
8	1	108	solo_point	36	17	Cube2	2	2	759.4936	760.3275	0.8339	100	0.3572	Cube2	1
8	1	108	solo_point	37	22	Cube3	3	3	763.3104	764.0289	0.7185	100	0.3591	Cube3	1
8	1	108	solo_point	38	23	Cube3	3	3	769.0101	769.7697	0.7596	100	0.358	Cube3	1
8	1	108	solo_point	39	1	Cube1	1	1	773.3215	774.3502	1.0287	100	0.3243	Cube1	1
8	1	108	solo_saccade	3	6	Cube1	1	1	278.0689	278.404	0.3351	100	0.3351	Cube1	1
8	1	108	solo_point	40	21	Cube3	3	3	778.2709	778.9075	0.6366	100	0.335	Cube3	1
8	1	108	solo_point	41	27	Cube3	3	3	782.1249	782.8282	0.7033	100	0.3344	Cube3	1
8	1	108	solo_point	42	14	Cube2	2	2	787.1398	789.3291	2.1893	100	0.3581	Cube2	1
8	1	108	solo_point	43	13	Cube2	2	2	793.1788	794.1103	0.9315	100	0.393	Cube2	1
8	1	108	solo_point	44	5	Cube1	1	1	797.1826	798.2099	1.0273	100	0.4352	Cube1	1
8	1	108	solo_point	45	16	Cube2	2	2	804.9467	805.8487	0.902	100	0.4072	Cube2	1
8	1	108	solo_point	46	2	Cube1	1	1	808.7414	809.8672	1.1258	98.52941176	0.3259	Cube1	1
8	1	108	solo_point	47	11	Cube2	2	2	813.5795	814.306	0.7265	100	0.3244	Cube2	1
8	1	108	solo_point	48	19	Cube3	3	3	818.7181	819.5225	0.8044	100	0.3573	Cube3	1
8	1	108	solo_point	49	20	Cube3	3	3	823.242	824.0021	0.7601	100	0.3233	Cube3	1
8	1	108	solo_saccade	4	26	Cube3	3	3	281.0607	281.4423	0.3816	100	0.3816	Cube3	1
8	1	108	solo_point	50	15	Cube2	2	2	826.8722	827.4869	0.6147	100	0.3019	Cube2	1
8	1	108	solo_point	51	24	Cube3	3	3	830.8491	831.5416	0.6925	100	0.3258	Cube3	1
8	1	108	solo_point	52	7	Cube1	1	1	835.1382	835.9649	0.8267	100	0.3244	Cube1	1
8	1	108	solo_point	53	26	Cube3	3	3	839.3721	839.9641	0.592	100	0.2902	Cube3	1
8	1	108	solo_point	54	25	Cube3	3	3	843.438	844.1296	0.6916	100	0.3912	Cube3	1
8	1	108	solo_saccade	5	17	Cube2	2	2	284.0895	284.3795	0.29	100	0.29	Cube2	1
8	1	108	solo_saccade	6	23	Cube3	3	3	287.0046	287.2401	0.2355	100	0.2355	Cube3	1
8	1	108	solo_saccade	7	13	Cube2	2	2	289.8984	290.1439	0.2455	100	0.2455	Cube2	1
8	1	108	solo_saccade	8	11	Cube2	2	2	292.7464	293.0705	0.3241	100	0.3241	Cube2	1
8	1	108	solo_saccade	9	5	Cube1	1	1	295.7846	296.008	0.2234	100	0.2234	Cube1	1
8	2	208	solo_saccade	10	13	Cube2	2	2	367.9218	368.3014	0.3796	100	0.3796	Cube2	1
8	2	208	solo_saccade	11	18	Cube2	2	2	379.1995	379.603	0.4035	100	0.4035	Cube2	1
8	2	208	solo_saccade	12	11	Cube2	2	2	393.6903	394.2718	0.5815	82.85714286	0.5815	Cube2	1
8	2	208	solo_saccade	13	2	Cube1	1	3	443.7456	444.2899	0.5443	84.84848485	0.5443	Cube1	1
8	2	208	solo_saccade	14	17	Cube2	2	2	456.0108	456.3558	0.345	100	0.345	Cube2	1
8	2	208	solo_saccade	15	1	Cube1	1	3	460.9561	461.4923	0.5362	78.78787879	0.5362	Cube1	1
8	2	208	solo_saccade	16	21	Cube3	3	1	465.376	465.9068	0.5308	81.25	0.5308	Cube3	1
8	2	208	solo_saccade	17	8	Cube1	1	3	475.1755	475.6696	0.4941	70	0.4941	Cube1	1
8	2	208	solo_saccade	18	22	Cube3	3	1	486.7727	487.2531	0.4804	79.31034483	0.4804	Cube3	1
8	2	208	solo_saccade	19	16	Cube2	2	2	499.5075	499.9233	0.4158	100	0.4158	Cube2	1
8	2	208	solo_saccade	1	23	Cube3	3	1	272.6575	273.6883	1.0308	87.09677419	1.0308	Cube3	1
8	2	208	solo_saccade	20	26	Cube3	3	1	509.8917	510.3758	0.4841	80	0.4841	Cube3	1
8	2	208	solo_saccade	21	3	Cube1	1	3	522.3395	522.9086	0.5691	77.14285714	0.5691	Cube1	1
8	2	208	solo_saccade	22	19	Cube3	3	1	533.8223	534.3212	0.4989	80	0.4989	Cube3	1
8	2	208	solo_saccade	23	9	Cube1	1	3	544.9578	545.3798	0.422	73.07692308	0.422	Cube1	1
8	2	208	solo_saccade	24	12	Cube2	2	2	554.1074	554.4645	0.3571	100	0.3571	Cube2	1
8	2	208	solo_saccade	25	6	Cube1	1	3	566.9647	567.4553	0.4906	76.66666667	0.4906	Cube1	1
8	2	208	solo_saccade	26	10	Cube2	2	2	574.1248	574.5265	0.4017	100	0.4017	Cube2	1
8	2	208	solo_saccade	27	7	Cube1	1	3	582.737	583.34	0.603	75.67567568	0.603	Cube1	1
8	2	208	solo_saccade	28	27	Cube3	3	1	596.0966	596.6096	0.513	80.64516129	0.513	Cube3	1
8	2	208	solo_point	29	18	Cube2	2	2	716.7201	718.8458	2.1257	100	0.74	Cube2	1
8	2	208	solo_saccade	2	27	Cube3	3	1	276.5597	277.2165	0.6568	90		Cube2	0
8	2	208	solo_point	30	13	Cube2	2	2	722.9094	724.4763	1.5669	100	0.7721	Cube2	1
8	2	208	solo_point	31	15	Cube2	2	2	727.2093	729.0001	1.7908	100	0.7592	Cube2	1
8	2	208	solo_point	32	21	Cube3	3	1	731.6699	733.8033	2.1334	94.57364341	1.0381	Cube3	1
8	2	208	solo_point	33	25	Cube3	3	1	736.9941	738.6392	1.6451	100	0.6529	Cube3	1
8	2	208	solo_point	34	6	Cube1	1	3	741.6075	751.2025	9.595	84.20138889	1.2098	Cube1	1
8	2	208	solo_point	35	22	Cube3	3	1	754.6916	756.5462	1.8546	95.53571429	0.7732	Cube3	1
8	2	208	solo_point	36	5	Cube1	1	3	763.6385	765.0471	1.4086	95.29411765	0.5355	Cube1	1
8	2	208	solo_point	37	1	Cube1	1	3	767.705	769.3235	1.6185	100		PlasterWallShort2	1
8	2	208	solo_point	38	9	Cube1	1	3	771.9822	773.5798	1.5976	100	1.1849	Cube1	1
8	2	208	solo_point	39	7	Cube1	1	3	776.1721	777.546	1.3739	100	0.7891	Cube1	1
8	2	208	solo_saccade	3	5	Cube1	1	3	282.4359	283.1169	0.681	85.36585366	0.681	Cube1	1
8	2	208	solo_point	40	14	Cube2	2	2	780.1915	781.7564	1.5649	100	0.9049	Cube2	1
8	2	208	solo_point	41	26	Cube3	3	1	786.3228	787.7664	1.4436	91.95402299	0.6391	TABLE_Folding	1
8	2	208	solo_point	42	10	Cube2	2	2	790.4354	791.6201	1.1847	100	0.5929	Cube2	1
8	2	208	solo_point	43	19	Cube3	3	1	794.3197	795.8976	1.5779	100	0.6401	Cube3	1
8	2	208	solo_point	44	27	Cube3	3	1	798.904	800.5449	1.6409	91.91919192	0.5022	Cube3	1
8	2	208	solo_point	45	24	Cube3	3	1	803.7733	805.2034	1.4301	93.02325581	0.5253	Cube3	1
8	2	208	solo_point	46	3	Cube1	1	3	808.2716	809.6379	1.3663	92.68292683	0.6184	Cube1	1
8	2	208	solo_point	47	20	Cube3	3	1	812.3415	814.062	1.7205	94.23076923	0.6587	TABLE_Folding	1
8	2	208	solo_point	48	11	Cube2	2	2	817.422	818.738	1.316	100	0.5606	TABLE_Folding	1
8	2	208	solo_point	49	4	Cube1	1	3	822.7709	825.7012	2.9303	94.88636364	1.9228	Cube1	1
8	2	208	solo_saccade	4	25	Cube3	3	1	285.6826	289.2039	3.5213	99.05660377	3.5213	Cube3	1
8	2	208	solo_point	50	23	Cube3	3	1	828.4605	829.9456	1.4851	95.55555556	0.5606	Cube3	1
8	2	208	solo_point	51	2	Cube1	1	3	832.6157	833.9421	1.3264	87.5	0.7592	Cube1	1
8	2	208	solo_point	52	8	Cube1	1	3	836.7471	838.0998	1.3527	100	0.8725	Cube1	1
8	2	208	solo_point	53	16	Cube2	2	2	840.8143	841.8052	0.9909	100	0.4575	Cube2	1
8	2	208	solo_point	54	17	Cube2	2	2	844.4544	846.7458	2.2914	100	1.0068	PlasterWallShort2	1
8	2	208	solo_point	55	12	Cube2	2	2	850.4975	851.5378	1.0403	100	0.5599	Cube2	1
8	2	208	solo_saccade	5	15	Cube2	2	2	291.7931	292.4997	0.7066	100	0.7066	Cube2	1
8	2	208	solo_saccade	6	24	Cube3	3	1	304.6176	305.1667	0.5491	84.84848485	0.5491	Cube3	1
8	2	208	solo_saccade	7	14	Cube2	2	2	307.812	308.4843	0.6723	100	0.6723	Cube2	1
8	2	208	solo_saccade	8	4	Cube1	1	3	316.3235	316.8959	0.5724	100	0.5724	Cube1	1
8	2	208	solo_saccade	9	20	Cube3	3	1	357.5765	358.0577	0.4812	86.20689655	0.4812	Cube3	1
9	1	109	solo_saccade	10	25	Cube3	3	3	196.2061	196.552	0.3459	100	0.3459	Cube3	1
9	1	109	solo_saccade	11	21	Cube3	3	3	199.6658	200.0016	0.3358	100	0.3358	Cube3	1
9	1	109	solo_saccade	12	16	Cube2	2	2	202.7293	203.0642	0.3349	100	0.3349	Cube2	1
9	1	109	solo_saccade	13	11	Cube2	2	2	206.3893	206.7278	0.3385	100	0.3385	Cube2	1
9	1	109	solo_saccade	14	9	Cube1	1	1	209.8406	210.2018	0.3612	100	0.3612	Cube1	1
9	1	109	solo_saccade	15	17	Cube2	2	2	213.7097	214.0106	0.3009	100	0.3009	Cube2	1
9	1	109	solo_saccade	16	19	Cube3	3	3	216.9453	217.2808	0.3355	100	0.3355	Cube3	1
9	1	109	solo_saccade	17	3	Cube1	1	1	219.8866	220.2103	0.3237	100	0.3237	Cube1	1
9	1	109	solo_saccade	18	1	Cube1	1	1	222.8581	223.1934	0.3353	100	0.3353	Cube1	1
9	1	109	solo_saccade	19	23	Cube3	3	3	226.9908	227.3931	0.4023	100	0.4023	Cube3	1
9	1	109	solo_saccade	1	13	Cube2	2	2	164.7934	166.4931	1.6997	100	1.6997	Cube2	1
9	1	109	solo_saccade	20	18	Cube2	2	2	230.0069	230.3875	0.3806	100	0.3806	Cube2	1
9	1	109	solo_saccade	21	22	Cube3	3	3	233.4917	233.8036	0.3119	100	0.3119	Cube3	1
9	1	109	solo_saccade	22	10	Cube2	2	2	236.4969	236.8197	0.3228	100	0.3228	Cube2	1
9	1	109	solo_saccade	23	20	Cube3	3	3	239.6694	239.9147	0.2453	100	0.2453	Cube3	1
9	1	109	solo_saccade	24	2	Cube1	1	1	242.5066	242.8529	0.3463	100	0.3463	Cube1	1
9	1	109	solo_saccade	25	5	Cube1	1	1	245.3843	245.719	0.3347	100	0.3347	Cube1	1
9	1	109	solo_saccade	26	6	Cube1	1	1	248.7128	249.0628	0.35	100	0.35	Cube1	1
9	1	109	solo_saccade	27	14	Cube2	2	2	252.3683	252.6712	0.3029	100	0.3029	Cube2	1
9	1	109	solo_point	28	27	Cube3	3	3	354.912	358.5064	3.5944	100	0.6706	Cube3	1
9	1	109	solo_point	29	5	Cube1	1	1	361.266	363.0444	1.7784	100	0.4934	Cube1	1
9	1	109	solo_saccade	2	26	Cube3	3	3	169.3857	169.7437	0.358	100	0.358	Cube3	1
9	1	109	solo_point	30	26	Cube3	3	3	366.5824	367.7831	1.2007	100	0.3581	Cube3	1
9	1	109	solo_point	31	17	Cube2	2	2	370.8035	371.8241	1.0206	100	0.4844	PlasterWallShort1	1
9	1	109	solo_point	32	16	Cube2	2	2	374.925	375.9789	1.0539	100	0.4175	Cube2	1
9	1	109	solo_point	33	8	Cube1	1	1	378.9392	380.0415	1.1023	100	0.6368	Cube1	1
9	1	109	solo_point	34	23	Cube3	3	3	385.127	386.1214	0.9944	100		FixationObject	1
9	1	109	solo_point	35	18	Cube2	2	2	390.7126	391.6066	0.894	100		FixationObject	1
9	1	109	solo_point	36	13	Cube2	2	2	395.739	396.767	1.028	100		PlasterWallShort1	1
9	1	109	solo_point	37	7	Cube1	1	1	399.925	401.0197	1.0947	100		PlasterWallShort1	1
9	1	109	solo_point	38	22	Cube3	3	3	407.7472	408.6855	0.9383	100	0.3231	FixationObject	1
9	1	109	solo_point	39	21	Cube3	3	3	411.7455	412.8071	1.0616	100		FixationObject	1
9	1	109	solo_saccade	3	15	Cube2	2	2	172.8029	173.1722	0.3693	100	0.3693	Cube2	1
9	1	109	solo_point	40	19	Cube3	3	3	416.0358	417.1862	1.1504	100		FixationObject	1
9	1	109	solo_point	41	6	Cube1	1	1	420.5022	421.6099	1.1077	100	0.3702	FixationObject	1
9	1	109	solo_point	42	25	Cube3	3	3	424.3246	425.5079	1.1833	100		PlasterWallShort1	1
9	1	109	solo_point	43	10	Cube2	2	2	428.2443	429.3903	1.146	100		FixationObject	1
9	1	109	solo_point	44	14	Cube2	2	2	432.2737	433.4022	1.1285	100		FixationObject	1
9	1	109	solo_point	45	11	Cube2	2	2	436.8896	437.2472	0.3576	100		FixationObject	1
9	1	109	solo_point	46	15	Cube2	2	2	440.4871	441.4027	0.9156	100		FixationObject	1
9	1	109	solo_point	47	1	Cube1	1	1	444.2404	445.7033	1.4629	100	0.4914	FixationObject	1
9	1	109	solo_point	48	24	Cube3	3	3	448.9418	449.8799	0.9381	100	0.5597	Cube3	1
9	1	109	solo_point	49	9	Cube1	1	1	453.3625	454.7809	1.4184	100	0.6854	FixationObject	1
9	1	109	solo_saccade	4	7	Cube1	1	1	175.8424	176.2225	0.3801	100	0.3801	Cube1	1
9	1	109	solo_point	50	12	Cube2	2	2	457.5635	458.9042	1.3407	100		FixationObject	1
9	1	109	solo_point	51	4	Cube1	1	1	462.1016	463.4422	1.3406	100	0.435	FixationObject	1
9	1	109	solo_point	52	3	Cube1	1	1	466.3788	467.9281	1.5493	100		FixationObject	1
9	1	109	solo_point	53	20	Cube3	3	3	470.9812	472.2621	1.2809	100		FixationObject	1
9	1	109	solo_point	54	2	Cube1	1	1	475.1929	476.6855	1.4926	100		FixationObject	1
9	1	109	solo_saccade	5	24	Cube3	3	3	179.5506	179.8146	0.264	100	0.264	Cube3	1
9	1	109	solo_saccade	6	12	Cube2	2	2	182.3995	182.7236	0.3241	100	0.3241	Cube2	1
9	1	109	solo_saccade	7	4	Cube1	1	1	185.5488	185.8737	0.3249	100	0.3249	Cube1	1
9	1	109	solo_saccade	8	8	Cube1	1	1	188.476	188.8556	0.3796	100	0.3796	Cube1	1
9	1	109	solo_saccade	9	27	Cube3	3	3	192.8775	193.2534	0.3759	100	0.3759	Cube3	1
9	2	209	solo_saccade	10	4	Cube1	1	3	199.1279	200.2679	1.14	100	1.14	Cube1	1
9	2	209	solo_saccade	11	20	Cube3	3	1	202.9528	204.144	1.1912	100	1.1912	Cube3	1
9	2	209	solo_saccade	12	13	Cube2	2	2	207.2399	208.0675	0.8276	100	0.8276	Cube2	1
9	2	209	solo_saccade	13	27	Cube3	3	1	211.0287	212.28	1.2513	100	1.2513	Cube3	1
9	2	209	solo_saccade	14	8	Cube1	1	3	215.3586	216.6809	1.3223	100	1.3223	Cube1	1
9	2	209	solo_saccade	15	24	Cube3	3	1	219.2808	219.685	0.4042	100		Cube2	0
9	2	209	solo_saccade	16	10	Cube2	2	2	222.3741	226.2415	3.8674	99.57081545	3.8674	Cube2	1
9	2	209	solo_saccade	17	2	Cube1	1	3	229.2025	230.5312	1.3287	100	1.3287	Cube1	1
9	2	209	solo_saccade	18	23	Cube3	3	1	233.1686	233.6149	0.4463	100	0.4463	Cube3	1
9	2	209	solo_saccade	19	9	Cube1	1	3	236.2397	236.6303	0.3906	100	0.3906	Cube1	1
9	2	209	solo_saccade	1	5	Cube1	1	3	163.2087	165.6513	2.4426	100	2.4426	Cube1	1
9	2	209	solo_saccade	20	11	Cube2	2	2	239.1994	239.5565	0.3571	100	0.3571	Cube2	1
9	2	209	solo_saccade	21	1	Cube1	1	3	242.2714	243.1188	0.8474	100	0.8474	Cube1	1
9	2	209	solo_saccade	22	3	Cube1	1	3	246.036	249.7998	3.7638	100	3.7638	Cube1	1
9	2	209	solo_saccade	23	12	Cube2	2	2	254.2224	254.5261	0.3037	100	0.3037	Cube2	1
9	2	209	solo_saccade	24	16	Cube2	2	2	257.08	257.428	0.348	100	0.348	Cube2	1
9	2	209	solo_saccade	25	7	Cube1	1	3	260.1409	260.4557	0.3148	100	0.3148	Cube1	1
9	2	209	solo_saccade	26	15	Cube2	2	2	263.1157	263.391	0.2753	100	0.2753	Cube2	1
9	2	209	solo_saccade	27	25	Cube3	3	1	266.076	266.4328	0.3568	100	0.3568	Cube3	1
9	2	209	solo_saccade	28	24	Cube3	3	1	269.0552	269.3571	0.3019	100	0.3019	Cube3	1
9	2	209	solo_point	29	24	Cube3	3	1	363.022	367.6241	4.6021	100	0.6704	Finger	1
9	2	209	solo_saccade	2	19	Cube3	3	1	168.3137	168.9504	0.6367	100	0.6367	Cube3	1
9	2	209	solo_point	30	12	Cube2	2	2	371.6457	373.2454	1.5997	100	0.7711	Cube2	1
9	2	209	solo_point	31	19	Cube3	3	1	375.8903	378	2.1097	100	0.5025	Cube3	1
9	2	209	solo_point	32	10	Cube2	2	2	381.8777	383.3635	1.4858	100	0.6783	Cube2	1
9	2	209	solo_point	33	11	Cube2	2	2	387.3174	389.4251	2.1077	94.48818898	0.6912	Cube2	1
9	2	209	solo_point	34	15	Cube2	2	2	392.0412	393.7408	1.6996	100	0.7266	Cube2	1
9	2	209	solo_point	35	23	Cube3	3	1	396.8429	398.6556	1.8127	100	0.3714	Cube3	1
9	2	209	solo_point	36	22	Cube3	3	1	402.106	403.9607	1.8547	98.21428571	0.4371	Cube3	1
9	2	209	solo_point	37	25	Cube3	3	1	408.9166	411.0836	2.167	95.41984733	1.0766	Cube3	1
9	2	209	solo_point	38	20	Cube3	3	1	414.4275	416.5608	2.1333	96.09375	0.7668	Cube3	1
9	2	209	solo_point	39	6	Cube1	1	3	419.3839	420.7615	1.3776	100	0.406	Finger	1
9	2	209	solo_saccade	3	14	Cube2	2	2	171.5598	171.8981	0.3383	100	0.3383	Cube2	1
9	2	209	solo_point	40	7	Cube1	1	3	424.679	426.1443	1.4653	100	0.4388	Finger	1
9	2	209	solo_point	41	13	Cube2	2	2	429.0045	430.4768	1.4723	97.75280899	0.7594	Cube2	1
9	2	209	solo_point	42	26	Cube3	3	1	433.1024	434.7793	1.6769	100	0.8062	Cube3	1
9	2	209	solo_point	43	2	Cube1	1	3	438.1831	439.5383	1.3552	100	0.5177	Cube1	1
9	2	209	solo_point	44	1	Cube1	1	3	445.935	447.5588	1.6238	96.93877551	0.7549	Cube1	1
9	2	209	solo_point	45	27	Cube3	3	1	450.464	452.0228	1.5588	100	0.5103	Cube3	1
9	2	209	solo_point	46	21	Cube3	3	1	454.8197	456.2832	1.4635	88.63636364	0.6884	Cube3	1
9	2	209	solo_point	47	4	Cube1	1	3	460.6585	462.2437	1.5852	93.75	0.8407	Cube1	1
9	2	209	solo_point	48	16	Cube2	2	2	464.9502	466.4025	1.4523	89.77272727	0.3374	Cube2	1
9	2	209	solo_point	49	14	Cube2	2	2	469.2516	470.8369	1.5853	100	0.7367	Cube2	1
9	2	209	solo_saccade	4	26	Cube3	3	1	175.0565	175.5737	0.5172	100	0.5172	Cube3	1
9	2	209	solo_point	50	18	Cube2	2	2	474.8371	476.4786	1.6415	96.96969697	0.9229	Cube2	1
9	2	209	solo_point	51	9	Cube1	1	3	480.3531	481.5247	1.1716	100	0.5376	Cube1	1
9	2	209	solo_point	52	8	Cube1	1	3	484.23	485.3575	1.1275	100	0.6006	Cube1	1
9	2	209	solo_point	53	17	Cube2	2	2	488.083	489.4022	1.3192	100	0.5603	Cube2	1
9	2	209	solo_point	54	5	Cube1	1	3	492.1053	493.4465	1.3412	100	0.3692	Cube1	1
9	2	209	solo_point	55	3	Cube1	1	3	496.4287	497.6984	1.2697	89.61038961	0.4778	Cube1	1
9	2	209	solo_saccade	5	18	Cube2	2	2	178.6108	179.8413	1.2305	100	1.2305	Cube2	1
9	2	209	solo_saccade	6	22	Cube3	3	1	182.4105	186.599	4.1885	99.20634921	4.1885	Cube3	1
9	2	209	solo_saccade	7	17	Cube2	2	2	189.4706	190.0956	0.625	100	0.625	Cube2	1
9	2	209	solo_saccade	8	21	Cube3	3	1	192.7746	193.2789	0.5043	100	0.5043	Cube3	1
9	2	209	solo_saccade	9	6	Cube1	1	3	195.9151	196.3281	0.413	100	0.413	Cube1	1
10	1	110	solo_point	10	2	Cube1	1	1	76.7078	77.7981	1.0903	100	0.3235	Cube1	1
10	1	110	solo_saccade	10	19	Cube3	3	3	265.9166	266.2742	0.3576	100	0.3576	Cube3	1
10	1	110	solo_point	11	6	Cube1	1	1	80.483	81.7	1.217	100	0.5241	Cube1	1
10	1	110	solo_saccade	11	8	Cube1	1	1	268.933	269.2748	0.3418	100	0.3418	Cube1	1
10	1	110	solo_point	12	7	Cube1	1	1	84.3656	85.4983	1.1327	100	0.5265	Cube1	1
10	1	110	solo_saccade	12	22	Cube3	3	3	271.8549	272.1788	0.3239	100	0.3239	Cube3	1
10	1	110	solo_point	13	5	Cube1	1	1	88.5227	89.5927	1.07	100	0.359	Cube1	1
10	1	110	solo_saccade	13	20	Cube3	3	3	274.74	275.053	0.313	100	0.313	Cube3	1
10	1	110	solo_point	14	8	Cube1	1	1	93.1229	94.1553	1.0324	100	0.418	Cube1	1
10	1	110	solo_saccade	14	26	Cube3	3	3	277.7352	278.0365	0.3013	100	0.3013	Cube3	1
10	1	110	solo_point	15	11	Cube2	2	2	97.5621	98.2768	0.7147	100	0.3082	Cube2	1
10	1	110	solo_saccade	15	24	Cube3	3	3	280.5809	280.8829	0.302	100	0.302	Cube3	1
10	1	110	solo_point	16	25	Cube3	3	3	101.3572	102.1161	0.7589	100	0.3219	Cube3	1
10	1	110	solo_saccade	16	7	Cube1	1	1	283.6889	284.0796	0.3907	100	0.3907	Cube1	1
10	1	110	solo_point	17	15	Cube2	2	2	105.4931	106.2525	0.7594	100	0.3228	Cube2	1
10	1	110	solo_saccade	17	18	Cube2	2	2	287.5497	287.8995	0.3498	85.71428571	0.3498	Cube2	1
10	1	110	solo_point	18	9	Cube1	1	1	109.1645	110.0727	0.9082	100	0.4391	Cube1	1
10	1	110	solo_saccade	18	25	Cube3	3	3	291.1708	291.4501	0.2793	100	0.2793	Cube3	1
10	1	110	solo_point	19	17	Cube2	2	2	112.8764	113.7585	0.8821	100	0.3572	Cube2	1
10	1	110	solo_saccade	19	23	Cube3	3	3	294.2556	294.6239	0.3683	100	0.3683	Cube3	1
10	1	110	solo_point	1	19	Cube3	3	3	37.3051	39.0749	1.7698	100	0.407	Cube3	1
10	1	110	solo_saccade	1	4	Cube1	1	1	237.1201	237.9359	0.8158	100	0.8158	Cube1	1
10	1	110	solo_point	20	12	Cube2	2	2	116.7305	117.4222	0.6917	100	0.3415	Cube2	1
10	1	110	solo_saccade	20	1	Cube1	1	1	297.3029	297.6404	0.3375	100	0.3375	Cube1	1
10	1	110	solo_point	21	18	Cube2	2	2	120.0702	120.7179	0.6477	100	0.3552	Cube2	1
10	1	110	solo_saccade	21	11	Cube2	2	2	300.5858	300.9018	0.316	100	0.316	Cube2	1
10	1	110	solo_point	22	24	Cube3	3	3	123.991	124.6387	0.6477	100	0.335	Cube3	1
10	1	110	solo_saccade	22	5	Cube1	1	1	303.5497	303.9497	0.4	100		Cube2	0
10	1	110	solo_point	23	22	Cube3	3	3	127.5541	128.28	0.7259	100	0.3911	Cube3	1
10	1	110	solo_saccade	23	14	Cube2	2	2	306.8442	307.176	0.3318	100	0.3318	Cube2	1
10	1	110	solo_point	24	13	Cube2	2	2	130.9016	131.6532	0.7516	100	0.3503	Cube2	1
10	1	110	solo_saccade	24	15	Cube2	2	2	310.1289	310.4628	0.3339	100	0.3339	Cube2	1
10	1	110	solo_point	25	26	Cube3	3	3	134.3345	135.9718	1.6373	100	0.3351	Cube3	1
10	1	110	solo_saccade	25	9	Cube1	1	1	313.1075	313.5021	0.3946	100	0.3946	Cube1	1
10	1	110	solo_point	26	14	Cube2	2	2	139.2271	139.9998	0.7727	100	0.3571	Cube2	1
10	1	110	solo_saccade	26	21	Cube3	3	3	316.1942	316.5069	0.3127	100	0.3127	Cube3	1
10	1	110	solo_point	27	16	Cube2	2	2	143.9409	144.5983	0.6574	100	0.3421	Cube2	1
10	1	110	solo_saccade	27	13	Cube2	2	2	319.5897	319.9102	0.3205	100	0.3205	Cube2	1
10	1	110	solo_saccade	28	5	Cube1	1	1	322.5906	322.97	0.3794	100	0.3794	Cube1	1
10	1	110	solo_point	29	18	Cube2	2	2	384.7972	389.9175	5.1203	100	0.5374	Cube2	1
10	1	110	solo_point	2	1	Cube1	1	1	42.6827	44.0791	1.3964	100	0.4023	Cube1	1
10	1	110	solo_saccade	2	12	Cube2	2	2	240.7242	241.14	0.4158	100	0.4158	Cube2	1
10	1	110	solo_point	30	3	Cube1	1	1	398.0941	400.7367	2.6426	100		PlasterWallShort1	1
10	1	110	solo_point	31	24	Cube3	3	3	406.0141	409.1967	3.1826	100	0.424	Cube3	0
10	1	110	solo_point	3	10	Cube2	2	2	47.486	48.4355	0.9495	100	0.3911	Cube2	1
10	1	110	solo_saccade	3	17	Cube2	2	2	243.8663	244.3014	0.4351	100	0.4351	Cube2	1
10	1	110	solo_point	4	4	Cube1	1	1	51.6848	52.8367	1.1519	100	0.3921	Cube1	1
10	1	110	solo_saccade	4	3	Cube1	1	1	246.9454	247.3491	0.4037	100	0.4037	Cube1	1
10	1	110	solo_point	5	21	Cube3	3	3	56.601	57.5394	0.9384	100	0.3901	Cube3	1
10	1	110	solo_saccade	5	2	Cube1	1	1	250.0095	250.5241	0.5146	100	0.5146	Cube1	1
10	1	110	solo_point	6	20	Cube3	3	3	61.0354	61.753	0.7176	100	0.3911	Cube3	1
10	1	110	solo_saccade	6	16	Cube2	2	2	253.335	253.708	0.373	100	0.373	Cube2	1
10	1	110	solo_point	7	27	Cube3	3	3	65.0567	65.7937	0.737	100	0.3576	Cube3	1
10	1	110	solo_saccade	7	6	Cube1	1	1	256.4666	256.8431	0.3765	100	0.3765	Cube1	1
10	1	110	solo_point	8	3	Cube1	1	1	68.877	69.9823	1.1053	100	0.3418	Cube1	1
10	1	110	solo_saccade	8	10	Cube2	2	2	259.7153	260.0523	0.337	100	0.337	Cube2	1
10	1	110	solo_point	9	23	Cube3	3	3	72.8202	73.602	0.7818	100	0.3527	Cube3	1
10	1	110	solo_saccade	9	27	Cube3	3	3	262.8306	263.1897	0.3591	100	0.3591	Cube3	1
10	2	210	solo_point	10	1	Cube1	1	3	83.1297	84.3484	1.2187	100	0.7935	Cube1	1
10	2	210	solo_saccade	10	3	Cube1	1	3	267.7383	268.1389	0.4006	100	0.4006	Cube1	1
10	2	210	solo_point	11	16	Cube2	2	2	95.1166	96.2106	1.094	100	0.6242	Cube2	1
10	2	210	solo_saccade	11	5	Cube1	1	3	270.8317	271.2682	0.4365	100	0.4365	Cube1	1
10	2	210	solo_point	12	21	Cube3	3	1	99.149	100.2426	1.0936	100	0.5559	Cube3	1
10	2	210	solo_saccade	12	1	Cube1	1	3	273.9135	274.2021	0.2886	100	0.2886	Cube1	1
10	2	210	solo_point	13	7	Cube1	1	3	103.271	104.1302	0.8592	100	0.356	Cube1	1
10	2	210	solo_saccade	13	21	Cube3	3	1	276.8958	277.1777	0.2819	100	0.2819	Cube3	1
10	2	210	solo_point	14	14	Cube2	2	2	107.0094	108.0628	1.0534	100	0.4713	Cube2	1
10	2	210	solo_saccade	14	15	Cube2	2	2	279.7423	280.0596	0.3173	100	0.3173	Cube2	1
10	2	210	solo_point	15	11	Cube2	2	2	111.0116	111.8831	0.8715	100	0.369	Cube2	1
10	2	210	solo_saccade	15	23	Cube3	3	1	282.584	283.0306	0.4466	100	0.4466	Cube3	1
10	2	210	solo_point	16	4	Cube1	1	3	114.6559	115.6911	1.0352	100	0.4217	Cube1	1
10	2	210	solo_saccade	16	27	Cube3	3	1	285.6113	285.8998	0.2885	100	0.2885	Cube3	1
10	2	210	solo_point	17	5	Cube1	1	3	119.5651	120.7075	1.1424	100	0.5394	Cube1	1
10	2	210	solo_saccade	17	24	Cube3	3	1	288.5026	288.8038	0.3012	100	0.3012	Cube3	1
10	2	210	solo_point	18	15	Cube2	2	2	123.5773	124.445	0.8677	100	0.2569	Cube2	1
10	2	210	solo_saccade	18	4	Cube1	1	3	291.4042	291.7178	0.3136	100	0.3136	Cube1	1
10	2	210	solo_point	19	13	Cube2	2	2	127.4991	128.2031	0.704	100	0.3426	Cube2	1
10	2	210	solo_saccade	19	9	Cube1	1	3	294.4241	294.6811	0.257	100	0.257	Cube1	1
10	2	210	solo_point	1	19	Cube3	3	1	41.9349	43.2276	1.2927	100	0.5444	Cube3	1
10	2	210	solo_saccade	1	6	Cube1	1	3	239.2323	239.735	0.5027	100	0.5027	Cube1	1
10	2	210	solo_point	20	8	Cube1	1	3	131.2746	132.1906	0.916	100	0.3415	Cube1	1
10	2	210	solo_saccade	20	14	Cube2	2	2	297.317	297.5823	0.2653	100	0.2653	Cube2	1
10	2	210	solo_point	21	18	Cube2	2	2	135.2513	136.1672	0.9159	100	0.3551	Finger	1
10	2	210	solo_saccade	21	12	Cube2	2	2	300.2767	300.5753	0.2986	100	0.2986	Cube2	1
10	2	210	solo_point	22	25	Cube3	3	1	139.0462	140.1886	1.1424	100	0.3605	Cube3	1
10	2	210	solo_saccade	22	7	Cube1	1	3	303.1373	303.4127	0.2754	100	0.2754	Cube1	1
10	2	210	solo_point	23	17	Cube2	2	2	143.1705	144.0502	0.8797	100	0.358	Cube2	1
10	2	210	solo_saccade	23	17	Cube2	2	2	305.9966	306.2607	0.2641	100	0.2641	Cube2	1
10	2	210	solo_point	24	27	Cube3	3	1	147.5163	148.6658	1.1495	100	0.3542	Cube3	1
10	2	210	solo_saccade	24	11	Cube2	2	2	310.7288	311.0678	0.339	100	0.339	Cube2	1
10	2	210	solo_point	25	6	Cube1	1	3	151.5376	152.3864	0.8488	100	0.5004	Cube1	1
10	2	210	solo_saccade	25	10	Cube2	2	2	313.6555	313.991	0.3355	100	0.3355	Cube2	1
10	2	210	solo_point	26	22	Cube3	3	1	155.3083	156.4301	1.1218	100	0.351	Cube3	1
10	2	210	solo_saccade	26	13	Cube2	2	2	316.7085	316.9884	0.2799	100	0.2799	Cube2	1
10	2	210	solo_point	27	26	Cube3	3	1	159.5237	160.804	1.2803	100	0.4026	Cube3	1
10	2	210	solo_saccade	27	8	Cube1	1	3	319.7135	320.0338	0.3203	100	0.3203	Cube1	1
10	2	210	solo_point	28	20	Cube3	3	1	391.5386	395.0013	3.4627	100	0.3907	Cube3	1
10	2	210	solo_point	29	13	Cube2	2	2	398.6989	399.9047	1.2058	100	0.3539	Cube2	1
10	2	210	solo_point	2	2	Cube1	1	3	45.7999	46.8902	1.0903	100	0.3907	Cube1	1
10	2	210	solo_saccade	2	22	Cube3	3	1	242.695	243.0519	0.3569	100	0.3569	Cube3	1
10	2	210	solo_point	30	6	Cube1	1	3	402.9883	404.1704	1.1821	100	0.3904	Cube1	1
10	2	210	solo_point	31	22	Cube3	3	1	407.1996	408.5059	1.3063	100	0.5031	Cube3	1
10	2	210	solo_point	32	25	Cube3	3	1	412.0749	413.4503	1.3754	100	0.5563	Cube3	1
10	2	210	solo_point	33	14	Cube2	2	2	416.006	417.2262	1.2202	100	0.5264	Cube2	1
10	2	210	solo_point	34	5	Cube1	1	3	419.9296	421.3696	1.44	100	0.3241	Cube1	1
10	2	210	solo_point	35	18	Cube2	2	2	425.2203	426.3408	1.1205	100	0.3687	Cube2	1
10	2	210	solo_point	36	12	Cube2	2	2	429.111	430.2842	1.1732	100	0.4576	Cube2	1
10	2	210	solo_point	37	8	Cube1	1	3	432.8743	434.1043	1.23	100	0.39	Cube1	1
10	2	210	solo_point	38	7	Cube1	1	3	436.8187	437.9689	1.1502	100	0.39	Cube1	1
10	2	210	solo_point	3	12	Cube2	2	2	49.9776	51.0039	1.0263	100	0.467	FixationObject	1
10	2	210	solo_saccade	3	19	Cube3	3	1	245.8446	246.2688	0.4242	100	0.4242	Cube3	1
10	2	210	solo_point	4	24	Cube3	3	1	54.1298	55.5317	1.4019	100	0.4383	Cube3	1
10	2	210	solo_saccade	4	25	Cube3	3	1	249.1922	249.4856	0.2934	100	0.2934	Cube3	1
10	2	210	solo_point	5	10	Cube2	2	2	58.1301	59.5459	1.4158	100	0.8273	Cube2	1
10	2	210	solo_saccade	5	18	Cube2	2	2	252.1299	252.4871	0.3572	100	0.3572	Cube2	1
10	2	210	solo_point	6	20	Cube3	3	1	62.108	63.3036	1.1956	100	0.5365	Cube3	1
10	2	210	solo_saccade	6	26	Cube3	3	1	255.1269	255.4249	0.298	100	0.298	Cube3	1
10	2	210	solo_point	7	9	Cube1	1	3	65.8952	66.9663	1.0711	100	0.4021	Cube1	1
10	2	210	solo_saccade	7	20	Cube3	3	1	257.9962	258.2846	0.2884	100	0.2884	Cube3	1
10	2	210	solo_point	8	23	Cube3	3	1	69.6149	70.8425	1.2276	100	0.4222	Cube3	1
10	2	210	solo_saccade	8	16	Cube2	2	2	260.8988	261.2003	0.3015	100	0.3015	Cube2	1
10	2	210	solo_point	9	3	Cube1	1	3	73.6127	74.5856	0.9729	100	0.4239	Cube1	1
10	2	210	solo_saccade	9	2	Cube1	1	3	263.8292	264.1086	0.2794	100	0.2794	Cube1	1
11	1	111	solo_point	10	2	Cube1	1	1	91.2102	92.2529	1.0427	100	0.76	Cube1	1
11	1	111	solo_saccade	10	6	Cube1	1	1	138.7903	139.0905	0.3002	100	0.3002	Cube1	1
11	1	111	solo_point	11	25	Cube3	3	3	94.9369	95.7155	0.7786	100		FixationObject	1
11	1	111	solo_saccade	11	2	Cube1	1	1	143.739	144.3641	0.6251	100	0.6251	Cube1	1
11	1	111	solo_point	12	4	Cube1	1	1	98.2614	99.2571	0.9957	100		FixationObject	1
11	1	111	solo_saccade	12	18	Cube2	2	2	146.9806	147.3687	0.3881	100	0.3881	Cube2	1
11	1	111	solo_point	13	24	Cube3	3	3	104.7977	105.5878	0.7901	100		FixationObject	1
11	1	111	solo_saccade	13	1	Cube1	1	1	150.0835	150.394	0.3105	100	0.3105	Cube1	1
11	1	111	solo_point	14	16	Cube2	2	2	108.2362	109.076	0.8398	100		PlasterWallShort1	1
11	1	111	solo_saccade	14	25	Cube3	3	3	153.523	153.9928	0.4698	100	0.4698	Cube3	1
11	1	111	solo_point	15	20	Cube3	3	3	111.6674	112.3486	0.6812	100		FixationObject	1
11	1	111	solo_saccade	15	27	Cube3	3	3	156.7255	157.028	0.3025	100	0.3025	Cube3	1
11	1	111	solo_point	16	10	Cube2	2	2	115.027	115.6777	0.6507	100		FixationObject	1
11	1	111	solo_saccade	16	10	Cube2	2	2	160.8957	161.1756	0.2799	100	0.2799	Cube2	1
11	1	111	solo_point	17	21	Cube3	3	3	118.3585	119.0126	0.6541	100		FixationObject	1
11	1	111	solo_saccade	17	15	Cube2	2	2	164.4468	164.6829	0.2361	100	0.2361	Cube2	1
11	1	111	solo_point	18	8	Cube1	1	1	124.4685	126.3776	1.9091	100	0.4218	Cube1	1
11	1	111	solo_saccade	18	7	Cube1	1	1	169.705	170.3236	0.6186	100	0.6186	Cube1	1
11	1	111	solo_point	19	12	Cube2	2	2	129.0818	129.8749	0.7931	100		FixationObject	1
11	1	111	solo_saccade	19	12	Cube2	2	2	174.7208	175.2824	0.5616	100	0.5616	Cube2	1
11	1	111	solo_point	1	19	Cube3	3	3	42.6467	44.7686	2.1219	100	0.7933	Cube3	1
11	1	111	solo_saccade	1	9	Cube1	1	1	40.7313	42.2881	1.5568	100	1.5568	Cube1	1
11	1	111	solo_saccade	1	9	Cube1	1	1	92.78	98.1188	5.3388	99.06542056	5.3388	Cube1	1
11	1	111	solo_point	20	17	Cube2	2	2	133.1253	133.7732	0.6479	100		FixationObject	1
11	1	111	solo_saccade	20	4	Cube1	1	1	177.9263	178.5554	0.6291	100	0.6291	Cube1	1
11	1	111	solo_point	21	9	Cube1	1	1	136.3985	137.2919	0.8934	100		FixationObject	1
11	1	111	solo_saccade	21	5	Cube1	1	1	183.0469	183.3817	0.3348	100	0.3348	Cube1	1
11	1	111	solo_point	22	27	Cube3	3	3	139.9907	140.7094	0.7187	100		FixationObject	1
11	1	111	solo_saccade	22	11	Cube2	2	2	186.465	186.7328	0.2678	100	0.2678	Cube2	1
11	1	111	solo_point	23	22	Cube3	3	3	143.3239	143.9891	0.6652	100		FixationObject	1
11	1	111	solo_saccade	23	17	Cube2	2	2	189.9829	190.2511	0.2682	100	0.2682	Cube2	1
11	1	111	solo_point	24	6	Cube1	1	1	149.0206	149.9701	0.9495	100	0.3904	Cube1	1
11	1	111	solo_saccade	24	23	Cube3	3	3	192.7984	193.2217	0.4233	100	0.4233	Cube3	1
11	1	111	solo_point	25	1	Cube1	1	1	152.6814	153.6751	0.9937	100	0.3606	Cube1	1
11	1	111	solo_saccade	25	21	Cube3	3	3	195.8247	196.1606	0.3359	100	0.3359	Cube3	1
11	1	111	solo_point	26	23	Cube3	3	3	156.4152	157.0744	0.6592	100		FixationObject	1
11	1	111	solo_saccade	26	16	Cube2	2	2	198.8488	199.1067	0.2579	100	0.2579	Cube2	1
11	1	111	solo_point	27	5	Cube1	1	1	159.7755	160.6704	0.8949	100		FixationObject	1
11	1	111	solo_saccade	27	13	Cube2	2	2	201.7122	201.9983	0.2861	100	0.2861	Cube2	1
11	1	111	solo_point	2	3	Cube1	1	1	57.9943	59.8931	1.8988	100	1.3174	Cube1	1
11	1	111	solo_saccade	2	14	Cube2	2	2	45.3381	47.4824	2.1443	100	2.1443	Cube2	1
11	1	111	solo_saccade	2	24	Cube3	3	3	101.4224	102.0026	0.5802	100	0.5802	Cube3	1
11	1	111	solo_point	3	26	Cube3	3	3	64.6805	65.735	1.0545	100		FixationObject	1
11	1	111	solo_saccade	3	2	Cube1	1	1	50.4988	52.4535	1.9547	100	1.9547	Cube1	1
11	1	111	solo_saccade	3	3	Cube1	1	1	109.0438	110.3286	1.2848	100	1.2848	Cube1	1
11	1	111	solo_point	4	15	Cube2	2	2	68.4944	69.3547	0.8603	100		PlasterWallShort1	1
11	1	111	solo_saccade	4	19	Cube3	3	3	117.2534	117.7344	0.481	100	0.481	Cube3	1
11	1	111	solo_saccade	4	24	Cube3	3	3	55.476	57.2793	1.8033	100	1.8033	Cube3	1
11	1	111	solo_point	5	13	Cube2	2	2	72.0354	72.7707	0.7353	100		FixationObject	1
11	1	111	solo_saccade	5	26	Cube3	3	3	121.0633	121.4162	0.3529	100	0.3529	Cube3	1
11	1	111	solo_point	6	7	Cube1	1	1	76.8899	77.9315	1.0416	100	0.86	Cube1	1
11	1	111	solo_saccade	6	14	Cube2	2	2	125.989	126.3201	0.3311	100	0.3311	Cube2	1
11	1	111	solo_point	7	11	Cube2	2	2	80.8369	81.6155	0.7786	100		FixationObject	1
11	1	111	solo_saccade	7	22	Cube3	3	3	128.8822	129.6156	0.7334	100	0.7334	Cube3	1
11	1	111	solo_point	8	14	Cube2	2	2	84.2779	84.9929	0.715	100		FixationObject	1
11	1	111	solo_saccade	8	8	Cube1	1	1	132.3896	133.0599	0.6703	100	0.6703	Cube1	1
11	1	111	solo_point	9	18	Cube2	2	2	87.8948	88.6119	0.7171	100		FixationObject	1
11	1	111	solo_saccade	9	20	Cube3	3	3	135.7149	136.0393	0.3244	100	0.3244	Cube3	1
11	2	211	solo_point	10	24	Cube3	3	1	81.6501	82.7554	1.1053	100	0.4234	Cube3	1
11	2	211	solo_saccade	10	1	Cube1	1	3	96.3866	96.878	0.4914	100	0.4914	Cube1	1
11	2	211	solo_point	11	2	Cube1	1	3	86.9554	87.9278	0.9724	100	0.4364	Cube1	1
11	2	211	solo_saccade	11	23	Cube3	3	1	99.756	100.1843	0.4283	100	0.4283	Cube3	1
11	2	211	solo_point	12	27	Cube3	3	1	90.883	91.949	1.066	100	0.5075	Cube3	1
11	2	211	solo_saccade	12	10	Cube2	2	2	102.7421	103.1296	0.3875	100	0.3875	Cube2	1
11	2	211	solo_point	13	20	Cube3	3	1	94.8192	95.8357	1.0165	100	0.4922	Cube3	1
11	2	211	solo_saccade	13	14	Cube2	2	2	105.8461	106.6849	0.8388	100	0.8388	Cube2	1
11	2	211	solo_point	14	7	Cube1	1	3	100.3043	101.1068	0.8025	100	0.4782	Cube1	1
11	2	211	solo_saccade	14	27	Cube3	3	1	109.4444	109.9025	0.4581	100	0.4581	Cube3	1
11	2	211	solo_point	15	21	Cube3	3	1	103.8216	104.7718	0.9502	100		PlasterWallShort2	1
11	2	211	solo_saccade	15	17	Cube2	2	2	112.9946	113.4102	0.4156	100	0.4156	Cube2	1
11	2	211	solo_point	16	18	Cube2	2	2	107.4534	108.3134	0.86	100	0.4777	Cube2	1
11	2	211	solo_saccade	16	6	Cube1	1	3	116.3587	116.8049	0.4462	100	0.4462	Cube1	1
11	2	211	solo_point	17	13	Cube2	2	2	111.0836	111.7532	0.6696	100	0.257	FixationObject	1
11	2	211	solo_saccade	17	26	Cube3	3	1	119.374	119.7884	0.4144	100	0.4144	Cube3	1
11	2	211	solo_point	18	6	Cube1	1	3	115.3173	116.1087	0.7914	100		FixationObject	1
11	2	211	solo_saccade	18	12	Cube2	2	2	122.324	122.7667	0.4427	100	0.4427	Cube2	1
11	2	211	solo_point	19	9	Cube1	1	3	118.6684	119.4167	0.7483	100		FixationObject	1
11	2	211	solo_saccade	19	3	Cube1	1	3	125.4072	125.7718	0.3646	100	0.3646	Cube1	1
11	2	211	solo_point	1	19	Cube3	3	1	39.0896	42.6537	3.5641	100	2.4704	Cube3	1
11	2	211	solo_saccade	1	13	Cube2	2	2	48.6661	49.2581	0.592	100	0.592	Cube2	1
11	2	211	solo_saccade	1	15	Cube2	2	2	66.2406	66.9304	0.6898	100	0.6898	Cube2	1
11	2	211	solo_point	20	16	Cube2	2	2	122.0305	122.8375	0.807	100		PlasterWallShort2	1
11	2	211	solo_saccade	20	4	Cube1	1	3	128.5117	128.9033	0.3916	100	0.3916	Cube1	1
11	2	211	solo_point	21	5	Cube1	1	3	125.8732	126.5866	0.7134	100		FixationObject	1
11	2	211	solo_saccade	21	20	Cube3	3	1	133.1592	133.595	0.4358	100	0.4358	Cube3	1
11	2	211	solo_point	22	22	Cube3	3	1	129.3749	130.3291	0.9542	100	0.9542	Cube3	1
11	2	211	solo_saccade	22	16	Cube2	2	2	136.4652	136.8007	0.3355	100	0.3355	Cube2	1
11	2	211	solo_point	23	3	Cube1	1	3	133.9494	134.6516	0.7022	100	0.3764	Cube1	1
11	2	211	solo_saccade	23	2	Cube1	1	3	139.6382	140.0355	0.3973	100	0.3973	Cube1	1
11	2	211	solo_point	24	10	Cube2	2	2	137.6465	138.3939	0.7474	100	0.3575	Cube2	1
11	2	211	solo_saccade	24	24	Cube3	3	1	142.5957	143.0549	0.4592	100	0.4592	Cube3	1
11	2	211	solo_point	25	25	Cube3	3	1	141.7079	142.6128	0.9049	100	0.6927	Cube3	1
11	2	211	solo_saccade	25	19	Cube3	3	1	146.0618	146.4063	0.3445	100	0.3445	Cube3	1
11	2	211	solo_point	26	17	Cube2	2	2	145.2531	146.0356	0.7825	100		FixationObject	1
11	2	211	solo_saccade	26	25	Cube3	3	1	149.1182	149.5307	0.4125	100	0.4125	Cube3	1
11	2	211	solo_point	27	1	Cube1	1	3	148.7277	149.4536	0.7259	100		FixationObject	1
11	2	211	solo_saccade	27	7	Cube1	1	3	152.1924	152.6402	0.4478	100	0.4478	Cube1	1
11	2	211	solo_point	2	12	Cube2	2	2	46.2629	47.8712	1.6083	100	0.5091	Cube2	1
11	2	211	solo_saccade	2	11	Cube2	2	2	69.6304	70.2034	0.573	100	0.573	Cube2	1
11	2	211	solo_point	3	11	Cube2	2	2	50.9095	52.2702	1.3607	95.12195122	0.2346	Cube2	1
11	2	211	solo_saccade	3	22	Cube3	3	1	73.0147	73.49	0.4753	100	0.4753	Cube3	1
11	2	211	solo_point	4	23	Cube3	3	1	55.395	56.7292	1.3342	100	0.3946	Cube3	1
11	2	211	solo_saccade	4	5	Cube1	1	3	76.0892	76.5816	0.4924	100	0.4924	Cube1	1
11	2	211	solo_point	5	15	Cube2	2	2	59.607	60.6164	1.0094	100	0.2276	Cube2	1
11	2	211	solo_saccade	5	21	Cube3	3	1	80.6588	81.2057	0.5469	100	0.5469	Cube3	1
11	2	211	solo_point	6	8	Cube1	1	3	64.968	65.9101	0.9421	100	0.4276	Cube1	1
11	2	211	solo_saccade	6	13	Cube2	2	2	83.8079	84.2435	0.4356	100	0.4356	Cube2	1
11	2	211	solo_point	7	26	Cube3	3	1	69.1504	70.1113	0.9609	100		TABLE_Folding	1
11	2	211	solo_saccade	7	8	Cube1	1	3	86.9883	87.4499	0.4616	100	0.4616	Cube1	1
11	2	211	solo_point	8	4	Cube1	1	3	73.641	74.5561	0.9151	100	0.4758	Cube1	1
11	2	211	solo_saccade	8	9	Cube1	1	3	90.205	90.7637	0.5587	100	0.5587	Cube1	1
11	2	211	solo_point	9	14	Cube2	2	2	77.7628	78.566	0.8032	100	0.468	Cube2	1
11	2	211	solo_saccade	9	18	Cube2	2	2	93.3585	93.7614	0.4029	100	0.4029	Cube2	1
12	1	112	solo_saccade	10	13	Cube2	2	2	190.1933	190.6072	0.4139	100	0.4139	Cube2	1
12	1	112	solo_saccade	11	22	Cube3	3	3	193.1868	193.6571	0.4703	100	0.4703	Cube3	1
12	1	112	solo_saccade	12	6	Cube1	1	1	197.4767	197.8566	0.3799	100	0.3799	Cube1	1
12	1	112	solo_saccade	13	17	Cube2	2	2	200.579	200.8731	0.2941	100	0.2941	Cube2	1
12	1	112	solo_saccade	14	12	Cube2	2	2	206.1112	206.5026	0.3914	100	0.3914	Cube2	1
12	1	112	solo_saccade	15	14	Cube2	2	2	209.1823	209.5514	0.3691	100	0.3691	Cube2	1
12	1	112	solo_saccade	16	11	Cube2	2	2	212.2	212.5451	0.3451	100	0.3451	Cube2	1
12	1	112	solo_saccade	17	19	Cube3	3	3	215.1371	215.4277	0.2906	100	0.2906	Cube3	1
12	1	112	solo_saccade	18	9	Cube1	1	1	218.2645	218.5557	0.2912	100	0.2912	Cube1	1
12	1	112	solo_saccade	19	20	Cube3	3	3	221.3593	221.795	0.4357	100	0.4357	Cube3	1
12	1	112	solo_saccade	1	18	Cube2	2	2	156.7832	157.2647	0.4815	100	0.4815	Cube2	1
12	1	112	solo_saccade	20	25	Cube3	3	3	224.4985	224.9333	0.4348	100	0.4348	Cube3	1
12	1	112	solo_saccade	21	23	Cube3	3	3	227.4907	227.8227	0.332	100	0.332	Cube3	1
12	1	112	solo_saccade	22	16	Cube2	2	2	230.4704	230.8095	0.3391	100	0.3391	Cube2	1
12	1	112	solo_saccade	23	24	Cube3	3	3	233.4777	233.7794	0.3017	100	0.3017	Cube3	1
12	1	112	solo_saccade	24	26	Cube3	3	3	236.4169	236.7062	0.2893	100	0.2893	Cube3	1
12	1	112	solo_saccade	25	5	Cube1	1	1	239.3431	239.6675	0.3244	100	0.3244	Cube1	1
12	1	112	solo_saccade	26	27	Cube3	3	3	242.2478	242.5355	0.2877	100	0.2877	Cube3	1
12	1	112	solo_saccade	27	1	Cube1	1	1	245.1744	245.52	0.3456	100	0.3456	Cube1	1
12	1	112	solo_point	28	3	Cube1	1	1	306.0855	308.3082	2.2227	100	0.4351	Cube1	1
12	1	112	solo_point	29	14	Cube2	2	2	310.9644	312.1058	1.1414	100	0.5834	Cube2	1
12	1	112	solo_saccade	2	4	Cube1	1	1	160.3031	160.8256	0.5225	100	0.5225	Cube1	1
12	1	112	solo_point	30	8	Cube1	1	1	314.7199	316.2838	1.5639	100	0.4111	Cube1	1
12	1	112	solo_point	31	12	Cube2	2	2	319.1424	320.3687	1.2263	100	0.4254	Cube2	1
12	1	112	solo_point	32	18	Cube2	2	2	323.4216	324.4267	1.0051	100	0.4906	Cube2	1
12	1	112	solo_point	33	1	Cube1	1	1	327.3645	328.7008	1.3363	100	0.4013	Cube1	1
12	1	112	solo_point	34	9	Cube1	1	1	331.8095	333.1466	1.3371	100	0.3696	Cube1	1
12	1	112	solo_point	35	5	Cube1	1	1	335.8759	337.5073	1.6314	100	0.458	Cube1	1
12	1	112	solo_point	36	4	Cube1	1	1	340.2658	341.7283	1.4625	100	0.3916	Cube1	1
12	1	112	solo_point	37	13	Cube2	2	2	344.406	345.3256	0.9196	100	0.3504	Cube2	1
12	1	112	solo_point	38	7	Cube1	1	1	347.9847	349.3813	1.3966	100	0.454	Cube1	1
12	1	112	solo_point	39	23	Cube3	3	3	352.7769	354.162	1.3851	100	0.536	Cube3	1
12	1	112	solo_saccade	3	21	Cube3	3	3	163.4754	163.8316	0.3562	100	0.3562	Cube3	1
12	1	112	solo_point	40	2	Cube1	1	1	357.3568	358.7417	1.3849	100	0.5683	Cube1	1
12	1	112	solo_point	41	6	Cube1	1	1	361.4452	362.7289	1.2837	100	0.3423	Cube1	1
12	1	112	solo_point	42	21	Cube3	3	3	365.5223	366.9071	1.3848	100	0.3569	Cube3	1
12	1	112	solo_point	43	10	Cube2	2	2	369.7516	370.6829	0.9313	100	0.339	Cube2	1
12	1	112	solo_point	44	20	Cube3	3	3	373.7285	375.4866	1.7581	100	0.3274	Cube3	1
12	1	112	solo_point	45	17	Cube2	2	2	378.3221	379.3846	1.0625	100	0.3248	Cube2	1
12	1	112	solo_point	46	16	Cube2	2	2	382.1881	383.3271	1.139	100	0.3672	Cube2	1
12	1	112	solo_point	47	25	Cube3	3	3	386.0196	387.5053	1.4857	100	0.3345	TABLE_Folding	1
12	1	112	solo_point	48	26	Cube3	3	3	390.472	391.6049	1.1329	100	0.4078	Cube3	1
12	1	112	solo_point	49	15	Cube2	2	2	394.3523	395.4023	1.05	100	0.4581	Cube2	1
12	1	112	solo_saccade	4	2	Cube1	1	1	166.8823	167.3495	0.4672	100	0.4672	Cube1	1
12	1	112	solo_point	50	24	Cube3	3	3	398.5487	399.5912	1.0425	100	0.3753	Cube3	1
12	1	112	solo_point	51	11	Cube2	2	2	402.4061	403.4895	1.0834	100	0.3242	Cube2	1
12	1	112	solo_point	52	27	Cube3	3	3	406.148	407.4441	1.2961	100	0.3675	Cube3	1
12	1	112	solo_point	53	19	Cube3	3	3	410.2014	411.1071	0.9057	100	0.4371	Cube3	1
12	1	112	solo_point	54	22	Cube3	3	3	414.4809	415.3859	0.905	100	0.2684	Cube3	1
12	1	112	solo_saccade	5	7	Cube1	1	1	172.206	172.6337	0.4277	100	0.4277	Cube1	1
12	1	112	solo_saccade	6	10	Cube2	2	2	175.3485	175.7288	0.3803	100	0.3803	Cube2	1
12	1	112	solo_saccade	7	8	Cube1	1	1	178.6203	179.0016	0.3813	100	0.3813	Cube1	1
12	1	112	solo_saccade	8	15	Cube2	2	2	181.6152	182.0295	0.4143	100	0.4143	Cube2	1
12	1	112	solo_saccade	9	3	Cube1	1	1	185.0209	185.3019	0.281	100	0.281	Cube1	1
12	2	212	solo_saccade	10	5	Cube1	1	3	185.3563	185.6621	0.3058	100	0.3058	Cube1	1
12	2	212	solo_saccade	11	26	Cube3	3	1	188.5321	188.8903	0.3582	100	0.3582	Cube3	1
12	2	212	solo_saccade	12	7	Cube1	1	3	191.9845	192.2963	0.3118	100	0.3118	Cube1	1
12	2	212	solo_saccade	13	11	Cube2	2	2	195.1207	195.5141	0.3934	100	0.3934	Cube2	1
12	2	212	solo_saccade	14	18	Cube2	2	2	200.3954	200.8981	0.5027	100	0.5027	Cube2	1
12	2	212	solo_saccade	15	24	Cube3	3	1	203.6236	204.1237	0.5001	100	0.5001	Cube3	1
12	2	212	solo_saccade	16	22	Cube3	3	1	206.7408	207.1395	0.3987	100	0.3987	Cube3	1
12	2	212	solo_saccade	17	14	Cube2	2	2	209.7327	210.1244	0.3917	100	0.3917	Cube2	1
12	2	212	solo_saccade	18	8	Cube1	1	3	212.7264	213.0957	0.3693	100	0.3693	Cube1	1
12	2	212	solo_saccade	19	4	Cube1	1	3	215.6991	216.57	0.8709	100	0.8709	Cube1	1
12	2	212	solo_saccade	1	13	Cube2	2	2	155.7805	156.7165	0.936	100	0.936	Cube2	1
12	2	212	solo_saccade	20	17	Cube2	2	2	219.4278	219.8566	0.4288	100	0.4288	Cube2	1
12	2	212	solo_saccade	21	21	Cube3	3	1	222.7127	223.0825	0.3698	100	0.3698	Cube3	1
12	2	212	solo_saccade	22	27	Cube3	3	1	225.6835	225.9969	0.3134	100	0.3134	Cube3	1
12	2	212	solo_saccade	23	19	Cube3	3	1	228.6567	228.9455	0.2888	100	0.2888	Cube3	1
12	2	212	solo_saccade	24	3	Cube1	1	3	231.5382	231.8176	0.2794	100	0.2794	Cube1	1
12	2	212	solo_saccade	25	6	Cube1	1	3	234.6396	235.5706	0.931	100	0.931	Cube1	1
12	2	212	solo_saccade	26	9	Cube1	1	3	238.4862	238.8643	0.3781	100	0.3781	Cube1	1
12	2	212	solo_saccade	27	20	Cube3	3	1	241.491	241.8251	0.3341	100	0.3341	Cube3	1
12	2	212	solo_point	28	16	Cube2	2	2	308.9028	310.5203	1.6175	100	0.6702	Cube2	1
12	2	212	solo_point	29	9	Cube1	1	3	314.5211	316.3201	1.799	100	0.801	Cube1	1
12	2	212	solo_saccade	2	25	Cube3	3	1	159.7606	160.216	0.4554	100	0.4554	Cube3	1
12	2	212	solo_point	30	8	Cube1	1	3	321.5135	323.0211	1.5076	100	0.5709	Cube1	1
12	2	212	solo_point	31	12	Cube2	2	2	326.9212	328.2164	1.2952	100	0.244	Cube2	1
12	2	212	solo_point	32	14	Cube2	2	2	331.2766	332.7618	1.4852	100	0.8568	Cube2	1
12	2	212	solo_point	33	10	Cube2	2	2	336.0006	337.3423	1.3417	100	0.4602	Cube2	1
12	2	212	solo_point	34	23	Cube3	3	1	340.7237	342.5818	1.8581	100	0.6184	TABLE_Folding	1
12	2	212	solo_point	35	17	Cube2	2	2	346.2445	347.4409	1.1964	100	0.2907	Cube2	1
12	2	212	solo_point	36	7	Cube1	1	3	350.5124	352.0616	1.5492	100	0.8937	Cube1	1
12	2	212	solo_point	37	2	Cube1	1	3	356.5556	357.8053	1.2497	100	0.4243	Cube1	1
12	2	212	solo_point	38	11	Cube2	2	2	360.6436	361.6605	1.0169	100	0.302	PlasterWallShort2	1
12	2	212	solo_point	39	19	Cube3	3	1	364.52	365.9837	1.4637	89.77272727	0.9586	Cube3	1
12	2	212	solo_saccade	3	2	Cube1	1	3	162.7853	163.187	0.4017	100	0.4017	Cube1	1
12	2	212	solo_point	40	4	Cube1	1	3	368.85	370.0792	1.2292	100	0.3841	Cube1	1
12	2	212	solo_point	41	24	Cube3	3	1	373.278	374.5613	1.2833	100	0.3337	Cube3	1
12	2	212	solo_point	42	5	Cube1	1	3	377.6783	378.7761	1.0978	100	0.3016	Cube1	1
12	2	212	solo_point	43	27	Cube3	3	1	381.4165	382.7388	1.3223	100	0.4058	Cube3	1
12	2	212	solo_point	44	22	Cube3	3	1	385.4489	386.6595	1.2106	100	0.5184	Cube3	1
12	2	212	solo_point	45	20	Cube3	3	1	389.6163	390.7997	1.1834	100	0.3388	Cube3	1
12	2	212	solo_point	46	13	Cube2	2	2	394.9136	396.1432	1.2296	90.54054054	0.4028	Cube2	1
12	2	212	solo_point	47	6	Cube1	1	3	399.2029	400.2202	1.0173	100	0.2579	Cube1	1
12	2	212	solo_point	48	26	Cube3	3	1	403.1009	404.4384	1.3375	100	0.4845	Finger	1
12	2	212	solo_point	49	21	Cube3	3	1	407.6691	408.9667	1.2976	98.71794872		PlasterWallShort2	1
12	2	212	solo_saccade	4	15	Cube2	2	2	166.0918	166.4794	0.3876	100	0.3876	Cube2	1
12	2	212	solo_point	50	25	Cube3	3	1	412.0272	413.3412	1.314	96.20253165	1.191	Cube3	1
12	2	212	solo_point	51	18	Cube2	2	2	417.1207	418.2786	1.1579	100	0.3237	PlasterWallShort2	1
12	2	212	solo_point	52	1	Cube1	1	3	422.0468	423.2986	1.2518	100	0.5919	Cube1	1
12	2	212	solo_point	53	15	Cube2	2	2	427.0961	428.157	1.0609	100	0.3234	Cube2	1
12	2	212	solo_point	54	3	Cube1	1	3	432.5353	433.7401	1.2048	100	1.0574	Cube1	1
12	2	212	solo_saccade	5	16	Cube2	2	2	169.2757	169.8209	0.5452	100	0.5452	Cube2	1
12	2	212	solo_saccade	6	10	Cube2	2	2	172.7376	173.0374	0.2998	100	0.2998	Cube2	1
12	2	212	solo_saccade	7	1	Cube1	1	3	175.7202	176.0759	0.3557	100	0.3557	Cube1	1
12	2	212	solo_saccade	8	12	Cube2	2	2	179.0724	179.3694	0.297	100	0.297	Cube2	1
12	2	212	solo_saccade	9	23	Cube3	3	1	182.1995	182.5635	0.364	100	0.364	Cube3	1
13	1	113	solo_saccade	10	20	Cube3	3	3	192.5593	193.3338	0.7745	100	0.7745	Cube3	1
13	1	113	solo_saccade	11	2	Cube1	1	1	196.2763	196.5135	0.2372	100	0.2372	Cube1	1
13	1	113	solo_saccade	12	13	Cube2	2	2	200.5794	200.9813	0.4019	100	0.4019	Cube2	1
13	1	113	solo_saccade	13	22	Cube3	3	3	205.4836	205.8739	0.3903	100	0.3903	Cube3	1
13	1	113	solo_saccade	14	7	Cube1	1	1	208.8299	209.1994	0.3695	100	0.3695	Cube1	1
13	1	113	solo_saccade	15	3	Cube1	1	1	212.2149	212.61	0.3951	100	0.3951	Cube1	1
13	1	113	solo_saccade	16	1	Cube1	1	1	215.5768	215.8713	0.2945	100	0.2945	Cube1	1
13	1	113	solo_saccade	17	24	Cube3	3	3	218.7623	219.0885	0.3262	100	0.3262	Cube3	1
13	1	113	solo_saccade	18	23	Cube3	3	3	222.0483	222.3842	0.3359	100	0.3359	Cube3	1
13	1	113	solo_saccade	19	18	Cube2	2	2	224.9297	225.3434	0.4137	100	0.4137	Cube2	1
13	1	113	solo_saccade	1	12	Cube2	2	2	161.4834	162.3514	0.868	100	0.868	Cube2	1
13	1	113	solo_saccade	20	6	Cube1	1	1	228.1573	228.8504	0.6931	100	0.6931	Cube1	1
13	1	113	solo_saccade	21	16	Cube2	2	2	231.4624	231.9008	0.4384	100	0.4384	Cube2	1
13	1	113	solo_saccade	22	5	Cube1	1	1	234.7339	235.0729	0.339	100	0.339	Cube1	1
13	1	113	solo_saccade	23	17	Cube2	2	2	237.9408	238.2	0.2592	100	0.2592	Cube2	1
13	1	113	solo_saccade	24	9	Cube1	1	1	240.8031	241.5073	0.7042	100	0.7042	Cube1	1
13	1	113	solo_saccade	25	25	Cube3	3	3	244.2778	244.59	0.3122	100	0.3122	Cube3	1
13	1	113	solo_saccade	26	27	Cube3	3	3	248.9466	249.3482	0.4016	100	0.4016	Cube3	1
13	1	113	solo_saccade	27	15	Cube2	2	2	252.1188	252.5537	0.4349	100	0.4349	Cube2	1
13	1	113	solo_point	28	18	Cube2	2	2	315.9529	318.0126	2.0597	100	0.4378	Cube2	1
13	1	113	solo_point	29	27	Cube3	3	3	321.3519	322.856	1.5041	100	0.511	Cube3	1
13	1	113	solo_saccade	2	14	Cube2	2	2	165.4038	165.7844	0.3806	100	0.3806	Cube2	1
13	1	113	solo_point	30	11	Cube2	2	2	326.49	327.5847	1.0947	100	0.4914	Cube2	1
13	1	113	solo_point	31	3	Cube1	1	1	330.7907	332.8332	2.0425	100	0.5922	Cube1	1
13	1	113	solo_point	32	25	Cube3	3	3	336.1638	337.3692	1.2054	100	0.4572	Cube3	1
13	1	113	solo_point	33	14	Cube2	2	2	340.4518	341.5922	1.1404	100	0.3584	Cube2	1
13	1	113	solo_point	34	4	Cube1	1	1	344.407	346.0258	1.6188	100	0.4581	Cube1	1
13	1	113	solo_point	35	16	Cube2	2	2	349.1069	350.227	1.1201	100	0.5729	Cube2	1
13	1	113	solo_point	36	17	Cube2	2	2	353.6338	354.7482	1.1144	100	0.502	Cube2	1
13	1	113	solo_point	37	2	Cube1	1	1	358.1466	359.732	1.5854	100	0.5918	Cube1	1
13	1	113	solo_point	38	21	Cube3	3	3	362.8158	364.1325	1.3167	100	0.3686	Cube3	1
13	1	113	solo_point	39	12	Cube2	2	2	367.7529	368.8912	1.1383	100	0.4572	Cube2	1
13	1	113	solo_saccade	3	19	Cube3	3	3	168.8652	169.4473	0.5821	100	0.5821	Cube3	1
13	1	113	solo_point	40	19	Cube3	3	3	372.1646	373.2711	1.1065	100	0.3247	Cube3	1
13	1	113	solo_point	41	15	Cube2	2	2	377.077	378.2082	1.1312	100	0.6616	Cube2	1
13	1	113	solo_point	42	20	Cube3	3	3	381.2241	382.2074	0.9833	100	0.3019	Finger	1
13	1	113	solo_point	43	13	Cube2	2	2	386.0718	387.0102	0.9384	100	0.4566	Cube2	1
13	1	113	solo_point	44	23	Cube3	3	3	390.3059	391.4893	1.1834	100	0.286	Cube3	1
13	1	113	solo_point	45	22	Cube3	3	3	396.2482	397.4838	1.2356	100	0.391	Cube3	1
13	1	113	solo_point	46	8	Cube1	1	1	401.0959	402.5119	1.416	100	0.3241	Cube1	1
13	1	113	solo_point	47	24	Cube3	3	3	405.7174	406.849	1.1316	100	0.3609	Cube3	1
13	1	113	solo_point	48	9	Cube1	1	1	410.0771	411.5515	1.4744	100	0.5249	Cube1	1
13	1	113	solo_point	49	5	Cube1	1	1	414.8353	416.0828	1.2475	100	0.4776	Cube1	1
13	1	113	solo_saccade	4	11	Cube2	2	2	172.4528	172.8996	0.4468	100	0.4468	Cube2	1
13	1	113	solo_point	50	10	Cube2	2	2	419.1541	420.1528	0.9987	100	0.406	Cube2	1
13	1	113	solo_point	51	1	Cube1	1	1	423.5703	424.7882	1.2179	100	0.3102	Cube1	1
13	1	113	solo_point	52	7	Cube1	1	1	428.0034	429.2856	1.2822	100	0.4113	Cube1	1
13	1	113	solo_point	53	26	Cube3	3	3	432.7413	434.0127	1.2714	100	0.3686	TABLE_Folding	1
13	1	113	solo_point	54	6	Cube1	1	1	437.1971	438.427	1.2299	100	0.4592	Cube1	1
13	1	113	solo_saccade	5	21	Cube3	3	3	175.8036	176.1056	0.302	100	0.302	Cube3	1
13	1	113	solo_saccade	6	10	Cube2	2	2	179.1326	179.4118	0.2792	100	0.2792	Cube2	1
13	1	113	solo_saccade	7	26	Cube3	3	3	182.583	182.9632	0.3802	100	0.3802	Cube3	1
13	1	113	solo_saccade	8	4	Cube1	1	1	186.0136	186.3446	0.331	100	0.331	Cube1	1
13	1	113	solo_saccade	9	8	Cube1	1	1	189.2199	189.5658	0.3459	100	0.3459	Cube1	1
13	2	213	solo_saccade	10	1	Cube1	1	3	190.6801	191.0446	0.3645	100	0.3645	Cube1	1
13	2	213	solo_saccade	11	15	Cube2	2	2	193.6486	194.106	0.4574	100	0.4574	Cube2	1
13	2	213	solo_saccade	12	12	Cube2	2	2	196.6781	197.0475	0.3694	100	0.3694	Cube2	1
13	2	213	solo_saccade	13	9	Cube1	1	3	199.7064	200.0596	0.3532	100	0.3532	Cube1	1
13	2	213	solo_saccade	14	22	Cube3	3	1	203.3783	203.7608	0.3825	100	0.3825	Cube3	1
13	2	213	solo_saccade	15	21	Cube3	3	1	206.4041	206.8991	0.495	100	0.495	Cube3	1
13	2	213	solo_saccade	16	25	Cube3	3	1	210.3515	210.7826	0.4311	100	0.4311	Cube3	1
13	2	213	solo_saccade	17	17	Cube2	2	2	213.5802	213.9136	0.3334	100	0.3334	Cube2	1
13	2	213	solo_saccade	18	20	Cube3	3	1	216.5054	216.8968	0.3914	100	0.3914	Cube3	1
13	2	213	solo_saccade	19	8	Cube1	1	3	219.4747	219.8328	0.3581	100	0.3581	Cube1	1
13	2	213	solo_saccade	1	6	Cube1	1	3	160.5766	161.3236	0.747	97.77777778	0.747	Cube1	1
13	2	213	solo_saccade	20	24	Cube3	3	1	222.4824	222.8252	0.3428	100	0.3428	Cube3	1
13	2	213	solo_saccade	21	10	Cube2	2	2	227.0576	227.4412	0.3836	100	0.3836	Cube2	1
13	2	213	solo_saccade	22	4	Cube1	1	3	230.9494	231.3023	0.3529	100	0.3529	Cube1	1
13	2	213	solo_saccade	23	16	Cube2	2	2	234.4339	234.7361	0.3022	100	0.3022	Cube2	1
13	2	213	solo_saccade	24	13	Cube2	2	2	237.9748	238.3543	0.3795	100	0.3795	Cube2	1
13	2	213	solo_saccade	25	2	Cube1	1	3	242.4212	242.7854	0.3642	100	0.3642	Cube1	1
13	2	213	solo_saccade	26	27	Cube3	3	1	246.476	246.8183	0.3423	100	0.3423	Cube3	1
13	2	213	solo_saccade	27	14	Cube2	2	2	249.4133	249.9013	0.488	100	0.488	Cube2	1
13	2	213	solo_point	28	12	Cube2	2	2	316.6544	320.099	3.4446	100	0.6844	Cube2	1
13	2	213	solo_point	29	1	Cube1	1	3	323.2365	324.5219	1.2854	100	0.6936	Cube1	1
13	2	213	solo_saccade	2	7	Cube1	1	3	163.96	164.4073	0.4473	100	0.4473	Cube1	1
13	2	213	solo_point	30	17	Cube2	2	2	327.1683	329.1986	2.0303	100	0.0564	Cube2	1
13	2	213	solo_point	31	6	Cube1	1	3	331.7703	333.3346	1.5643	100	0.7704	Cube1	1
13	2	213	solo_point	32	2	Cube1	1	3	336.2929	337.4349	1.142	100	0.4941	Cube1	1
13	2	213	solo_point	33	7	Cube1	1	3	340.0939	341.3548	1.2609	100	0.4767	Cube1	1
13	2	213	solo_point	34	24	Cube3	3	1	344.5136	345.6792	1.1656	100	0.3721	TABLE_Folding	1
13	2	213	solo_point	35	9	Cube1	1	3	348.3302	349.5552	1.225	100	0.5543	Cube1	1
13	2	213	solo_point	36	18	Cube2	2	2	353.1073	354.1535	1.0462	100	0.5112	Cube2	1
13	2	213	solo_point	37	19	Cube3	3	1	357.1395	358.3577	1.2182	100	0.57	TABLE_Folding	1
13	2	213	solo_point	38	16	Cube2	2	2	361.3167	362.5349	1.2182	100	0.626	Cube2	1
13	2	213	solo_point	39	8	Cube1	1	3	365.1603	366.3411	1.1808	100	0.4756	Cube1	1
13	2	213	solo_saccade	3	26	Cube3	3	1	167.1096	167.547	0.4374	100	0.4374	Cube3	1
13	2	213	solo_point	40	5	Cube1	1	3	368.979	370.2406	1.2616	100	0.5244	Cube1	1
13	2	213	solo_point	41	4	Cube1	1	3	374.554	375.6155	1.0615	100	0.4098	Cube1	1
13	2	213	solo_point	42	26	Cube3	3	1	378.1803	379.3799	1.1996	100		TABLE_Folding	1
13	2	213	solo_point	43	13	Cube2	2	2	382.0719	383.3343	1.2624	100	0.659	Cube2	1
13	2	213	solo_point	44	25	Cube3	3	1	386.3679	387.4333	1.0654	100	0.3729	TABLE_Folding	1
13	2	213	solo_point	45	20	Cube3	3	1	390.326	391.4764	1.1504	100	0.5255	TABLE_Folding	1
13	2	213	solo_point	46	23	Cube3	3	1	394.3361	395.338	1.0019	96.72131148	0.5034	TABLE_Folding	1
13	2	213	solo_point	47	22	Cube3	3	1	398.1571	399.3719	1.2148	100	0.6263	TABLE_Folding	1
13	2	213	solo_point	48	3	Cube1	1	3	402.2422	403.4741	1.2319	100	0.4035	Cube1	1
13	2	213	solo_point	49	15	Cube2	2	2	406.1323	407.2143	1.082	100	0.4093	Cube2	1
13	2	213	solo_saccade	4	19	Cube3	3	1	170.0935	170.4579	0.3644	100	0.3644	Cube3	1
13	2	213	solo_point	50	14	Cube2	2	2	410.6764	411.8953	1.2189	100	0.6908	Cube2	1
13	2	213	solo_point	51	21	Cube3	3	1	414.5977	415.9357	1.338	100	0.7347	TABLE_Folding	1
13	2	213	solo_point	52	11	Cube2	2	2	418.6403	419.6824	1.0421	100		FixationObject	1
13	2	213	solo_point	53	27	Cube3	3	1	422.2517	423.3554	1.1037	100	0.6358	TABLE_Folding	1
13	2	213	solo_point	54	10	Cube2	2	2	426.1493	427.1955	1.0462	100	0.5107	Cube2	1
13	2	213	solo_saccade	5	5	Cube1	1	3	173.0619	173.5127	0.4508	100	0.4508	Cube1	1
13	2	213	solo_saccade	6	11	Cube2	2	2	176.2443	176.5947	0.3504	100	0.3504	Cube2	1
13	2	213	solo_saccade	7	18	Cube2	2	2	179.3866	179.7446	0.358	100	0.358	Cube2	1
13	2	213	solo_saccade	8	3	Cube1	1	3	183.5287	183.9448	0.4161	100	0.4161	Cube1	1
13	2	213	solo_saccade	9	23	Cube3	3	1	187.0798	187.4747	0.3949	100	0.3949	Cube3	1
14	1	114	solo_saccade	10	16	Cube2	2	2	282.423	282.8257	0.4027	100	0.4027	Cube2	1
14	1	114	solo_saccade	11	2	Cube1	1	1	287.1013	287.5288	0.4275	100	0.4275	Cube1	1
14	1	114	solo_saccade	12	1	Cube1	1	1	290.3509	290.8571	0.5062	100	0.5062	Cube1	1
14	1	114	solo_saccade	13	21	Cube3	3	3	293.7918	294.2498	0.458	100	0.458	Cube3	1
14	1	114	solo_saccade	14	26	Cube3	3	3	297.291	297.7374	0.4464	100	0.4464	Cube3	1
14	1	114	solo_saccade	15	22	Cube3	3	3	300.6274	301.8227	1.1953	100	1.1953	Cube3	1
14	1	114	solo_saccade	16	7	Cube1	1	1	304.3586	304.8277	0.4691	100	0.4691	Cube1	1
14	1	114	solo_saccade	17	23	Cube3	3	3	308.9161	309.3185	0.4024	100	0.4024	Cube3	1
14	1	114	solo_saccade	18	14	Cube2	2	2	311.9017	312.3341	0.4324	100	0.4324	Cube2	1
14	1	114	solo_saccade	19	11	Cube2	2	2	315.294	315.71	0.416	100	0.416	Cube2	1
14	1	114	solo_saccade	1	18	Cube2	2	2	252.4762	252.8883	0.4121	100	0.4121	Cube2	1
14	1	114	solo_saccade	20	10	Cube2	2	2	318.3239	319.3376	1.0137	100	1.0137	Cube2	1
14	1	114	solo_saccade	21	20	Cube3	3	3	325.3139	326.3306	1.0167	100	1.0167	Cube3	1
14	1	114	solo_saccade	22	5	Cube1	1	1	329.1453	329.7403	0.595	100	0.595	Cube1	1
14	1	114	solo_saccade	23	6	Cube1	1	1	332.7756	333.1219	0.3463	100	0.3463	Cube1	1
14	1	114	solo_saccade	24	4	Cube1	1	1	337.292	337.8021	0.5101	100	0.5101	Cube1	1
14	1	114	solo_saccade	25	27	Cube3	3	3	340.3851	340.8882	0.5031	100	0.5031	Cube3	1
14	1	114	solo_saccade	26	3	Cube1	1	1	343.4901	343.7818	0.2917	100	0.2917	Cube1	1
14	1	114	solo_saccade	27	9	Cube1	1	1	346.3584	346.9728	0.6144	100	0.6144	Cube1	1
14	1	114	solo_point	28	16	Cube2	2	2	454.967	458.15	3.183	89.52879581	1.688	Cube2	1
14	1	114	solo_point	29	10	Cube2	2	2	461.2885	463.0652	1.7767	100	1.3074	Cube2	1
14	1	114	solo_saccade	2	8	Cube1	1	1	256.1367	256.6311	0.4944	100	0.4944	Cube1	1
14	1	114	solo_point	30	18	Cube2	2	2	466.2179	467.3452	1.1273	100	0.5591	Cube2	1
14	1	114	solo_point	31	22	Cube3	3	3	470.7758	471.8672	1.0914	100	0.6003	Cube3	1
14	1	114	solo_point	32	1	Cube1	1	1	474.9396	476.3625	1.4229	100	0.6357	Cube1	1
14	1	114	solo_point	33	24	Cube3	3	3	479.4199	480.5685	1.1486	100	0.7916	Cube3	1
14	1	114	solo_point	34	6	Cube1	1	1	483.5994	484.9475	1.3481	100	0.5588	Cube1	1
14	1	114	solo_point	35	26	Cube3	3	3	487.8961	488.8235	0.9274	100	0.3267	Cube3	1
14	1	114	solo_point	36	27	Cube3	3	3	491.9313	493.068	1.1367	100	0.7711	Cube3	1
14	1	114	solo_point	37	3	Cube1	1	1	496.1541	497.3053	1.1512	100	0.357	Cube1	1
14	1	114	solo_point	38	13	Cube2	2	2	500.2292	501.0469	0.8177	100	0.2933	Cube2	1
14	1	114	solo_point	39	2	Cube1	1	1	503.993	505.1653	1.1723	100	0.5584	Cube1	1
14	1	114	solo_saccade	3	13	Cube2	2	2	259.2903	259.6663	0.376	100	0.376	Cube2	1
14	1	114	solo_point	40	8	Cube1	1	1	508.1815	509.2424	1.0609	100	0.3268	Cube1	1
14	1	114	solo_point	41	25	Cube3	3	3	512.2144	513.0663	0.8519	100	0.502	Cube3	1
14	1	114	solo_point	42	20	Cube3	3	3	516.1459	517.0655	0.9196	100	0.5053	Cube3	1
14	1	114	solo_point	43	11	Cube2	2	2	520.0778	521.0606	0.9828	100	0.6366	Cube2	1
14	1	114	solo_point	44	14	Cube2	2	2	524.0569	524.8696	0.8127	100	0.2911	Cube2	1
14	1	114	solo_point	45	9	Cube1	1	1	527.7647	528.8016	1.0369	100	0.493	Cube1	1
14	1	114	solo_point	46	4	Cube1	1	1	532.0743	533.2053	1.131	100	0.3611	Cube1	1
14	1	114	solo_point	47	23	Cube3	3	3	536.5689	537.4281	0.8592	100	0.3533	Cube3	1
14	1	114	solo_point	48	17	Cube2	2	2	541.0356	541.9077	0.8721	100	0.3772	Cube2	1
14	1	114	solo_point	49	21	Cube3	3	3	544.9203	545.8284	0.9081	100	0.4928	Cube3	1
14	1	114	solo_saccade	4	12	Cube2	2	2	262.2729	262.683	0.4101	100	0.4101	Cube2	1
14	1	114	solo_point	50	19	Cube3	3	3	549.2213	550.1483	0.927	100	0.3937	Cube3	1
14	1	114	solo_point	51	7	Cube1	1	1	553.3906	555.2861	1.8955	100	0.3095	Cube1	1
14	1	114	solo_point	52	5	Cube1	1	1	558.3378	559.4873	1.1495	92.75362319	0.5573	Cube1	1
14	1	114	solo_point	53	12	Cube2	2	2	562.4351	563.3876	0.9525	100	0.6509	Cube2	1
14	1	114	solo_point	54	15	Cube2	2	2	566.5121	567.4839	0.9718	96.61016949	0.4923	Cube2	1
14	1	114	solo_saccade	5	15	Cube2	2	2	266.4917	267.0065	0.5148	100	0.5148	Cube2	1
14	1	114	solo_saccade	6	24	Cube3	3	3	269.6556	270.1264	0.4708	100	0.4708	Cube3	1
14	1	114	solo_saccade	7	19	Cube3	3	3	272.8835	273.3646	0.4811	100	0.4811	Cube3	1
14	1	114	solo_saccade	8	17	Cube2	2	2	276.076	276.5482	0.4722	100	0.4722	Cube2	1
14	1	114	solo_saccade	9	25	Cube3	3	3	279.2031	279.6749	0.4718	100	0.4718	Cube3	1
14	2	214	solo_saccade	10	16	Cube2	2	2	299.82	300.3669	0.5469	100	0.5469	Cube2	1
14	2	214	solo_saccade	11	8	Cube1	1	3	303.2753	303.7997	0.5244	100	0.5244	Cube1	1
14	2	214	solo_saccade	12	19	Cube3	3	1	308.7244	309.1732	0.4488	100	0.4488	Cube3	1
14	2	214	solo_saccade	13	1	Cube1	1	3	311.8424	312.3341	0.4917	100	0.4917	Cube1	1
14	2	214	solo_saccade	14	6	Cube1	1	3	315.1155	315.6298	0.5143	100	0.5143	Cube1	1
14	2	214	solo_saccade	15	4	Cube1	1	3	318.4664	318.8799	0.4135	100	0.4135	Cube1	1
14	2	214	solo_saccade	16	10	Cube2	2	2	322.2974	322.678	0.3806	100	0.3806	Cube2	1
14	2	214	solo_saccade	17	24	Cube3	3	1	325.603	326.0744	0.4714	100	0.4714	Cube3	1
14	2	214	solo_saccade	18	9	Cube1	1	3	328.6765	329.1009	0.4244	100	0.4244	Cube1	1
14	2	214	solo_saccade	19	5	Cube1	1	3	331.8153	332.3177	0.5024	100	0.5024	Cube1	1
14	2	214	solo_saccade	1	18	Cube2	2	2	247.7012	248.1612	0.46	100	0.46	Cube2	1
14	2	214	solo_saccade	20	12	Cube2	2	2	336.584	336.9315	0.3475	100	0.3475	Cube2	1
14	2	214	solo_saccade	21	23	Cube3	3	1	339.6453	340.055	0.4097	100	0.4097	Cube3	1
14	2	214	solo_saccade	22	26	Cube3	3	1	343.4885	343.8676	0.3791	100	0.3791	Cube3	1
14	2	214	solo_saccade	23	14	Cube2	2	2	346.6717	347.1296	0.4579	100	0.4579	Cube2	1
14	2	214	solo_saccade	24	13	Cube2	2	2	349.911	350.3016	0.3906	100	0.3906	Cube2	1
14	2	214	solo_saccade	25	7	Cube1	1	3	352.8714	353.3587	0.4873	100	0.4873	Cube1	1
14	2	214	solo_saccade	26	21	Cube3	3	1	356.1216	356.568	0.4464	100	0.4464	Cube3	1
14	2	214	solo_saccade	27	20	Cube3	3	1	360.0871	360.4446	0.3575	100	0.3575	Cube3	1
14	2	214	solo_point	28	12	Cube2	2	2	457.894	463.4998	5.6058	98.21958457	0.569	Cube2	1
14	2	214	solo_point	29	15	Cube2	2	2	467.3659	468.6808	1.3149	100	0.7044	Cube2	1
14	2	214	solo_saccade	2	25	Cube3	3	1	251.5743	252.0128	0.4385	100	0.4385	Cube3	1
14	2	214	solo_point	30	16	Cube2	2	2	472.6941	473.7555	1.0614	100	0.4364	Cube2	1
14	2	214	solo_point	31	10	Cube2	2	2	476.6895	477.7213	1.0318	100	0.4398	Cube2	1
14	2	214	solo_point	32	8	Cube1	1	3	480.588	481.695	1.107	100	0.4036	Cube1	1
14	2	214	solo_point	33	18	Cube2	2	2	485.0358	485.9717	0.9359	100	0.5603	Cube2	1
14	2	214	solo_point	34	22	Cube3	3	1	488.7795	489.8613	1.0818	100	0.4914	Cube3	1
14	2	214	solo_point	35	4	Cube1	1	3	492.9464	494.0815	1.1351	100	0.535	Cube1	1
14	2	214	solo_point	36	27	Cube3	3	1	497.0341	498.092	1.0579	100	0.391	Cube3	1
14	2	214	solo_point	37	5	Cube1	1	3	501.0403	502.0945	1.0542	100	0.3252	Cube1	1
14	2	214	solo_point	38	7	Cube1	1	3	504.9764	506.0376	1.0612	100	0.4563	Cube1	1
14	2	214	solo_point	39	13	Cube2	2	2	508.6922	509.5786	0.8864	100	0.3505	Cube2	1
14	2	214	solo_saccade	3	15	Cube2	2	2	269.6622	270.0323	0.3701	100	0.3701	Cube2	1
14	2	214	solo_point	40	26	Cube3	3	1	513.2877	514.36	1.0723	100	0.3011	Cube3	1
14	2	214	solo_point	41	21	Cube3	3	1	517.3868	518.4591	1.0723	100	0.5241	Cube3	1
14	2	214	solo_point	42	1	Cube1	1	3	522.0663	523.0014	0.9351	100	0.3586	Cube1	1
14	2	214	solo_point	43	25	Cube3	3	1	525.7828	526.9368	1.154	100	0.4505	Cube3	1
14	2	214	solo_point	44	14	Cube2	2	2	529.864	530.7576	0.8936	100	0.3905	Cube2	1
14	2	214	solo_point	45	17	Cube2	2	2	533.3148	534.2426	0.9278	100	0.5437	Cube2	1
14	2	214	solo_point	46	11	Cube2	2	2	539.3333	540.2518	0.9185	100	0.4944	Cube2	1
14	2	214	solo_point	47	20	Cube3	3	1	542.9547	544.0348	1.0801	100	0.4587	Cube3	1
14	2	214	solo_point	48	24	Cube3	3	1	546.6963	547.7122	1.0159	100	0.5597	Cube3	1
14	2	214	solo_point	49	23	Cube3	3	1	550.3685	551.4004	1.0319	100	0.461	Cube3	1
14	2	214	solo_saccade	4	17	Cube2	2	2	276.4211	276.9581	0.537	100	0.537	Cube2	1
14	2	214	solo_point	50	9	Cube1	1	3	554.1774	555.2194	1.042	100	0.4508	Cube1	1
14	2	214	solo_point	51	6	Cube1	1	3	558.2349	559.4316	1.1967	93.05555556	0.6248	Cube1	1
14	2	214	solo_point	52	19	Cube3	3	1	562.0746	563.0826	1.008	100	0.3942	Cube3	1
14	2	214	solo_point	53	3	Cube1	1	3	565.994	566.9943	1.0003	100	0.5088	Cube1	1
14	2	214	solo_point	54	2	Cube1	1	3	569.8648	570.9816	1.1168	100	0.4766	Cube1	1
14	2	214	solo_saccade	5	22	Cube3	3	1	279.9631	280.4981	0.535	100	0.535	Cube3	1
14	2	214	solo_saccade	6	11	Cube2	2	2	283.4904	283.8458	0.3554	100	0.3554	Cube2	1
14	2	214	solo_saccade	7	3	Cube1	1	3	286.7414	287.2011	0.4597	100	0.4597	Cube1	1
14	2	214	solo_saccade	8	2	Cube1	1	3	290.0252	290.4409	0.4157	100	0.4157	Cube1	1
14	2	214	solo_saccade	9	27	Cube3	3	1	295.4891	295.9699	0.4808	100	0.4808	Cube3	1
15	1	115	solo_saccade	10	9	Cube1	1	1	315.0069	315.3988	0.3919	100	0.3919	Cube1	1
15	1	115	solo_saccade	11	2	Cube1	1	1	317.9879	318.3891	0.4012	100	0.4012	Cube1	1
15	1	115	solo_saccade	12	3	Cube1	1	1	321.0802	321.3707	0.2905	100	0.2905	Cube1	1
15	1	115	solo_saccade	13	13	Cube2	2	2	324.0316	324.3644	0.3328	100	0.3328	Cube2	1
15	1	115	solo_saccade	14	8	Cube1	1	1	327.1905	327.626	0.4355	100	0.4355	Cube1	1
15	1	115	solo_saccade	15	5	Cube1	1	1	330.3213	330.645	0.3237	100	0.3237	Cube1	1
15	1	115	solo_saccade	16	25	Cube3	3	3	333.1898	333.5603	0.3705	100	0.3705	Cube3	1
15	1	115	solo_saccade	17	27	Cube3	3	3	336.2305	336.5738	0.3433	100	0.3433	Cube3	1
15	1	115	solo_saccade	18	19	Cube3	3	3	339.2452	339.5366	0.2914	100	0.2914	Cube3	1
15	1	115	solo_saccade	19	24	Cube3	3	3	342.2737	342.9181	0.6444	100	0.6444	Cube3	1
15	1	115	solo_saccade	1	1	Cube1	1	1	277.609	278.0111	0.4021	100	0.4021	Cube1	1
15	1	115	solo_saccade	20	6	Cube1	1	1	345.9597	346.1718	0.2121	100	0.2121	Cube1	1
15	1	115	solo_saccade	21	4	Cube1	1	1	349.032	349.3073	0.2753	100	0.2753	Cube1	1
15	1	115	solo_saccade	22	20	Cube3	3	3	352.0106	352.3792	0.3686	100	0.3686	Cube3	1
15	1	115	solo_saccade	23	14	Cube2	2	2	354.9485	355.2391	0.2906	100	0.2906	Cube2	1
15	1	115	solo_saccade	24	17	Cube2	2	2	358.1017	358.3701	0.2684	100	0.2684	Cube2	1
15	1	115	solo_saccade	25	12	Cube2	2	2	360.9952	361.2817	0.2865	100	0.2865	Cube2	1
15	1	115	solo_saccade	26	15	Cube2	2	2	364.3122	364.6479	0.3357	100	0.3357	Cube2	1
15	1	115	solo_saccade	27	7	Cube1	1	1	367.437	367.7271	0.2901	100	0.2901	Cube1	1
15	1	115	solo_point	28	21	Cube3	3	3	431.7101	442.9852	11.2751	99.11373708	0.5501	Cube3	1
15	1	115	solo_point	29	26	Cube3	3	3	449.5846	450.8668	1.2822	100	0.4592	Cube3	1
15	1	115	solo_saccade	2	10	Cube2	2	2	280.6887	281.1578	0.4691	100	0.4691	Cube2	1
15	1	115	solo_point	30	18	Cube2	2	2	453.6277	454.2879	0.6602	100	0.3262	Cube2	1
15	1	115	solo_point	31	10	Cube2	2	2	457.1256	458.8416	1.716	100	0.3689	Cube2	1
15	1	115	solo_point	32	6	Cube1	1	1	461.7809	463.8499	2.069	100	0.3602	Cube1	1
15	1	115	solo_point	33	23	Cube3	3	3	466.6393	468.0243	1.385	100	1.0402	Cube3	1
15	1	115	solo_point	34	9	Cube1	1	1	470.7163	472.1605	1.4442	100		FixationObject	1
15	1	115	solo_point	35	12	Cube2	2	2	475.3301	476.1452	0.8151	100	0.3048	Cube2	1
15	1	115	solo_point	36	1	Cube1	1	1	479.1051	481.3505	2.2454	100		PlasterWallShort1	1
15	1	115	solo_point	37	14	Cube2	2	2	484.7138	485.5297	0.8159	100	0.326	Cube2	1
15	1	115	solo_point	38	25	Cube3	3	3	488.5362	489.5495	1.0133	100	0.6669	Cube3	1
15	1	115	solo_point	39	20	Cube3	3	3	495.0007	495.851	0.8503	100	0.3347	Cube3	1
15	1	115	solo_saccade	3	23	Cube3	3	3	286.4555	286.7686	0.3131	100	0.3131	Cube3	1
15	1	115	solo_point	40	11	Cube2	2	2	498.4304	499.1259	0.6955	100	0.3264	Cube2	1
15	1	115	solo_point	41	16	Cube2	2	2	501.7586	502.4864	0.7278	100	0.3573	Cube2	1
15	1	115	solo_point	42	15	Cube2	2	2	505.0875	505.7828	0.6953	100	0.3235	Cube2	1
15	1	115	solo_point	43	8	Cube1	1	1	508.4718	509.4684	0.9966	100	0.358	Cube1	1
15	1	115	solo_point	44	22	Cube3	3	3	512.1355	512.8508	0.7153	100	0.3266	Cube3	1
15	1	115	solo_point	45	19	Cube3	3	3	516.5813	517.2657	0.6844	100	0.3016	Cube3	1
15	1	115	solo_point	46	4	Cube1	1	1	520.7952	521.7865	0.9913	100	0.3363	Cube1	1
15	1	115	solo_point	47	2	Cube1	1	1	526.9171	528.0426	1.1255	100	0.4351	Cube1	1
15	1	115	solo_point	48	24	Cube3	3	3	531.5253	532.2454	0.7201	100	0.3256	Cube3	1
15	1	115	solo_point	49	7	Cube1	1	1	535.2258	536.1438	0.918	100	0.3588	Cube1	1
15	1	115	solo_saccade	4	18	Cube2	2	2	290.3882	290.5227	0.1345	100	0.1345	Cube2	1
15	1	115	solo_point	50	13	Cube2	2	2	538.8122	539.7036	0.8914	100	0.3257	Cube2	1
15	1	115	solo_point	51	3	Cube1	1	1	542.4737	543.5471	1.0734	100	0.3599	Cube1	1
15	1	115	solo_point	52	5	Cube1	1	1	546.4296	547.4448	1.0152	100	0.326	Cube1	1
15	1	115	solo_point	53	27	Cube3	3	3	550.0714	550.7884	0.717	100	0.3021	Cube3	1
15	1	115	solo_point	54	17	Cube2	2	2	553.51	554.2695	0.7595	100	0.3265	Cube2	1
15	1	115	solo_saccade	5	11	Cube2	2	2	296.2054	296.5074	0.302	100	0.302	Cube2	1
15	1	115	solo_saccade	6	26	Cube3	3	3	299.9937	300.3295	0.3358	100	0.3358	Cube3	1
15	1	115	solo_saccade	7	21	Cube3	3	3	305.1642	305.5201	0.3559	100	0.3559	Cube3	1
15	1	115	solo_saccade	8	16	Cube2	2	2	308.3584	308.7715	0.4131	100	0.4131	Cube2	1
15	1	115	solo_saccade	9	22	Cube3	3	3	312.077	312.3713	0.2943	100	0.2943	Cube3	1
15	2	215	solo_saccade	10	5	Cube1	1	3	311.9424	312.2428	0.3004	100	0.3004	Cube1	1
15	2	215	solo_saccade	11	6	Cube1	1	3	315.1835	315.5303	0.3468	100	0.3468	Cube1	1
15	2	215	solo_saccade	12	12	Cube2	2	2	318.5238	318.8118	0.288	100	0.288	Cube2	1
15	2	215	solo_saccade	13	24	Cube3	3	1	321.4832	321.796	0.3128	100	0.3128	Cube3	1
15	2	215	solo_saccade	14	23	Cube3	3	1	324.5117	324.9158	0.4041	100	0.4041	Cube3	1
15	2	215	solo_saccade	15	27	Cube3	3	1	327.6011	328.0402	0.4391	100	0.4391	Cube3	1
15	2	215	solo_saccade	16	8	Cube1	1	3	330.7221	331.0234	0.3013	100	0.3013	Cube1	1
15	2	215	solo_saccade	17	3	Cube1	1	3	333.6117	333.9362	0.3245	100	0.3245	Cube1	1
15	2	215	solo_saccade	18	21	Cube3	3	1	337.4241	337.7588	0.3347	90.47619048	0.3347	Cube3	1
15	2	215	solo_saccade	19	18	Cube2	2	2	340.4136	340.8156	0.402	100	0.402	Cube2	1
15	2	215	solo_saccade	1	26	Cube3	3	1	277.9984	284.4548	6.4564	100	6.4564	Cube3	1
15	2	215	solo_saccade	20	7	Cube1	1	3	343.4892	343.7685	0.2793	100	0.2793	Cube1	1
15	2	215	solo_saccade	21	2	Cube1	1	3	346.6508	347.0746	0.4238	100	0.4238	Cube1	1
15	2	215	solo_saccade	22	10	Cube2	2	2	349.7227	350.0122	0.2895	100	0.2895	Cube2	1
15	2	215	solo_saccade	23	25	Cube3	3	1	352.6607	352.9732	0.3125	100	0.3125	Cube3	1
15	2	215	solo_saccade	24	19	Cube3	3	1	355.6076	355.9324	0.3248	100	0.3248	Cube3	1
15	2	215	solo_saccade	25	13	Cube2	2	2	358.6097	358.8705	0.2608	100	0.2608	Cube2	1
15	2	215	solo_saccade	26	15	Cube2	2	2	361.5832	361.9761	0.3929	100	0.3929	Cube2	1
15	2	215	solo_saccade	27	9	Cube1	1	3	364.9431	365.2489	0.3058	100	0.3058	Cube1	1
15	2	215	solo_point	28	20	Cube3	3	1	437.7398	444.9447	7.2049	98.61431871	0.5742	Cube3	1
15	2	215	solo_point	29	6	Cube1	1	3	450.4333	451.6395	1.2062	100	0.3243	Cube1	1
15	2	215	solo_saccade	2	20	Cube3	3	1	287.4712	287.8505	0.3793	100	0.3793	Cube3	1
15	2	215	solo_point	30	11	Cube2	2	2	462.2066	463.5801	1.3735	100	0.7369	Finger	1
15	2	215	solo_point	31	1	Cube1	1	3	466.4402	467.6771	1.2369	100	0.67	Cube1	1
15	2	215	solo_point	32	17	Cube2	2	2	472.4056	473.6789	1.2733	100		FixationObject	1
15	2	215	solo_point	33	22	Cube3	3	1	476.3483	477.8977	1.5494	100	0.5211	Cube3	1
15	2	215	solo_point	34	14	Cube2	2	2	481.0735	482.1643	1.0908	93.93939394	0.67	Cube2	1
15	2	215	solo_point	35	16	Cube2	2	2	486.9824	488.0876	1.1052	100	0.5014	Cube2	1
15	2	215	solo_point	36	7	Cube1	1	3	492.3177	493.6599	1.3422	100	0.6068	Cube1	1
15	2	215	solo_point	37	5	Cube1	1	3	497.3819	498.3383	0.9564	100	0.3907	Cube1	1
15	2	215	solo_point	38	26	Cube3	3	1	503.0001	504.6277	1.6276	100	0.6601	Cube3	1
15	2	215	solo_point	39	18	Cube2	2	2	509.7545	510.7636	1.0091	100	0.4845	Cube2	1
15	2	215	solo_saccade	3	4	Cube1	1	3	290.9333	291.3577	0.4244	100	0.4244	Cube1	1
15	2	215	solo_point	40	10	Cube2	2	2	516.291	517.4996	1.2086	100	0.8066	Cube2	1
15	2	215	solo_point	41	13	Cube2	2	2	524.6038	525.628	1.0242	100	0.6105	Cube2	1
15	2	215	solo_point	42	9	Cube1	1	3	529.3845	530.5805	1.196	100	0.6262	Cube1	1
15	2	215	solo_point	43	15	Cube2	2	2	534.2397	535.283	1.0433	100	0.592	Cube2	1
15	2	215	solo_point	44	4	Cube1	1	3	539.5034	540.6075	1.1041	100	0.3703	Cube1	1
15	2	215	solo_point	45	25	Cube3	3	1	545.7381	546.9848	1.2467	100	0.4354	Cube3	1
15	2	215	solo_point	46	27	Cube3	3	1	550.8426	552.8833	2.0407	100	1.2065	Cube3	1
15	2	215	solo_point	47	2	Cube1	1	3	560.8616	562.817	1.9554	77.96610169	1.3747	Cube1	1
15	2	215	solo_point	48	19	Cube3	3	1	568.7465	571.0836	2.3371	87.94326241	1.4433	Cube3	1
15	2	215	solo_point	49	24	Cube3	3	1	574.6575	575.7051	1.0476	100	0.3935	Cube3	1
15	2	215	solo_saccade	4	17	Cube2	2	2	294.0835	294.3636	0.2801	100	0.2801	Cube2	1
15	2	215	solo_point	50	8	Cube1	1	3	579.8073	580.8242	1.0169	100	0.3424	Cube1	1
15	2	215	solo_point	51	21	Cube3	3	1	584.9417	585.9393	0.9976	100	0.3281	Cube3	1
15	2	215	solo_point	52	23	Cube3	3	1	589.5589	590.686	1.1271	100	0.4206	Cube3	1
15	2	215	solo_point	53	12	Cube2	2	2	593.5801	594.4626	0.8825	100	0.389	Cube2	1
15	2	215	solo_point	54	3	Cube1	1	3	598.1117	599.0644	0.9527	100	0.4698	Cube1	1
15	2	215	solo_saccade	5	16	Cube2	2	2	296.9987	297.401	0.4023	100	0.4023	Cube2	1
15	2	215	solo_saccade	6	1	Cube1	1	3	299.959	300.3605	0.4015	100	0.4015	Cube1	1
15	2	215	solo_saccade	7	14	Cube2	2	2	302.9712	303.2766	0.3054	100	0.3054	Cube2	1
15	2	215	solo_saccade	8	11	Cube2	2	2	305.9351	306.2255	0.2904	100	0.2904	Cube2	1
15	2	215	solo_saccade	9	22	Cube3	3	1	308.8954	309.2412	0.3458	100	0.3458	Cube3	1
16	1	116	solo_saccade	10	10	Cube2	2	2	257.1831	257.5517	0.3686	100	0.3686	Cube2	1
16	1	116	solo_saccade	11	3	Cube1	1	1	262.1292	262.5344	0.4052	100	0.4052	Cube1	1
16	1	116	solo_saccade	12	24	Cube3	3	3	265.1105	265.494	0.3835	100	0.3835	Cube3	1
16	1	116	solo_saccade	13	11	Cube2	2	2	268.2044	268.5626	0.3582	100	0.3582	Cube2	1
16	1	116	solo_saccade	14	16	Cube2	2	2	271.2466	271.6037	0.3571	100	0.3571	Cube2	1
16	1	116	solo_saccade	15	5	Cube1	1	1	274.337	274.6868	0.3498	100	0.3498	Cube1	1
16	1	116	solo_saccade	16	27	Cube3	3	3	277.3778	277.7037	0.3259	100	0.3259	Cube3	1
16	1	116	solo_saccade	17	4	Cube1	1	1	282.1339	282.5283	0.3944	100	0.3944	Cube1	1
16	1	116	solo_saccade	18	19	Cube3	3	3	285.116	285.432	0.316	100	0.316	Cube3	1
16	1	116	solo_saccade	19	21	Cube3	3	3	288.1339	288.4596	0.3257	100	0.3257	Cube3	1
16	1	116	solo_saccade	1	17	Cube2	2	2	227.7356	228.2939	0.5583	100	0.5583	Cube2	1
16	1	116	solo_saccade	20	25	Cube3	3	3	290.9963	291.3407	0.3444	100	0.3444	Cube3	1
16	1	116	solo_saccade	21	22	Cube3	3	3	293.9638	294.2993	0.3355	100	0.3355	Cube3	1
16	1	116	solo_saccade	22	12	Cube2	2	2	296.8676	297.138	0.2704	100	0.2704	Cube2	1
16	1	116	solo_saccade	23	8	Cube1	1	1	299.9525	300.3558	0.4033	100	0.4033	Cube1	1
16	1	116	solo_saccade	24	2	Cube1	1	1	303.4714	303.8376	0.3662	100	0.3662	Cube1	1
16	1	116	solo_saccade	25	23	Cube3	3	3	306.4741	306.8121	0.338	100	0.338	Cube3	1
16	1	116	solo_saccade	26	9	Cube1	1	1	309.4786	309.8138	0.3352	100	0.3352	Cube1	1
16	1	116	solo_saccade	27	20	Cube3	3	3	312.3753	312.7778	0.4025	100	0.4025	Cube3	1
16	1	116	solo_point	28	23	Cube3	3	3	386.6981	388.9659	2.2678	100	1.8546	Cube3	1
16	1	116	solo_point	29	19	Cube3	3	3	392.73	393.6829	0.9529	100	0.6181	Cube3	1
16	1	116	solo_saccade	2	7	Cube1	1	1	232.5953	233.0964	0.5011	100	0.5011	Cube1	1
16	1	116	solo_point	30	27	Cube3	3	3	397.3908	398.1067	0.7159	100	0.4027	Cube3	1
16	1	116	solo_point	31	17	Cube2	2	2	401.7891	402.5909	0.8018	100		FixationObject	1
16	1	116	solo_point	32	24	Cube3	3	3	405.2763	406.2034	0.9271	100		PlasterWallShort1	1
16	1	116	solo_point	33	12	Cube2	2	2	409.6118	410.3801	0.7683	100	0.3353	Cube2	1
16	1	116	solo_point	34	8	Cube1	1	1	413.3087	414.4254	1.1167	100	0.5109	Cube1	1
16	1	116	solo_point	35	26	Cube3	3	3	417.5731	418.3246	0.7515	100	0.3597	Cube3	1
16	1	116	solo_point	36	21	Cube3	3	3	421.9639	422.6253	0.6614	100	0.4379	Cube3	1
16	1	116	solo_point	37	9	Cube1	1	1	427.0121	428.2433	1.2312	100	0.6523	Cube1	1
16	1	116	solo_point	38	18	Cube2	2	2	431.4164	432.1086	0.6922	100		FixationObject	1
16	1	116	solo_point	39	14	Cube2	2	2	434.6748	435.5677	0.8929	100		FixationObject	1
16	1	116	solo_saccade	3	1	Cube1	1	1	235.7446	236.362	0.6174	94.73684211	0.6174	Cube1	1
16	1	116	solo_point	40	15	Cube2	2	2	438.7961	439.4886	0.6925	100	0.4358	Cube2	1
16	1	116	solo_point	41	16	Cube2	2	2	442.4078	443.0437	0.6359	100	0.4575	Cube2	1
16	1	116	solo_point	42	6	Cube1	1	1	445.914	447.1213	1.2073	100	0.537	Cube1	1
16	1	116	solo_point	43	25	Cube3	3	3	449.9887	451.2847	1.296	100	0.5248	Cube3	1
16	1	116	solo_point	44	20	Cube3	3	3	454.7136	455.362	0.6484	100	0.3238	Cube3	1
16	1	116	solo_point	45	4	Cube1	1	1	458.412	459.4196	1.0076	100		FixationObject	1
16	1	116	solo_point	46	10	Cube2	2	2	462.5439	463.2626	0.7187	100	0.4837	Cube2	1
16	1	116	solo_point	47	22	Cube3	3	3	465.8726	466.6662	0.7936	100	0.6737	Cube3	1
16	1	116	solo_point	48	11	Cube2	2	2	470.0293	470.7874	0.7581	100	0.268	Cube2	1
16	1	116	solo_point	49	5	Cube1	1	1	473.5359	474.6448	1.1089	100	0.573	Cube1	1
16	1	116	solo_saccade	4	6	Cube1	1	1	238.9758	239.3669	0.3911	100	0.3911	Cube1	1
16	1	116	solo_point	50	3	Cube1	1	1	477.7376	478.7078	0.9702	100	0.5935	Cube1	1
16	1	116	solo_point	51	13	Cube2	2	2	481.3437	482.2849	0.9412	100	0.5246	Cube2	1
16	1	116	solo_point	52	7	Cube1	1	1	484.9849	486.1618	1.1769	100	0.6403	Cube1	1
16	1	116	solo_point	53	2	Cube1	1	1	488.9982	489.989	0.9908	100	0.5031	Cube1	1
16	1	116	solo_point	54	1	Cube1	1	1	493.0078	493.8094	0.8016	100	0.3239	Cube1	1
16	1	116	solo_saccade	5	26	Cube3	3	3	242.0115	242.491	0.4795	100	0.4795	Cube3	1
16	1	116	solo_saccade	6	14	Cube2	2	2	245.0306	245.3201	0.2895	100	0.2895	Cube2	1
16	1	116	solo_saccade	7	15	Cube2	2	2	248.0088	248.3214	0.3126	100	0.3126	Cube2	1
16	1	116	solo_saccade	8	18	Cube2	2	2	251.0698	251.4274	0.3576	100	0.3576	Cube2	1
16	1	116	solo_saccade	9	13	Cube2	2	2	254.0966	254.5138	0.4172	100	0.4172	Cube2	1
16	2	216	solo_saccade	10	7	Cube1	1	3	257.5889	257.9167	0.3278	100	0.3278	Cube1	1
16	2	216	solo_saccade	11	5	Cube1	1	3	260.7607	261.053	0.2923	100	0.2923	Cube1	1
16	2	216	solo_saccade	12	23	Cube3	3	1	263.6693	263.9818	0.3125	100	0.3125	Cube3	1
16	2	216	solo_saccade	13	4	Cube1	1	3	266.5804	266.9073	0.3269	100	0.3269	Cube1	1
16	2	216	solo_saccade	14	9	Cube1	1	3	269.5115	270.0096	0.4981	100	0.4981	Cube1	1
16	2	216	solo_saccade	15	13	Cube2	2	2	272.5683	272.8507	0.2824	100	0.2824	Cube2	1
16	2	216	solo_saccade	16	27	Cube3	3	1	275.5206	275.8198	0.2992	100	0.2992	Cube3	1
16	2	216	solo_saccade	17	24	Cube3	3	1	278.5785	278.8711	0.2926	100	0.2926	Cube3	1
16	2	216	solo_saccade	18	1	Cube1	1	3	281.6176	281.8747	0.2571	100	0.2571	Cube1	1
16	2	216	solo_saccade	19	8	Cube1	1	3	284.6362	284.9368	0.3006	100	0.3006	Cube1	1
16	2	216	solo_saccade	1	16	Cube2	2	2	229.4509	229.8199	0.369	100	0.369	Cube2	1
16	2	216	solo_saccade	20	6	Cube1	1	3	287.537	287.9975	0.4605	100	0.4605	Cube1	1
16	2	216	solo_saccade	21	3	Cube1	1	3	290.5744	290.9219	0.3475	100	0.3475	Cube1	1
16	2	216	solo_saccade	22	26	Cube3	3	1	293.5597	293.9292	0.3695	100	0.3695	Cube3	1
16	2	216	solo_saccade	23	10	Cube2	2	2	296.5612	296.8449	0.2837	100	0.2837	Cube2	1
16	2	216	solo_saccade	24	12	Cube2	2	2	299.4689	299.6934	0.2245	100	0.2245	Cube2	1
16	2	216	solo_saccade	25	19	Cube3	3	1	303.111	303.3792	0.2682	100	0.2682	Cube3	1
16	2	216	solo_saccade	26	22	Cube3	3	1	306.3286	306.5745	0.2459	100	0.2459	Cube3	1
16	2	216	solo_saccade	27	21	Cube3	3	1	309.1768	309.4227	0.2459	100	0.2459	Cube3	1
16	2	216	solo_point	28	14	Cube2	2	2	388.4282	389.7553	1.3271	100	0.3249	Cube2	1
16	2	216	solo_point	29	9	Cube1	1	3	393.5534	394.5706	1.0172	100	0.3912	Cube1	1
16	2	216	solo_saccade	2	18	Cube2	2	2	232.3885	232.8391	0.4506	100	0.4506	Cube2	1
16	2	216	solo_point	30	19	Cube3	3	1	408.3314	410.0108	1.6794	97.02970297	0.4016	Cube3	1
16	2	216	solo_point	31	15	Cube2	2	2	413.3733	414.2664	0.8931	100	0.3903	Cube2	1
16	2	216	solo_point	32	17	Cube2	2	2	416.9243	417.8069	0.8826	100	0.4584	FixationObject	1
16	2	216	solo_point	33	11	Cube2	2	2	420.4104	421.3707	0.9603	100	0.4015	Cube2	1
16	2	216	solo_point	34	4	Cube1	1	3	425.2248	426.1294	0.9046	100	0.3575	Cube1	1
16	2	216	solo_point	35	8	Cube1	1	3	429.4025	430.4298	1.0273	100	0.4089	Cube1	1
16	2	216	solo_point	36	23	Cube3	3	1	433.0961	434.2951	1.199	100	0.5478	Cube3	1
16	2	216	solo_point	37	25	Cube3	3	1	436.938	437.9915	1.0535	100	0.4024	Cube3	1
16	2	216	solo_point	38	12	Cube2	2	2	440.5685	441.3765	0.808	100	0.3611	Cube2	1
16	2	216	solo_point	39	3	Cube1	1	3	443.9969	445.0295	1.0326	100	0.4021	Cube1	1
16	2	216	solo_saccade	3	17	Cube2	2	2	235.5314	235.8775	0.3461	100	0.3461	Cube2	1
16	2	216	solo_point	40	2	Cube1	1	3	447.6769	448.7157	1.0388	100	0.4103	Cube1	1
16	2	216	solo_point	41	6	Cube1	1	3	451.4624	452.4265	0.9641	100	0.437	Cube1	1
16	2	216	solo_point	42	20	Cube3	3	1	455.2056	456.3674	1.1618	100	0.4578	Cube3	1
16	2	216	solo_point	43	21	Cube3	3	1	459.0446	460.1761	1.1315	94.11764706	0.4943	Cube3	1
16	2	216	solo_point	44	10	Cube2	2	2	462.833	463.672	0.839	100	0.3707	Cube2	1
16	2	216	solo_point	45	5	Cube1	1	3	466.3196	467.1904	0.8708	100	0.3578	Cube1	1
16	2	216	solo_point	46	22	Cube3	3	1	469.7602	470.8299	1.0697	100	0.4247	Cube3	1
16	2	216	solo_point	47	1	Cube1	1	3	473.6122	474.6493	1.0371	100	0.4599	Cube1	1
16	2	216	solo_point	48	13	Cube2	2	2	477.2743	478.1154	0.8411	100	0.4036	Cube2	1
16	2	216	solo_point	49	24	Cube3	3	1	480.8862	482.0142	1.128	97.05882353	0.4579	Cube3	1
16	2	216	solo_saccade	4	11	Cube2	2	2	238.6661	239.0364	0.3703	100	0.3703	Cube2	1
16	2	216	solo_point	50	18	Cube2	2	2	484.5945	485.3762	0.7817	100	0.3905	Cube2	1
16	2	216	solo_point	51	7	Cube1	1	3	488.3882	489.2545	0.8663	100	0.3729	Cube1	1
16	2	216	solo_point	52	26	Cube3	3	1	491.967	493.1169	1.1499	97.10144928	0.744	Cube3	1
16	2	216	solo_point	53	27	Cube3	3	1	495.7717	496.8371	1.0654	100	0.4172	Cube3	1
16	2	216	solo_point	54	16	Cube2	2	2	499.5136	500.3073	0.7937	100	0.4067	Cube2	1
16	2	216	solo_saccade	5	20	Cube3	3	1	241.6259	242.0206	0.3947	100	0.3947	Cube3	1
16	2	216	solo_saccade	6	2	Cube1	1	3	244.6783	245.1045	0.4262	100	0.4262	Cube1	1
16	2	216	solo_saccade	7	25	Cube3	3	1	247.9297	248.3209	0.3912	100	0.3912	Cube3	1
16	2	216	solo_saccade	8	15	Cube2	2	2	251.009	251.3572	0.3482	100	0.3482	Cube2	1
16	2	216	solo_saccade	9	14	Cube2	2	2	254.3626	254.7064	0.3438	100	0.3438	Cube2	1
17	1	117	solo_saccade	10	3	Cube1	1	1	229.6181	230.0094	0.3913	100	0.3913	Cube1	1
17	1	117	solo_saccade	11	7	Cube1	1	1	232.7005	233.0356	0.3351	100	0.3351	Cube1	1
17	1	117	solo_saccade	12	5	Cube1	1	1	235.6091	235.9305	0.3214	100	0.3214	Cube1	1
17	1	117	solo_saccade	13	18	Cube2	2	2	238.6879	239.0005	0.3126	100	0.3126	Cube2	1
17	1	117	solo_saccade	14	16	Cube2	2	2	241.7048	242.142	0.4372	100	0.4372	Cube2	1
17	1	117	solo_saccade	15	8	Cube1	1	1	244.7792	245.1359	0.3567	100	0.3567	Cube1	1
17	1	117	solo_saccade	16	4	Cube1	1	1	247.8251	248.1637	0.3386	100	0.3386	Cube1	1
17	1	117	solo_saccade	17	21	Cube3	3	3	250.7515	251.0422	0.2907	100	0.2907	Cube3	1
17	1	117	solo_saccade	18	6	Cube1	1	1	253.6483	253.9497	0.3014	100	0.3014	Cube1	1
17	1	117	solo_saccade	19	17	Cube2	2	2	256.5829	256.9202	0.3373	100	0.3373	Cube2	1
17	1	117	solo_saccade	1	9	Cube1	1	1	200.2399	200.8685	0.6286	100	0.6286	Cube1	1
17	1	117	solo_saccade	20	14	Cube2	2	2	259.6698	260.025	0.3552	100	0.3552	Cube2	1
17	1	117	solo_saccade	21	12	Cube2	2	2	262.6393	262.9644	0.3251	100	0.3251	Cube2	1
17	1	117	solo_saccade	22	25	Cube3	3	3	265.5643	265.8651	0.3008	100	0.3008	Cube3	1
17	1	117	solo_saccade	23	26	Cube3	3	3	268.5793	268.961	0.3817	100	0.3817	Cube3	1
17	1	117	solo_saccade	24	19	Cube3	3	3	271.69	272.0558	0.3658	100	0.3658	Cube3	1
17	1	117	solo_saccade	25	11	Cube2	2	2	274.6815	274.9833	0.3018	100	0.3018	Cube2	1
17	1	117	solo_saccade	26	23	Cube3	3	3	277.8058	278.1535	0.3477	100	0.3477	Cube3	1
17	1	117	solo_saccade	27	2	Cube1	1	1	280.7322	281.1009	0.3687	100	0.3687	Cube1	1
17	1	117	solo_point	28	22	Cube3	3	3	380.4842	383.1113	2.6271	100	1.7743	Cube3	1
17	1	117	solo_point	29	14	Cube2	2	2	385.9333	386.9307	0.9974	100	0.4581	PlasterWallShort1	1
17	1	117	solo_saccade	2	27	Cube3	3	3	203.4472	204.2313	0.7841	100	0.7841	Cube3	1
17	1	117	solo_point	30	15	Cube2	2	2	390.0844	390.7924	0.708	100	0.4136	PlasterWallShort1	1
17	1	117	solo_point	31	10	Cube2	2	2	395.1178	396.056	0.9382	100	0.526	Cube2	1
17	1	117	solo_point	32	27	Cube3	3	3	398.703	399.6317	0.9287	100	0.6264	Cube3	1
17	1	117	solo_point	33	3	Cube1	1	1	402.4135	403.6526	1.2391	100	0.4547	Cube1	1
17	1	117	solo_point	34	7	Cube1	1	1	406.5424	407.6292	1.0868	100	0.4258	Cube1	1
17	1	117	solo_point	35	20	Cube3	3	3	410.7425	411.472	0.7295	97.72727273	0.4057	Cube3	1
17	1	117	solo_point	36	18	Cube2	2	2	414.1408	414.9683	0.8275	100	0.4257	Cube2	1
17	1	117	solo_point	37	21	Cube3	3	3	417.9251	418.5093	0.5842	100	0.4939	Cube3	0
17	1	117	solo_point	38	4	Cube1	1	1	421.5898	422.6754	1.0856	100	0.3015	Cube1	1
17	1	117	solo_point	39	6	Cube1	1	1	425.579	427.0327	1.4537	100	0.8384	Cube1	1
17	1	117	solo_saccade	3	1	Cube1	1	1	207.7928	208.2988	0.506	100	0.506	Cube1	1
17	1	117	solo_point	40	26	Cube3	3	3	429.6357	431.0089	1.3732	95.18072289	0.3898	Cube3	1
17	1	117	solo_point	41	16	Cube2	2	2	433.7419	434.6498	0.9079	100	0.4245	Cube2	1
17	1	117	solo_point	42	24	Cube3	3	3	437.4993	438.6121	1.1128	100	0.4239	Cube3	1
17	1	117	solo_point	43	8	Cube1	1	1	441.3405	442.6667	1.3262	100	0.3907	Cube1	1
17	1	117	solo_point	44	12	Cube2	2	2	445.6081	446.5121	0.904	100	0.3915	Cube2	1
17	1	117	solo_point	45	23	Cube3	3	3	449.5182	450.6535	1.1353	100	0.4342	Cube3	1
17	1	117	solo_point	46	2	Cube1	1	1	453.5247	454.6891	1.1644	100	0.5508	Cube1	1
17	1	117	solo_point	47	17	Cube2	2	2	457.6244	458.4652	0.8408	100	0.4023	Cube2	1
17	1	117	solo_point	48	19	Cube3	3	3	461.1684	462.2491	1.0807	100	0.6369	Cube3	1
17	1	117	solo_point	49	11	Cube2	2	2	465.9836	467.0104	1.0268	100	0.3756	Cube2	1
17	1	117	solo_saccade	4	22	Cube3	3	3	211.2681	211.7598	0.4917	100	0.4917	Cube3	1
17	1	117	solo_point	50	25	Cube3	3	3	470.2023	471.4886	1.2863	100	0.4015	Cube3	1
17	1	117	solo_point	51	1	Cube1	1	1	474.1869	476.8854	2.6985	100	0.3861	Cube1	1
17	1	117	solo_point	52	5	Cube1	1	1	482.3462	483.7073	1.3611	100	0.7269	Cube1	1
17	1	117	solo_point	53	13	Cube2	2	2	487.742	488.6486	0.9066	100	0.4547	Cube2	1
17	1	117	solo_point	54	9	Cube1	1	1	491.7711	493.1118	1.3407	100	0.3911	Cube1	1
17	1	117	solo_point	55	21	Cube3	3	3	495.8264	497.0698	1.2434	100	1.1875	Cube3	1
17	1	117	solo_saccade	5	10	Cube2	2	2	214.4293	214.7863	0.357	100	0.357	Cube2	1
17	1	117	solo_saccade	6	24	Cube3	3	3	217.5246	217.8695	0.3449	100	0.3449	Cube3	1
17	1	117	solo_saccade	7	20	Cube3	3	3	220.5697	220.9307	0.361	100	0.361	Cube3	1
17	1	117	solo_saccade	8	15	Cube2	2	2	223.6113	223.98	0.3687	100	0.3687	Cube2	1
17	1	117	solo_saccade	9	13	Cube2	2	2	226.68	226.9846	0.3046	100	0.3046	Cube2	1
17	2	217	solo_saccade	10	6	Cube1	1	3	244.0954	244.389	0.2936	100	0.2936	Cube1	1
17	2	217	solo_saccade	11	7	Cube1	1	3	247.7943	248.0945	0.3002	100	0.3002	Cube1	1
17	2	217	solo_saccade	12	15	Cube2	2	2	252.463	252.7681	0.3051	100	0.3051	Cube2	1
17	2	217	solo_saccade	13	23	Cube3	3	1	255.7912	256.185	0.3938	100	0.3938	Cube3	1
17	2	217	solo_saccade	14	26	Cube3	3	1	261.39	261.6806	0.2906	100	0.2906	Cube3	1
17	2	217	solo_saccade	15	2	Cube1	1	3	265.9001	266.2277	0.3276	100	0.3276	Cube1	1
17	2	217	solo_saccade	16	17	Cube2	2	2	271.5556	271.9029	0.3473	100	0.3473	Cube2	1
17	2	217	solo_saccade	17	4	Cube1	1	3	275.5846	275.9678	0.3832	100	0.3832	Cube1	1
17	2	217	solo_saccade	18	5	Cube1	1	3	280.1642	281.1513	0.9871	100	0.9871	Cube1	1
17	2	217	solo_saccade	19	9	Cube1	1	3	283.8657	284.3794	0.5137	100	0.5137	Cube1	1
17	2	217	solo_saccade	1	19	Cube3	3	1	209.5942	210.2161	0.6219	100	0.6219	Cube3	1
17	2	217	solo_saccade	20	24	Cube3	3	1	287.215	287.6145	0.3995	100	0.3995	Cube3	1
17	2	217	solo_saccade	21	16	Cube2	2	2	290.2548	290.7569	0.5021	100	0.5021	Cube2	1
17	2	217	solo_saccade	22	11	Cube2	2	2	293.4013	293.7834	0.3821	100	0.3821	Cube2	1
17	2	217	solo_saccade	23	27	Cube3	3	1	296.3317	296.767	0.4353	100	0.4353	Cube3	1
17	2	217	solo_saccade	24	21	Cube3	3	1	299.4701	299.8957	0.4256	100	0.4256	Cube3	1
17	2	217	solo_saccade	25	12	Cube2	2	2	302.5727	302.9074	0.3347	100	0.3347	Cube2	1
17	2	217	solo_saccade	26	25	Cube3	3	1	308.259	308.6182	0.3592	100	0.3592	Cube3	1
17	2	217	solo_saccade	27	10	Cube2	2	2	311.2102	311.6126	0.4024	100	0.4024	Cube2	1
17	2	217	solo_point	28	24	Cube3	3	1	384.3417	392.7646	8.4229	100	0.5249	PlasterWallShort2	1
17	2	217	solo_point	29	21	Cube3	3	1	397.8096	409.3076	11.498	97.97101449	1.6544	Cube3	1
17	2	217	solo_saccade	2	3	Cube1	1	3	213.9468	214.3309	0.3841	100	0.3841	Cube1	1
17	2	217	solo_point	30	4	Cube1	1	3	412.9392	415.2727	2.3335	100	1.1715	Cube1	1
17	2	217	solo_point	31	23	Cube3	3	1	418.2955	419.9857	1.6902	100	0.3059	Cube3	1
17	2	217	solo_point	32	3	Cube1	1	3	422.8213	424.3093	1.488	100	0.335	Cube1	1
17	2	217	solo_point	33	12	Cube2	2	2	428.7769	429.9258	1.1489	100	0.3765	Cube2	1
17	2	217	solo_point	34	14	Cube2	2	2	432.7865	433.9486	1.1621	100	0.3898	Cube2	1
17	2	217	solo_point	35	8	Cube1	1	3	436.5854	438.4844	1.899	100	0.6922	Cube1	1
17	2	217	solo_point	36	13	Cube2	2	2	441.0644	442.3265	1.2621	100	0.458	Cube2	1
17	2	217	solo_point	37	6	Cube1	1	3	449.9228	452.302	2.3792	100	0.6574	Cube1	1
17	2	217	solo_point	38	17	Cube2	2	2	455.5298	456.6876	1.1578	100	0.3245	Cube2	1
17	2	217	solo_point	39	19	Cube3	3	1	460.9795	462.3082	1.3287	98.75	0.4039	TABLE_Folding	1
17	2	217	solo_saccade	3	13	Cube2	2	2	216.9895	217.3805	0.391	100	0.391	Cube2	1
17	2	217	solo_point	40	1	Cube1	1	3	465.6355	467.0901	1.4546	100	0.8188	Cube1	1
17	2	217	solo_point	41	20	Cube3	3	1	470.204	472.1067	1.9027	100	1.0092	Cube3	1
17	2	217	solo_point	42	9	Cube1	1	3	474.8218	476.2051	1.3833	100	0.7691	Cube1	1
17	2	217	solo_point	43	5	Cube1	1	3	480.3176	481.5234	1.2058	100		PlasterWallShort2	1
17	2	217	solo_point	44	27	Cube3	3	1	484.4154	485.5891	1.1737	100	0.6268	Cube3	1
17	2	217	solo_point	45	10	Cube2	2	2	488.3599	489.3094	0.9495	100	0.3568	Cube2	1
17	2	217	solo_point	46	18	Cube2	2	2	492.1085	493.1252	1.0167	100	0.5027	Cube2	1
17	2	217	solo_point	47	7	Cube1	1	3	496.2227	498.0308	1.8081	100	0.671	Cube1	1
17	2	217	solo_point	48	2	Cube1	1	3	500.7814	502.1664	1.385	100	0.7588	Cube1	1
17	2	217	solo_point	49	11	Cube2	2	2	505.0883	506.2319	1.1436	98.55072464	0.3716	Cube2	1
17	2	217	solo_saccade	4	1	Cube1	1	3	221.9258	222.2676	0.3418	100	0.3418	Cube1	1
17	2	217	solo_point	50	25	Cube3	3	1	508.9109	510.6436	1.7327	100	0.9052	Cube3	1
17	2	217	solo_point	51	16	Cube2	2	2	513.391	514.4274	1.0364	100	0.4584	Cube2	1
17	2	217	solo_point	52	22	Cube3	3	1	517.5461	518.8088	1.2627	100	0.5264	PlasterWallShort2	1
17	2	217	solo_point	53	15	Cube2	2	2	521.3676	522.5052	1.1376	100	0.4695	Cube2	1
17	2	217	solo_point	54	26	Cube3	3	1	525.5901	527.633	2.0429	100	0.3685	Cube3	1
17	2	217	solo_saccade	5	18	Cube2	2	2	226.5402	226.929	0.3888	100	0.3888	Cube2	1
17	2	217	solo_saccade	6	8	Cube1	1	3	231.4772	231.8081	0.3309	100	0.3309	Cube1	1
17	2	217	solo_saccade	7	20	Cube3	3	1	234.5376	234.9842	0.4466	100	0.4466	Cube3	1
17	2	217	solo_saccade	8	14	Cube2	2	2	237.7733	238.254	0.4807	100	0.4807	Cube2	1
17	2	217	solo_saccade	9	22	Cube3	3	1	240.9915	241.5199	0.5284	100	0.5284	Cube3	1
18	1	118	solo_saccade	10	10	Cube2	2	2	173.322	173.5872	0.2652	100	0.2652	Cube2	1
18	1	118	solo_saccade	10	7	Cube1	1	1	237.4015	237.7149	0.3134	100	0.3134	Cube1	1
18	1	118	solo_saccade	11	17	Cube2	2	2	241.1434	241.4336	0.2902	100	0.2902	Cube2	1
18	1	118	solo_saccade	11	25	Cube3	3	3	176.5932	176.8627	0.2695	100	0.2695	Cube3	1
18	1	118	solo_saccade	12	13	Cube2	2	2	244.1461	244.4123	0.2662	100	0.2662	Cube2	1
18	1	118	solo_saccade	12	4	Cube1	1	1	179.987	180.3102	0.3232	100	0.3232	Cube1	1
18	1	118	solo_saccade	13	25	Cube3	3	3	247.0152	247.2944	0.2792	100	0.2792	Cube3	1
18	1	118	solo_saccade	13	9	Cube1	1	1	184.6452	184.9915	0.3463	100	0.3463	Cube1	1
18	1	118	solo_saccade	14	17	Cube2	2	2	188.2214	188.4986	0.2772	100	0.2772	Cube2	1
18	1	118	solo_saccade	14	19	Cube3	3	3	250.7014	250.9805	0.2791	100	0.2791	Cube3	1
18	1	118	solo_saccade	15	3	Cube1	1	1	253.5301	253.8774	0.3473	100	0.3473	Cube1	1
18	1	118	solo_saccade	15	5	Cube1	1	1	191.248	191.5262	0.2782	100	0.2782	Cube1	1
18	1	118	solo_saccade	16	11	Cube2	2	2	206.0621	206.3072	0.2451	100	0.2451	Cube2	1
18	1	118	solo_saccade	16	20	Cube3	3	3	256.5434	256.8003	0.2569	100	0.2569	Cube3	1
18	1	118	solo_saccade	17	4	Cube1	1	1	259.3644	259.6838	0.3194	100	0.3194	Cube1	1
18	1	118	solo_saccade	17	6	Cube1	1	1	211.7148	211.979	0.2642	100	0.2642	Cube1	1
18	1	118	solo_saccade	18	19	Cube3	3	3	214.6273	214.953	0.3257	100	0.3257	Cube3	1
18	1	118	solo_saccade	18	22	Cube3	3	3	262.2442	262.512	0.2678	100	0.2678	Cube3	1
18	1	118	solo_saccade	19	16	Cube2	2	2	265.124	265.4015	0.2775	100	0.2775	Cube2	1
18	1	118	solo_saccade	19	23	Cube3	3	3	217.989	218.2361	0.2471	100	0.2471	Cube3	1
18	1	118	solo_saccade	1	21	Cube3	3	3	82.8291	83.1874	0.3583	100	0.3583	Cube3	1
18	1	118	solo_saccade	1	6	Cube1	1	1	209.3637	209.752	0.3883	100	0.3883	Cube1	1
18	1	118	solo_saccade	20	12	Cube2	2	2	268.0262	268.3167	0.2905	100	0.2905	Cube2	1
18	1	118	solo_saccade	20	12	Cube2	2	2	220.9619	221.1945	0.2326	100	0.2326	Cube2	1
18	1	118	solo_saccade	21	18	Cube2	2	2	270.9194	271.1989	0.2795	100	0.2795	Cube2	1
18	1	118	solo_saccade	21	22	Cube3	3	3	223.8304	224.1435	0.3131	100	0.3131	Cube3	1
18	1	118	solo_saccade	22	1	Cube1	1	1	229.2669	229.5505	0.2836	100	0.2836	Cube1	1
18	1	118	solo_saccade	22	8	Cube1	1	1	273.836	274.1251	0.2891	94.44444444	0.2891	Cube1	1
18	1	118	solo_saccade	23	21	Cube3	3	3	276.7541	277.0441	0.29	100	0.29	Cube3	1
18	1	118	solo_saccade	23	8	Cube1	1	1	233.5818	233.9644	0.3826	100	0.3826	Cube1	1
18	1	118	solo_saccade	24	14	Cube2	2	2	279.7787	280.0372	0.2585	100	0.2585	Cube2	1
18	1	118	solo_saccade	24	24	Cube3	3	3	236.6458	236.9241	0.2783	100	0.2783	Cube3	1
18	1	118	solo_saccade	25	20	Cube3	3	3	239.5467	239.8069	0.2602	100	0.2602	Cube3	1
18	1	118	solo_saccade	25	27	Cube3	3	3	282.6948	282.9724	0.2776	100	0.2776	Cube3	1
18	1	118	solo_saccade	26	1	Cube1	1	1	285.6682	285.9583	0.2901	100	0.2901	Cube1	1
18	1	118	solo_saccade	26	3	Cube1	1	1	242.4735	242.7314	0.2579	100	0.2579	Cube1	1
18	1	118	solo_saccade	27	15	Cube2	2	2	289.2981	289.663	0.3649	68.18181818	0.3649	Cube2	1
18	1	118	solo_saccade	27	18	Cube2	2	2	246.5866	246.8551	0.2685	100	0.2685	Cube2	1
18	1	118	solo_point	28	23	Cube3	3	3	280.4639	282.8229	2.359	100	0.8736	Cube3	1
18	1	118	solo_point	29	17	Cube2	2	2	286.0931	287.5006	1.4075	100	0.8067	Cube2	1
18	1	118	solo_saccade	2	11	Cube2	2	2	212.823	213.2293	0.4063	100	0.4063	Cube2	1
18	1	118	solo_saccade	2	14	Cube2	2	2	144.1573	144.5138	0.3565	100	0.3565	Cube2	1
18	1	118	solo_point	30	18	Cube2	2	2	291.1307	292.405	1.2743	100	0.6063	PlasterWallShort1	1
18	1	118	solo_point	31	2	Cube1	1	1	295.2759	296.5063	1.2304	97.2972973	0.3679	Cube1	1
18	1	118	solo_point	32	13	Cube2	2	2	299.6579	300.5841	0.9262	100	0.3867	PlasterWallShort1	1
18	1	118	solo_point	33	20	Cube3	3	3	303.7426	304.5813	0.8387	100	0.2695	Cube3	1
18	1	118	solo_point	34	24	Cube3	3	3	307.2163	308.0782	0.8619	100	0.4376	Cube3	1
18	1	118	solo_point	35	9	Cube1	1	1	310.6788	311.8413	1.1625	100	0.4709	PlasterWallShort1	1
18	1	118	solo_point	36	19	Cube3	3	3	314.5336	315.5058	0.9722	100	0.3589	Cube3	1
18	1	118	solo_point	37	12	Cube2	2	2	318.3772	319.1479	0.7707	100	0.3578	Cube2	1
18	1	118	solo_point	38	5	Cube1	1	1	321.7486	322.8232	1.0746	100	0.3709	Cube1	1
18	1	118	solo_point	39	27	Cube3	3	3	325.3677	326.2192	0.8515	100	0.3577	Cube3	1
18	1	118	solo_saccade	3	16	Cube2	2	2	150.1216	150.4868	0.3652	100	0.3652	Cube2	1
18	1	118	solo_saccade	3	23	Cube3	3	3	215.8877	216.2449	0.3572	100	0.3572	Cube3	1
18	1	118	solo_point	40	15	Cube2	2	2	329.5793	330.4619	0.8826	100	0.4267	Cube2	1
18	1	118	solo_point	41	7	Cube1	1	1	333.6602	334.662	1.0018	100	0.3418	Cube1	1
18	1	118	solo_point	42	22	Cube3	3	3	337.3535	338.3058	0.9523	100	0.4018	Cube3	1
18	1	118	solo_point	43	6	Cube1	1	1	341.0197	342.1808	1.1611	97.14285714	0.669	Cube1	1
18	1	118	solo_point	44	11	Cube2	2	2	344.7954	345.5419	0.7465	100	0.3346	Cube2	1
18	1	118	solo_point	45	8	Cube1	1	1	348.825	349.765	0.94	100	0.2904	PlasterWallShort1	1
18	1	118	solo_point	46	16	Cube2	2	2	353.2849	353.9435	0.6586	100	0.2555	Cube2	1
18	1	118	solo_point	47	21	Cube3	3	3	356.5324	357.964	1.4316	100	0.458	Cube3	1
18	1	118	solo_point	48	25	Cube3	3	3	360.5664	361.4601	0.8937	100	0.4587	Cube3	1
18	1	118	solo_point	49	1	Cube1	1	1	364.0388	364.9792	0.9404	100	0.3935	Cube1	1
18	1	118	solo_saccade	4	10	Cube2	2	2	218.802	219.1127	0.3107	100	0.3107	Cube2	1
18	1	118	solo_saccade	4	26	Cube3	3	3	153.3462	153.6151	0.2689	100	0.2689	Cube3	1
18	1	118	solo_point	50	26	Cube3	3	3	367.5916	368.3623	0.7707	100	0.4253	Cube3	1
18	1	118	solo_point	51	10	Cube2	2	2	371.2886	371.9271	0.6385	100	0.3373	Cube2	1
18	1	118	solo_point	52	3	Cube1	1	1	374.6743	376.4614	1.7871	100	0.3578	Cube1	1
18	1	118	solo_point	53	14	Cube2	2	2	379.2079	379.9253	0.7174	100	0.4259	Cube2	1
18	1	118	solo_point	54	4	Cube1	1	1	382.5255	383.4428	0.9173	100	0.3575	Cube1	1
18	1	118	solo_saccade	5	5	Cube1	1	1	221.7963	222.0422	0.2459	100	0.2459	Cube1	1
18	1	118	solo_saccade	5	7	Cube1	1	1	156.4209	156.7085	0.2876	94.44444444	0.2876	Cube1	1
18	1	118	solo_saccade	6	15	Cube2	2	2	159.5713	159.8399	0.2686	100	0.2686	Cube2	1
18	1	118	solo_saccade	6	9	Cube1	1	1	224.7762	225.0453	0.2691	100	0.2691	Cube1	1
18	1	118	solo_saccade	7	26	Cube3	3	3	228.2826	228.609	0.3264	100	0.3264	Cube3	1
18	1	118	solo_saccade	7	2	Cube1	1	1	163.37	163.6685	0.2985	100	0.2985	Cube1	1
18	1	118	solo_saccade	8	24	Cube3	3	3	231.6671	232.0061	0.339	100	0.339	Cube3	1
18	1	118	solo_saccade	8	27	Cube3	3	3	167.4321	167.7111	0.279	100	0.279	Cube3	1
18	1	118	solo_saccade	9	13	Cube2	2	2	170.2915	170.7159	0.4244	100	0.4244	Cube2	1
18	1	118	solo_saccade	9	2	Cube1	1	1	234.5492	234.8394	0.2902	100	0.2902	Cube1	1
18	2	218	solo_saccade	10	27	Cube3	3	1	236.5192	236.8771	0.3579	100	0.3579	Cube3	1
18	2	218	solo_saccade	10	27	Cube3	3	1	93.9241	94.2366	0.3125	100	0.3125	Cube3	1
18	2	218	solo_saccade	11	17	Cube2	2	2	239.6245	239.9055	0.281	100	0.281	Cube2	1
18	2	218	solo_saccade	11	5	Cube1	1	3	97.8182	98.4142	0.596	100	0.596	Cube1	1
18	2	218	solo_saccade	12	11	Cube2	2	2	242.5847	242.935	0.3503	100	0.3503	Cube2	1
18	2	218	solo_saccade	12	2	Cube1	1	3	101.0052	101.5194	0.5142	100	0.5142	Cube1	1
18	2	218	solo_saccade	13	22	Cube3	3	1	104.2565	104.5538	0.2973	100	0.2973	Cube3	1
18	2	218	solo_saccade	13	3	Cube1	1	3	245.4591	245.772	0.3129	100	0.3129	Cube1	1
18	2	218	solo_saccade	14	10	Cube2	2	2	248.3638	248.6873	0.3235	100	0.3235	Cube2	1
18	2	218	solo_saccade	14	24	Cube3	3	1	107.2916	107.6498	0.3582	100	0.3582	Cube3	1
18	2	218	solo_saccade	15	21	Cube3	3	1	114.2725	114.6656	0.3931	100	0.3931	Cube3	1
18	2	218	solo_saccade	15	25	Cube3	3	1	251.3238	251.6139	0.2901	100	0.2901	Cube3	1
18	2	218	solo_saccade	16	1	Cube1	1	3	254.4178	254.7303	0.3125	100	0.3125	Cube1	1
18	2	218	solo_saccade	16	1	Cube1	1	3	117.3232	117.6454	0.3222	100	0.3222	Cube1	1
18	2	218	solo_saccade	17	19	Cube3	3	1	120.3379	120.6087	0.2708	100	0.2708	Cube3	1
18	2	218	solo_saccade	17	6	Cube1	1	3	257.4018	257.7427	0.3409	100	0.3409	Cube1	1
18	2	218	solo_saccade	18	2	Cube1	1	3	260.3686	260.7177	0.3491	100	0.3491	Cube1	1
18	2	218	solo_saccade	18	9	Cube1	1	3	123.2547	124.0257	0.771	100	0.771	Cube1	1
18	2	218	solo_saccade	19	10	Cube2	2	2	126.6861	127.0319	0.3458	100	0.3458	Cube2	1
18	2	218	solo_saccade	19	15	Cube2	2	2	263.3095	263.6327	0.3232	100	0.3232	Cube2	1
18	2	218	solo_saccade	1	21	Cube3	3	1	209.3008	209.8454	0.5446	100	0.5446	Cube3	1
18	2	218	solo_saccade	1	25	Cube3	3	1	63.7171	64.0767	0.3596	100	0.3596	Cube3	1
18	2	218	solo_saccade	20	12	Cube2	2	2	129.7315	130.0443	0.3128	100	0.3128	Cube2	1
18	2	218	solo_saccade	20	5	Cube1	1	3	266.2923	266.6456	0.3533	100	0.3533	Cube1	1
18	2	218	solo_saccade	21	14	Cube2	2	2	132.6847	133.0055	0.3208	100	0.3208	Cube2	1
18	2	218	solo_saccade	21	7	Cube1	1	3	269.4178	269.7653	0.3475	100	0.3475	Cube1	1
18	2	218	solo_saccade	22	24	Cube3	3	1	272.4539	272.8229	0.369	100	0.369	Cube3	1
18	2	218	solo_saccade	22	3	Cube1	1	3	135.5558	135.9126	0.3568	100	0.3568	Cube1	1
18	2	218	solo_saccade	23	13	Cube2	2	2	275.4258	275.9201	0.4943	100	0.4943	Cube2	1
18	2	218	solo_saccade	23	15	Cube2	2	2	138.6354	138.9476	0.3122	100	0.3122	Cube2	1
18	2	218	solo_saccade	24	14	Cube2	2	2	278.6548	278.9457	0.2909	100	0.2909	Cube2	1
18	2	218	solo_saccade	24	4	Cube1	1	3	141.6735	142.0316	0.3581	100	0.3581	Cube1	1
18	2	218	solo_saccade	25	20	Cube3	3	1	144.5924	144.9163	0.3239	100	0.3239	Cube3	1
18	2	218	solo_saccade	25	22	Cube3	3	1	281.7403	282.4446	0.7043	100	0.7043	Cube3	1
18	2	218	solo_saccade	26	23	Cube3	3	1	285.0428	285.3893	0.3465	100	0.3465	Cube3	1
18	2	218	solo_saccade	26	23	Cube3	3	1	147.5625	147.8642	0.3017	100	0.3017	Cube3	1
18	2	218	solo_saccade	27	4	Cube1	1	3	287.9621	288.3205	0.3584	100	0.3584	Cube1	1
18	2	218	solo_saccade	27	6	Cube1	1	3	150.5306	150.8586	0.328	100	0.328	Cube1	1
18	2	218	solo_point	28	12	Cube2	2	2	363.7855	365.0257	1.2402	100		PlasterWallShort2	1
18	2	218	solo_point	28	4	Cube1	1	3	269.7842	271.1847	1.4005	100		FixationObject	1
18	2	218	solo_point	29	22	Cube3	3	1	367.6136	368.891	1.2774	100	0.4171	Cube3	1
18	2	218	solo_point	29	7	Cube1	1	3	275.2504	276.379	1.1286	100		FixationObject	1
18	2	218	solo_saccade	2	16	Cube2	2	2	212.6073	212.9314	0.3241	100	0.3241	Cube2	1
18	2	218	solo_saccade	2	8	Cube1	1	3	66.7877	67.1781	0.3904	100	0.3904	Cube1	1
18	2	218	solo_point	30	20	Cube3	3	1	282.8429	284.4217	1.5788	100		PlasterWallShort2	1
18	2	218	solo_point	30	27	Cube3	3	1	372.843	374.05	1.207	100	0.4712	Cube3	1
18	2	218	solo_point	31	26	Cube3	3	1	378.3403	379.6035	1.2632	100		FixationObject	1
18	2	218	solo_point	31	3	Cube1	1	3	287.6604	288.8668	1.2064	100		PlasterWallShort2	1
18	2	218	solo_point	32	23	Cube3	3	1	292.0243	293.2648	1.2405	100	0.8711	Cube3	1
18	2	218	solo_point	32	2	Cube1	1	3	383.3219	384.6853	1.3634	100	0.5578	Cube1	1
18	2	218	solo_point	33	8	Cube1	1	3	295.9487	297.1669	1.2182	100	0.9609	Cube1	1
18	2	218	solo_point	33	9	Cube1	1	3	387.7461	388.8537	1.1076	100	0.4576	Cube1	1
18	2	218	solo_point	34	14	Cube2	2	2	299.8889	300.785	0.8961	100	0.4909	Cube2	1
18	2	218	solo_point	34	25	Cube3	3	1	391.8419	392.8508	1.0089	100	0.4019	TABLE_Folding	1
18	2	218	solo_point	35	10	Cube2	2	2	303.3956	304.5613	1.1657	100		PlasterWallShort2	1
18	2	218	solo_point	36	21	Cube3	3	1	307.2941	308.4375	1.1434	100	0.4597	Cube3	1
18	2	218	solo_point	37	26	Cube3	3	1	311.0067	312.3477	1.341	100	0.5582	Cube3	1
18	2	218	solo_point	38	13	Cube2	2	2	314.9612	316.8572	1.896	100	1.3267	Cube2	1
18	2	218	solo_point	39	19	Cube3	3	1	319.463	320.7803	1.3173	100	0.4684	Cube3	1
18	2	218	solo_saccade	3	16	Cube2	2	2	69.9188	70.2539	0.3351	100	0.3351	Cube2	1
18	2	218	solo_saccade	3	19	Cube3	3	1	215.5788	215.8881	0.3093	100	0.3093	Cube3	1
18	2	218	solo_point	40	5	Cube1	1	3	323.372	324.8464	1.4744	100		FixationObject	1
18	2	218	solo_point	41	2	Cube1	1	3	327.5239	328.7639	1.24	100	0.6515	Cube1	1
18	2	218	solo_point	42	6	Cube1	1	3	331.5486	332.6207	1.0721	100	0.4915	Cube1	1
18	2	218	solo_point	43	15	Cube2	2	2	335.2575	336.2061	0.9486	100	0.424	Cube2	1
18	2	218	solo_point	44	27	Cube3	3	1	338.8168	339.9481	1.1313	100	0.3608	Cube3	1
18	2	218	solo_point	45	24	Cube3	3	1	342.505	343.6783	1.1733	100	0.4039	Cube3	1
18	2	218	solo_point	46	12	Cube2	2	2	346.4685	347.2389	0.7704	100	0.3613	Cube2	1
18	2	218	solo_point	47	16	Cube2	2	2	349.889	350.8468	0.9578	100	0.3705	Cube2	1
18	2	218	solo_point	48	11	Cube2	2	2	354.146	355.1067	0.9607	100	0.7375	Cube2	1
18	2	218	solo_point	49	25	Cube3	3	1	357.6843	358.9268	1.2425	100	0.4721	Cube3	1
18	2	218	solo_saccade	4	18	Cube2	2	2	218.4791	218.8496	0.3705	100	0.3705	Cube2	1
18	2	218	solo_saccade	4	26	Cube3	3	1	72.8789	73.7239	0.845	100	0.845	Cube3	1
18	2	218	solo_point	50	22	Cube3	3	1	361.6293	362.8226	1.1933	100	0.525	Cube3	1
18	2	218	solo_point	51	18	Cube2	2	2	365.674	366.6681	0.9941	100		FixationObject	1
18	2	218	solo_point	52	9	Cube1	1	3	369.7378	370.7783	1.0405	100	0.594	Cube1	1
18	2	218	solo_point	53	1	Cube1	1	3	373.3257	374.4403	1.1146	100	0.6694	Cube1	1
18	2	218	solo_point	54	17	Cube2	2	2	377.2574	378.3073	1.0499	100	0.4356	Cube2	1
18	2	218	solo_saccade	5	11	Cube2	2	2	77.0416	77.3914	0.3498	100	0.3498	Cube2	1
18	2	218	solo_saccade	5	26	Cube3	3	1	221.555	221.9314	0.3764	100	0.3764	Cube3	1
18	2	218	solo_saccade	6	13	Cube2	2	2	81.2796	81.6364	0.3568	100	0.3568	Cube2	1
18	2	218	solo_saccade	6	8	Cube1	1	3	224.592	224.95	0.358	100	0.358	Cube1	1
18	2	218	solo_saccade	7	18	Cube2	2	2	84.3804	84.7647	0.3843	100	0.3843	Cube2	1
18	2	218	solo_saccade	7	20	Cube3	3	1	227.5289	227.8298	0.3009	100	0.3009	Cube3	1
18	2	218	solo_saccade	8	17	Cube2	2	2	87.3666	87.7245	0.3579	100	0.3579	Cube2	1
18	2	218	solo_saccade	8	9	Cube1	1	3	230.5463	230.9341	0.3878	100	0.3878	Cube1	1
18	2	218	solo_saccade	9	12	Cube2	2	2	233.5403	233.8868	0.3465	100	0.3465	Cube2	1
18	2	218	solo_saccade	9	7	Cube1	1	3	90.3048	91.1205	0.8157	100	0.8157	Cube1	1
19	1	119	solo_saccade	10	7	Cube1	1	1	235.4435	235.7782	0.3347	100	0.3347	Cube1	1
19	1	119	solo_saccade	11	16	Cube2	2	2	238.4483	238.7576	0.3093	100	0.3093	Cube2	1
19	1	119	solo_saccade	12	27	Cube3	3	3	241.3738	241.7169	0.3431	100	0.3431	Cube3	1
19	1	119	solo_saccade	13	25	Cube3	3	3	244.4233	244.7703	0.347	100	0.347	Cube3	1
19	1	119	solo_saccade	14	12	Cube2	2	2	247.3464	247.7195	0.3731	100	0.3731	Cube2	1
19	1	119	solo_saccade	15	14	Cube2	2	2	250.4525	250.7791	0.3266	100	0.3266	Cube2	1
19	1	119	solo_saccade	16	3	Cube1	1	1	253.569	253.9492	0.3802	100	0.3802	Cube1	1
19	1	119	solo_saccade	17	22	Cube3	3	3	256.5553	256.8747	0.3194	100	0.3194	Cube3	1
19	1	119	solo_saccade	18	13	Cube2	2	2	259.4456	259.7393	0.2937	100	0.2937	Cube2	1
19	1	119	solo_saccade	19	9	Cube1	1	1	262.4979	262.8441	0.3462	100	0.3462	Cube1	1
19	1	119	solo_saccade	1	5	Cube1	1	1	205.8063	206.755	0.9487	98.24561404	0.9487	Cube1	1
19	1	119	solo_saccade	20	20	Cube3	3	3	265.9607	266.3182	0.3575	100	0.3575	Cube3	1
19	1	119	solo_saccade	21	19	Cube3	3	3	269.0102	269.4312	0.421	100	0.421	Cube3	1
19	1	119	solo_saccade	22	26	Cube3	3	3	272.1376	272.5168	0.3792	100	0.3792	Cube3	1
19	1	119	solo_saccade	23	10	Cube2	2	2	275.1046	275.3956	0.291	100	0.291	Cube2	1
19	1	119	solo_saccade	24	8	Cube1	1	1	278.1111	278.4154	0.3043	100	0.3043	Cube1	1
19	1	119	solo_saccade	25	18	Cube2	2	2	281.1146	281.4515	0.3369	100	0.3369	Cube2	1
19	1	119	solo_saccade	26	15	Cube2	2	2	284.558	284.9149	0.3569	100	0.3569	Cube2	1
19	1	119	solo_saccade	27	1	Cube1	1	1	287.5527	287.8762	0.3235	100	0.3235	Cube1	1
19	1	119	solo_point	28	25	Cube3	3	3	346.5955	348.0503	1.4548	100	0.5394	Cube3	1
19	1	119	solo_point	29	20	Cube3	3	3	352.1565	353.2335	1.077	100	0.627	Cube3	1
19	1	119	solo_saccade	2	6	Cube1	1	1	210.1304	210.5788	0.4484	100	0.4484	Cube1	1
19	1	119	solo_point	30	6	Cube1	1	1	355.8812	357.3998	1.5186	100	0.5348	Cube1	1
19	1	119	solo_point	31	7	Cube1	1	1	360.01	361.5302	1.5202	100	0.5847	Cube1	1
19	1	119	solo_point	32	3	Cube1	1	1	364.2903	365.9561	1.6658	100		PlasterWallShort1	1
19	1	119	solo_point	33	24	Cube3	3	3	368.5922	369.62	1.0278	100	0.6032	Cube3	1
19	1	119	solo_point	34	17	Cube2	2	2	372.3555	373.351	0.9955	100	0.3546	Cube2	1
19	1	119	solo_point	35	13	Cube2	2	2	376.119	377.0929	0.9739	89.83050847	0.6055	Cube2	1
19	1	119	solo_point	36	23	Cube3	3	3	379.9304	381.0984	1.168	100	0.7034	Cube3	1
19	1	119	solo_point	37	11	Cube2	2	2	383.7697	384.7961	1.0264	100	0.4232	Cube2	1
19	1	119	solo_point	38	10	Cube2	2	2	387.4912	388.5536	1.0624	100	0.3251	Cube2	1
19	1	119	solo_point	39	15	Cube2	2	2	391.4685	392.4385	0.97	100	0.3577	Cube2	1
19	1	119	solo_saccade	3	24	Cube3	3	3	213.168	214.0262	0.8582	100	0.8582	Cube3	1
19	1	119	solo_point	40	16	Cube2	2	2	395.0323	396.2163	1.184	100	0.9606	Cube2	1
19	1	119	solo_point	41	22	Cube3	3	3	398.9089	400.1371	1.2282	100	0.3234	Finger	1
19	1	119	solo_point	42	9	Cube1	1	1	403.8889	405.7548	1.8659	100	0.5039	Cube1	1
19	1	119	solo_point	43	2	Cube1	1	1	408.467	409.9994	1.5324	100	0.7067	Cube1	1
19	1	119	solo_point	44	21	Cube3	3	3	412.5874	413.5971	1.0097	100	0.3397	Cube3	1
19	1	119	solo_point	45	14	Cube2	2	2	416.2179	417.1601	0.9422	100	0.3014	Cube2	1
19	1	119	solo_point	46	19	Cube3	3	3	419.8822	420.8578	0.9756	100	0.4392	Cube3	1
19	1	119	solo_point	47	12	Cube2	2	2	423.9626	424.7781	0.8155	100	0.3421	Cube2	1
19	1	119	solo_point	48	26	Cube3	3	3	427.3907	428.2529	0.8622	100		PlasterWallShort1	1
19	1	119	solo_point	49	1	Cube1	1	1	431.2349	432.5973	1.3624	100	0.597	Cube1	1
19	1	119	solo_saccade	4	2	Cube1	1	1	216.7557	217.1569	0.4012	100	0.4012	Cube1	1
19	1	119	solo_point	50	4	Cube1	1	1	435.2226	436.4411	1.2185	100	0.9608	Finger	1
19	1	119	solo_point	51	27	Cube3	3	3	439.0873	440.07	0.9827	100	0.4209	Cube3	1
19	1	119	solo_point	52	5	Cube1	1	1	442.7052	443.6337	0.9285	100	0.3588	Cube1	1
19	1	119	solo_point	53	8	Cube1	1	1	446.2551	447.3189	1.0638	92.1875	0.5389	Cube1	1
19	1	119	solo_point	54	18	Cube2	2	2	450.1682	450.8941	0.7259	100	0.3238	Cube2	1
19	1	119	solo_saccade	5	23	Cube3	3	3	219.7476	220.2299	0.4823	100	0.4823	Cube3	1
19	1	119	solo_saccade	6	21	Cube3	3	3	222.9189	223.514	0.5951	100	0.5951	Cube3	1
19	1	119	solo_saccade	7	11	Cube2	2	2	226.2468	226.5932	0.3464	100	0.3464	Cube2	1
19	1	119	solo_saccade	8	4	Cube1	1	1	229.6194	229.9661	0.3467	100	0.3467	Cube1	1
19	1	119	solo_saccade	9	17	Cube2	2	2	232.5727	232.8966	0.3239	100	0.3239	Cube2	1
19	2	219	solo_saccade	10	23	Cube3	3	1	234.6842	235.0839	0.3997	100	0.3997	Cube3	1
19	2	219	solo_saccade	11	5	Cube1	1	3	237.7187	238.0758	0.3571	100	0.3571	Cube1	1
19	2	219	solo_saccade	12	27	Cube3	3	1	240.8175	241.1851	0.3676	100	0.3676	Cube3	1
19	2	219	solo_saccade	13	17	Cube2	2	2	243.7435	244.1335	0.39	100	0.39	Cube2	1
19	2	219	solo_saccade	14	10	Cube2	2	2	247.1051	247.4412	0.3361	100	0.3361	Cube2	1
19	2	219	solo_saccade	15	18	Cube2	2	2	250.0654	250.4538	0.3884	100	0.3884	Cube2	1
19	2	219	solo_saccade	16	14	Cube2	2	2	253.3934	253.7512	0.3578	100	0.3578	Cube2	1
19	2	219	solo_saccade	17	9	Cube1	1	3	256.4507	256.8531	0.4024	100	0.4024	Cube1	1
19	2	219	solo_saccade	18	21	Cube3	3	1	259.7906	260.1412	0.3506	100	0.3506	Cube3	1
19	2	219	solo_saccade	19	1	Cube1	1	3	263.2646	263.6244	0.3598	100	0.3598	Cube1	1
19	2	219	solo_saccade	1	16	Cube2	2	2	204.4025	205.2396	0.8371	100	0.8371	Cube2	1
19	2	219	solo_saccade	20	7	Cube1	1	3	266.2861	266.74	0.4539	100	0.4539	Cube1	1
19	2	219	solo_saccade	21	12	Cube2	2	2	269.3755	269.7479	0.3724	100	0.3724	Cube2	1
19	2	219	solo_saccade	22	20	Cube3	3	1	272.4919	272.8306	0.3387	100	0.3387	Cube3	1
19	2	219	solo_saccade	23	15	Cube2	2	2	275.4632	275.7976	0.3344	100	0.3344	Cube2	1
19	2	219	solo_saccade	24	8	Cube1	1	3	278.448	278.7719	0.3239	100	0.3239	Cube1	1
19	2	219	solo_saccade	25	13	Cube2	2	2	281.3864	281.7555	0.3691	100	0.3691	Cube2	1
19	2	219	solo_saccade	26	26	Cube3	3	1	284.3542	284.7583	0.4041	100	0.4041	Cube3	1
19	2	219	solo_saccade	27	2	Cube1	1	3	287.437	287.7611	0.3241	100	0.3241	Cube1	1
19	2	219	solo_point	28	12	Cube2	2	2	345.8055	346.8998	1.0943	100	0.4581	Cube2	1
19	2	219	solo_point	29	3	Cube1	1	3	349.5701	350.9345	1.3644	100	0.4244	Cube1	1
19	2	219	solo_saccade	2	19	Cube3	3	1	208.3341	208.7092	0.3751	100	0.3751	Cube3	1
19	2	219	solo_point	30	9	Cube1	1	3	353.6914	354.8761	1.1847	100	0.5251	Cube1	1
19	2	219	solo_point	31	22	Cube3	3	1	357.5905	358.9198	1.3293	100	0.4015	Cube3	1
19	2	219	solo_point	32	21	Cube3	3	1	362.2242	363.5402	1.316	100	0.393	Cube3	1
19	2	219	solo_point	33	16	Cube2	2	2	370.9948	371.9773	0.9825	100	0.3761	Cube2	1
19	2	219	solo_point	34	19	Cube3	3	1	374.5802	375.6749	1.0947	100	0.3565	Cube3	1
19	2	219	solo_point	35	13	Cube2	2	2	378.8474	379.6956	0.8482	100	0.3565	Cube2	1
19	2	219	solo_point	36	8	Cube1	1	3	383.081	384.1184	1.0374	100	0.3683	Cube1	1
19	2	219	solo_point	37	14	Cube2	2	2	387.2254	387.9609	0.7355	100	0.3192	Cube2	1
19	2	219	solo_point	38	18	Cube2	2	2	390.7775	391.3911	0.6136	100	0.2895	Cube2	1
19	2	219	solo_point	39	26	Cube3	3	1	394.0796	395.0552	0.9756	100	0.3507	Cube3	1
19	2	219	solo_saccade	3	24	Cube3	3	1	211.5954	211.8713	0.2759	100	0.2759	Cube3	1
19	2	219	solo_point	40	17	Cube2	2	2	397.9805	398.6744	0.6939	100	0.2697	Cube2	1
19	2	219	solo_point	41	11	Cube2	2	2	401.6796	402.3937	0.7141	100	0.3192	Cube2	1
19	2	219	solo_point	42	5	Cube1	1	3	405.3962	406.2365	0.8403	100	0.3931	Cube1	1
19	2	219	solo_point	43	6	Cube1	1	3	409.0953	409.9	0.8047	100	0.3586	Cube1	1
19	2	219	solo_point	44	15	Cube2	2	2	412.7044	413.352	0.6476	100	0.29	Cube2	1
19	2	219	solo_point	45	1	Cube1	1	3	415.9328	416.6805	0.7477	100	0.3752	Cube1	1
19	2	219	solo_point	46	4	Cube1	1	3	419.239	419.9983	0.7593	100		PlasterWallShort2	1
19	2	219	solo_point	47	20	Cube3	3	1	422.7797	423.8188	1.0391	100	0.3421	Cube3	1
19	2	219	solo_point	48	24	Cube3	3	1	429.4024	430.3715	0.9691	100	0.5574	Cube3	1
19	2	219	solo_point	49	2	Cube1	1	3	433.1121	433.8564	0.7443	100		TABLE_Folding	1
19	2	219	solo_saccade	4	4	Cube1	1	3	216.4506	216.8214	0.3708	100	0.3708	Cube1	1
19	2	219	solo_point	50	27	Cube3	3	1	436.6421	438.3171	1.675	100	0.2904	Cube3	1
19	2	219	solo_point	51	25	Cube3	3	1	441.2666	442.17	0.9034	100	0.357	Cube3	1
19	2	219	solo_point	52	23	Cube3	3	1	445.1831	446.0581	0.875	100	0.3239	Cube3	1
19	2	219	solo_point	53	7	Cube1	1	3	448.6053	449.3757	0.7704	100	0.324	Cube1	1
19	2	219	solo_point	54	10	Cube2	2	2	452.0223	452.6927	0.6704	100	0.328	Cube2	1
19	2	219	solo_saccade	5	3	Cube1	1	3	219.3773	219.9062	0.5289	100	0.5289	Cube1	1
19	2	219	solo_saccade	6	25	Cube3	3	1	222.5382	222.9892	0.451	100	0.451	Cube3	1
19	2	219	solo_saccade	7	6	Cube1	1	3	225.8704	226.228	0.3576	100	0.3576	Cube1	1
19	2	219	solo_saccade	8	11	Cube2	2	2	228.7508	229.1439	0.3931	100	0.3931	Cube2	1
19	2	219	solo_saccade	9	22	Cube3	3	1	231.8024	232.1041	0.3017	100	0.3017	Cube3	1
20	1	120	solo_saccade	10	10	Cube2	2	2	249.1847	249.5756	0.3909	100	0.3909	Cube2	1
20	1	120	solo_saccade	11	16	Cube2	2	2	252.5132	252.9114	0.3982	100	0.3982	Cube2	1
20	1	120	solo_saccade	12	3	Cube1	1	1	255.5144	255.8604	0.346	100	0.346	Cube1	1
20	1	120	solo_saccade	13	12	Cube2	2	2	258.5303	258.8474	0.3171	100	0.3171	Cube2	1
20	1	120	solo_saccade	14	5	Cube1	1	1	261.8407	262.1983	0.3576	100	0.3576	Cube1	1
20	1	120	solo_saccade	15	20	Cube3	3	3	264.9238	265.2254	0.3016	100	0.3016	Cube3	1
20	1	120	solo_saccade	16	11	Cube2	2	2	267.9238	268.2273	0.3035	100	0.3035	Cube2	1
20	1	120	solo_saccade	17	4	Cube1	1	1	270.9444	271.332	0.3876	100	0.3876	Cube1	1
20	1	120	solo_saccade	18	9	Cube1	1	1	276.7083	277.1399	0.4316	100	0.4316	Cube1	1
20	1	120	solo_saccade	19	21	Cube3	3	3	279.8887	280.4606	0.5719	100	0.5719	Cube3	1
20	1	120	solo_saccade	1	2	Cube1	1	1	218.7865	219.3803	0.5938	100	0.5938	Cube1	1
20	1	120	solo_saccade	20	7	Cube1	1	1	283.2202	283.6073	0.3871	100	0.3871	Cube1	1
20	1	120	solo_saccade	21	24	Cube3	3	3	286.3703	286.7614	0.3911	100	0.3911	Cube3	1
20	1	120	solo_saccade	22	19	Cube3	3	3	289.3642	289.7104	0.3462	100	0.3462	Cube3	1
20	1	120	solo_saccade	23	15	Cube2	2	2	292.7001	292.9473	0.2472	100	0.2472	Cube2	1
20	1	120	solo_saccade	24	27	Cube3	3	3	295.5075	295.8612	0.3537	100	0.3537	Cube3	1
20	1	120	solo_saccade	25	25	Cube3	3	3	298.7804	299.0826	0.3022	100	0.3022	Cube3	1
20	1	120	solo_saccade	26	17	Cube2	2	2	301.8971	302.2432	0.3461	100	0.3461	Cube2	1
20	1	120	solo_saccade	27	14	Cube2	2	2	304.7788	305.0357	0.2569	100	0.2569	Cube2	1
20	1	120	solo_point	28	24	Cube3	3	3	391.2015	393.4698	2.2683	100	0.5932	Cube3	1
20	1	120	solo_point	29	7	Cube1	1	1	397.3419	398.6936	1.3517	100	0.7528	Cube1	1
20	1	120	solo_saccade	2	26	Cube3	3	3	222.4174	222.8092	0.3918	100	0.3918	Cube3	1
20	1	120	solo_point	30	5	Cube1	1	1	402.2126	403.7693	1.5567	95.74468085	1.0538	Cube1	1
20	1	120	solo_point	31	19	Cube3	3	3	406.7697	408.2036	1.4339	96.55172414	0.8201	Cube3	1
20	1	120	solo_point	32	17	Cube2	2	2	413.6657	414.5482	0.8825	100	0.4091	Cube2	1
20	1	120	solo_point	33	11	Cube2	2	2	417.2625	418.3681	1.1056	100	0.7218	Cube2	1
20	1	120	solo_point	34	13	Cube2	2	2	421.5366	422.3115	0.7749	100	0.3841	Cube2	1
20	1	120	solo_point	35	23	Cube3	3	3	425.3033	426.4112	1.1079	100	0.4932	Cube3	1
20	1	120	solo_point	36	1	Cube1	1	1	431.2924	432.7857	1.4933	100	0.8934	Cube1	1
20	1	120	solo_point	37	8	Cube1	1	1	436.2833	437.4432	1.1599	91.42857143	0.7172	Cube1	1
20	1	120	solo_point	38	2	Cube1	1	1	440.854	442.0271	1.1731	100	0.6773	Cube1	1
20	1	120	solo_point	39	14	Cube2	2	2	444.9981	445.9692	0.9711	100	0.7254	Cube2	1
20	1	120	solo_saccade	3	6	Cube1	1	1	227.0788	227.5897	0.5109	100	0.5109	Cube1	1
20	1	120	solo_point	40	9	Cube1	1	1	449.2537	450.3488	1.0951	100	0.6907	Cube1	1
20	1	120	solo_point	41	16	Cube2	2	2	453.1076	454.0665	0.9589	100	0.5363	Cube2	1
20	1	120	solo_point	42	12	Cube2	2	2	456.8576	457.6652	0.8076	100	0.4268	Cube2	1
20	1	120	solo_point	43	15	Cube2	2	2	462.0435	462.9255	0.882	100	0.4251	Cube2	1
20	1	120	solo_point	44	27	Cube3	3	3	466.2959	467.1259	0.83	94	0.66	Cube3	1
20	1	120	solo_point	45	25	Cube3	3	3	472.6105	473.5494	0.9389	98.24561404	0.6597	Cube3	1
20	1	120	solo_point	46	4	Cube1	1	1	476.586	477.8503	1.2643	100	0.94	Cube1	1
20	1	120	solo_point	47	10	Cube2	2	2	480.5862	481.4687	0.8825	100		FixationObject	1
20	1	120	solo_point	48	22	Cube3	3	3	484.2476	485.0327	0.7851	100	0.7851	Cube3	1
20	1	120	solo_point	49	18	Cube2	2	2	487.621	488.4273	0.8063	93.87755102	0.56	Cube2	1
20	1	120	solo_saccade	4	22	Cube3	3	3	230.5412	230.8993	0.3581	100	0.3581	Cube3	1
20	1	120	solo_point	50	26	Cube3	3	3	491.053	491.8687	0.8157	100	0.4106	Cube3	1
20	1	120	solo_point	51	20	Cube3	3	3	495.1183	495.8896	0.7713	100	0.4251	Cube3	1
20	1	120	solo_point	52	21	Cube3	3	3	498.8051	499.8328	1.0277	100	0.7037	Cube3	1
20	1	120	solo_point	53	3	Cube1	1	1	502.4669	503.5637	1.0968	89.39393939	0.5697	Cube1	1
20	1	120	solo_point	54	6	Cube1	1	1	506.4678	507.6294	1.1616	91.42857143	0.6941	Cube1	1
20	1	120	solo_saccade	5	13	Cube2	2	2	233.6917	234.1273	0.4356	100	0.4356	Cube2	1
20	1	120	solo_saccade	6	23	Cube3	3	3	237.0464	237.4667	0.4203	100	0.4203	Cube3	1
20	1	120	solo_saccade	7	18	Cube2	2	2	240.1481	240.5168	0.3687	100	0.3687	Cube2	1
20	1	120	solo_saccade	8	1	Cube1	1	1	243.2751	243.6445	0.3694	100	0.3694	Cube1	1
20	1	120	solo_saccade	9	8	Cube1	1	1	246.1893	246.6048	0.4155	100	0.4155	Cube1	1
20	2	220	solo_saccade	10	17	Cube2	2	2	256.5613	257.0343	0.473	100	0.473	Cube2	1
20	2	220	solo_saccade	11	20	Cube3	3	1	259.992	260.3634	0.3714	100	0.3714	Cube3	1
20	2	220	solo_saccade	12	2	Cube1	1	3	263.1783	263.5423	0.364	100	0.364	Cube1	1
20	2	220	solo_saccade	13	27	Cube3	3	1	266.2055	266.5025	0.297	100	0.297	Cube3	1
20	2	220	solo_saccade	14	8	Cube1	1	3	269.0714	269.3843	0.3129	100	0.3129	Cube1	1
20	2	220	solo_saccade	15	5	Cube1	1	3	272.0445	272.3926	0.3481	100	0.3481	Cube1	1
20	2	220	solo_saccade	16	22	Cube3	3	1	275.431	275.7215	0.2905	100	0.2905	Cube3	1
20	2	220	solo_saccade	17	26	Cube3	3	1	278.4575	278.8944	0.4369	100	0.4369	Cube3	1
20	2	220	solo_saccade	18	25	Cube3	3	1	283.149	283.5187	0.3697	100	0.3697	Cube3	1
20	2	220	solo_saccade	19	9	Cube1	1	3	286.0544	286.4864	0.432	100	0.432	Cube1	1
20	2	220	solo_saccade	1	4	Cube1	1	3	219.3534	219.912	0.5586	100	0.5586	Cube1	1
20	2	220	solo_saccade	20	16	Cube2	2	2	290.9808	291.8032	0.8224	100	0.8224	Cube2	1
20	2	220	solo_saccade	21	15	Cube2	2	2	294.8905	295.27	0.3795	100	0.3795	Cube2	1
20	2	220	solo_saccade	22	10	Cube2	2	2	298.4405	298.8995	0.459	100	0.459	Cube2	1
20	2	220	solo_saccade	23	7	Cube1	1	3	301.9457	302.3586	0.4129	100	0.4129	Cube1	1
20	2	220	solo_saccade	24	21	Cube3	3	1	305.1883	305.6357	0.4474	100	0.4474	Cube3	1
20	2	220	solo_saccade	25	14	Cube2	2	2	308.2258	308.6141	0.3883	100	0.3883	Cube2	1
20	2	220	solo_saccade	26	3	Cube1	1	3	311.5966	312.4723	0.8757	100	0.8757	Cube1	1
20	2	220	solo_saccade	27	12	Cube2	2	2	315.3987	315.9796	0.5809	100	0.5809	Cube2	1
20	2	220	solo_point	28	17	Cube2	2	2	392.5503	393.9099	1.3596	100	0.526	Cube2	1
20	2	220	solo_point	29	16	Cube2	2	2	396.9529	397.9096	0.9567	100		FixationObject	1
20	2	220	solo_saccade	2	18	Cube2	2	2	222.8755	223.3198	0.4443	100	0.4443	Cube2	1
20	2	220	solo_point	30	3	Cube1	1	3	400.6502	401.7828	1.1326	100	0.3903	Cube1	1
20	2	220	solo_point	31	23	Cube3	3	1	405.9645	407.4302	1.4657	100	0.4379	Cube3	1
20	2	220	solo_point	32	25	Cube3	3	1	410.196	411.7642	1.5682	100		FixationObject	1
20	2	220	solo_point	33	9	Cube1	1	3	414.4341	415.9268	1.4927	100	1.2915	Cube1	1
20	2	220	solo_point	34	15	Cube2	2	2	418.5335	419.7917	1.2582	100	0.7575	Cube2	1
20	2	220	solo_point	35	2	Cube1	1	3	422.9788	424.3488	1.37	100	0.4917	Cube1	1
20	2	220	solo_point	36	21	Cube3	3	1	427.2306	428.9881	1.7575	100	0.7939	Cube3	1
20	2	220	solo_point	37	27	Cube3	3	1	432.1943	433.5239	1.3296	100		FixationObject	1
20	2	220	solo_point	38	12	Cube2	2	2	436.763	437.9248	1.1618	100		FixationObject	1
20	2	220	solo_point	39	26	Cube3	3	1	440.6039	441.9656	1.3617	100	1.3059	Cube3	1
20	2	220	solo_saccade	3	13	Cube2	2	2	226.3342	226.7074	0.3732	100	0.3732	Cube2	1
20	2	220	solo_point	40	10	Cube2	2	2	444.9392	445.9669	1.0277	100		FixationObject	1
20	2	220	solo_point	41	8	Cube1	1	3	448.9705	450.867	1.8965	100	0.7725	Cube1	1
20	2	220	solo_point	42	22	Cube3	3	1	454.4225	455.6857	1.2632	92.10526316	0.6929	Cube3	1
20	2	220	solo_point	43	6	Cube1	1	3	459.2378	460.4221	1.1843	90.27777778	0.6023	Cube1	1
20	2	220	solo_point	44	18	Cube2	2	2	463.2482	464.1293	0.8811	100		FixationObject	1
20	2	220	solo_point	45	24	Cube3	3	1	467.4478	468.6837	1.2359	100	0.5922	Cube3	1
20	2	220	solo_point	46	11	Cube2	2	2	476.6265	477.6908	1.0643	100		FixationObject	1
20	2	220	solo_point	47	14	Cube2	2	2	480.6734	481.7012	1.0278	100		PlasterWallShort2	1
20	2	220	solo_point	48	4	Cube1	1	3	486.0315	487.1409	1.1094	100	0.9867	Cube1	1
20	2	220	solo_point	49	19	Cube3	3	1	489.8332	491.2513	1.4181	70.93023256	1.1028	Cube3	1
20	2	220	solo_saccade	4	19	Cube3	3	1	229.5404	229.8351	0.2947	100	0.2947	Cube3	1
20	2	220	solo_point	50	13	Cube2	2	2	494.089	495.206	1.117	100		FixationObject	1
20	2	220	solo_point	51	5	Cube1	1	3	497.8635	499.6514	1.7879	100	0.6369	Cube1	1
20	2	220	solo_point	52	20	Cube3	3	1	502.4062	503.5457	1.1395	100	1.0737	Cube3	1
20	2	220	solo_point	53	7	Cube1	1	3	506.3851	507.4709	1.0858	100	0.594	Cube1	1
20	2	220	solo_point	54	1	Cube1	1	3	510.0287	511.6681	1.6394	100	0.6691	Cube1	1
20	2	220	solo_saccade	5	11	Cube2	2	2	235.5765	236.0792	0.5027	100	0.5027	Cube2	1
20	2	220	solo_saccade	6	23	Cube3	3	1	239.1496	239.5157	0.3661	100	0.3661	Cube3	1
20	2	220	solo_saccade	7	6	Cube1	1	3	242.4783	242.8806	0.4023	100	0.4023	Cube1	1
20	2	220	solo_saccade	8	24	Cube3	3	1	247.5735	248.0761	0.5026	100	0.5026	Cube3	1
20	2	220	solo_saccade	9	1	Cube1	1	3	253.0653	253.6165	0.5512	100	0.5512	Cube1	1
21	1	121	solo_saccade	10	11	Cube2	2	2	109.5619	109.8977	0.3358	100	0.3358	Cube2	1
21	1	121	solo_saccade	10	17	Cube2	2	2	199.524	199.9104	0.3864	100	0.3864	Cube2	1
21	1	121	solo_saccade	11	13	Cube2	2	2	112.5675	112.9246	0.3571	100	0.3571	Cube2	1
21	1	121	solo_saccade	11	16	Cube2	2	2	202.518	202.8835	0.3655	100	0.3655	Cube2	1
21	1	121	solo_saccade	12	20	Cube3	3	3	115.472	115.8139	0.3419	100	0.3419	Cube3	1
21	1	121	solo_saccade	12	24	Cube3	3	3	205.5223	205.9204	0.3981	100	0.3981	Cube3	1
21	1	121	solo_saccade	13	20	Cube3	3	3	208.7059	209.0409	0.335	100	0.335	Cube3	1
21	1	121	solo_saccade	13	9	Cube1	1	1	118.7181	119.089	0.3709	100	0.3709	Cube1	1
21	1	121	solo_saccade	14	12	Cube2	2	2	211.6981	211.9631	0.265	100	0.265	Cube2	1
21	1	121	solo_saccade	14	5	Cube1	1	1	121.9908	122.3635	0.3727	100	0.3727	Cube1	1
21	1	121	solo_saccade	15	1	Cube1	1	1	125.0222	125.4236	0.4014	100	0.4014	Cube1	1
21	1	121	solo_saccade	15	8	Cube1	1	1	215.1929	215.5486	0.3557	100	0.3557	Cube1	1
21	1	121	solo_saccade	16	14	Cube2	2	2	218.1993	218.4677	0.2684	100	0.2684	Cube2	1
21	1	121	solo_saccade	16	16	Cube2	2	2	128.8382	129.1885	0.3503	100	0.3503	Cube2	1
21	1	121	solo_saccade	17	6	Cube1	1	1	221.2825	221.6169	0.3344	100	0.3344	Cube1	1
21	1	121	solo_saccade	17	7	Cube1	1	1	131.8473	132.2493	0.402	100	0.402	Cube1	1
21	1	121	solo_saccade	18	21	Cube3	3	3	225.8388	226.2434	0.4046	100	0.4046	Cube3	1
21	1	121	solo_saccade	18	24	Cube3	3	3	135.6188	135.9871	0.3683	100	0.3683	Cube3	1
21	1	121	solo_saccade	19	18	Cube2	2	2	228.9352	229.3486	0.4134	100	0.4134	Cube2	1
21	1	121	solo_saccade	19	26	Cube3	3	3	138.7236	139.1275	0.4039	100	0.4039	Cube3	1
21	1	121	solo_saccade	1	1	Cube1	1	1	88.2686	92.413	4.1444	97.59036145	4.1444	Cube1	1
21	1	121	solo_saccade	1	27	Cube3	3	3	81.5256	82.229	0.7034	86.04651163	0.7034	Cube3	1
21	1	121	solo_saccade	1	5	Cube1	1	1	171.6656	172.1342	0.4686	100	0.4686	Cube1	1
21	1	121	solo_saccade	20	10	Cube2	2	2	232.1068	232.5094	0.4026	100	0.4026	Cube2	1
21	1	121	solo_saccade	20	6	Cube1	1	1	141.6994	142.0903	0.3909	100	0.3909	Cube1	1
21	1	121	solo_saccade	21	13	Cube2	2	2	235.1901	235.5478	0.3577	100	0.3577	Cube2	1
21	1	121	solo_saccade	21	22	Cube3	3	3	144.6148	145.0352	0.4204	100	0.4204	Cube3	1
21	1	121	solo_saccade	22	18	Cube2	2	2	147.787	148.0999	0.3129	100	0.3129	Cube2	1
21	1	121	solo_saccade	22	4	Cube1	1	1	238.1606	238.5819	0.4213	100	0.4213	Cube1	1
21	1	121	solo_saccade	23	12	Cube2	2	2	150.6915	151.0711	0.3796	100	0.3796	Cube2	1
21	1	121	solo_saccade	23	3	Cube1	1	1	241.2	241.5013	0.3013	100	0.3013	Cube1	1
21	1	121	solo_saccade	24	10	Cube2	2	2	153.8412	154.1879	0.3467	100	0.3467	Cube2	1
21	1	121	solo_saccade	24	19	Cube3	3	3	244.0481	244.4358	0.3877	100	0.3877	Cube3	1
21	1	121	solo_saccade	25	23	Cube3	3	3	156.9243	157.3151	0.3908	100	0.3908	Cube3	1
21	1	121	solo_saccade	25	9	Cube1	1	1	247.0188	247.3099	0.2911	100	0.2911	Cube1	1
21	1	121	solo_saccade	26	19	Cube3	3	3	160.0253	160.4204	0.3951	100	0.3951	Cube3	1
21	1	121	solo_saccade	26	1	Cube1	1	1	249.9461	250.3148	0.3687	100	0.3687	Cube1	1
21	1	121	solo_saccade	27	21	Cube3	3	3	163.1015	163.4253	0.3238	100	0.3238	Cube3	1
21	1	121	solo_saccade	27	2	Cube1	1	1	252.96	253.4312	0.4712	100	0.4712	Cube1	1
21	1	121	solo_point	28	27	Cube3	3	3	194.6794	196.0848	1.4054	100		PlasterWallShort1	1
21	1	121	solo_point	29	5	Cube1	1	1	198.6405	201.2252	2.5847	100		PlasterWallShort1	1
21	1	121	solo_saccade	2	22	Cube3	3	3	175.0817	175.4952	0.4135	100	0.4135	Cube3	1
21	1	121	solo_saccade	2	25	Cube3	3	3	97.5075	100.557	3.0495	100	3.0495	Cube3	1
21	1	121	solo_saccade	2	2	Cube1	1	1	84.8288	85.1999	0.3711	100	0.3711	Cube1	1
21	1	121	solo_point	30	17	Cube2	2	2	203.9929	204.7846	0.7917	100	0.4271	FixationObject	1
21	1	121	solo_point	31	19	Cube3	3	3	207.436	208.5639	1.1279	100		PlasterWallShort1	1
21	1	121	solo_point	32	11	Cube2	2	2	211.7319	212.4848	0.7529	100		FixationObject	1
21	1	121	solo_point	33	1	Cube1	1	1	215.1548	216.3051	1.1503	100		FixationObject	1
21	1	121	solo_point	34	22	Cube3	3	3	218.9815	220.0874	1.1059	100		FixationObject	1
21	1	121	solo_point	35	2	Cube1	1	1	222.7355	224.0657	1.3302	100		PlasterWallShort1	1
21	1	121	solo_point	36	10	Cube2	2	2	226.8031	227.6092	0.8061	100		FixationObject	1
21	1	121	solo_point	37	18	Cube2	2	2	230.5329	231.3811	0.8482	100		FixationObject	1
21	1	121	solo_point	38	23	Cube3	3	3	233.9765	234.9673	0.9908	100		FixationObject	1
21	1	121	solo_point	39	9	Cube1	1	1	238.2879	239.8853	1.5974	100	0.5208	Cube1	1
21	1	121	solo_saccade	3	25	Cube3	3	3	87.9367	88.3279	0.3912	100	0.3912	Cube3	1
21	1	121	solo_saccade	3	27	Cube3	3	3	178.1892	178.6422	0.453	100	0.453	Cube3	1
21	1	121	solo_point	40	8	Cube1	1	1	242.4737	243.7836	1.3099	100	0.986	Cube1	1
21	1	121	solo_point	41	26	Cube3	3	3	246.4859	247.5032	1.0173	100		PlasterWallShort1	1
21	1	121	solo_point	42	16	Cube2	2	2	250.2249	251.1821	0.9572	100	0.6742	Cube2	1
21	1	121	solo_point	43	25	Cube3	3	3	253.8255	255.0208	1.1953	100	0.4915	Cube3	1
21	1	121	solo_point	44	3	Cube1	1	1	258.9833	260.7692	1.7859	100		PlasterWallShort1	1
21	1	121	solo_point	45	14	Cube2	2	2	263.4702	264.549	1.0788	100		FixationObject	1
21	1	121	solo_point	46	24	Cube3	3	3	267.5094	268.3806	0.8712	100		FixationObject	1
21	1	121	solo_point	47	12	Cube2	2	2	271.1502	272.1109	0.9607	100		FixationObject	1
21	1	121	solo_point	48	20	Cube3	3	3	274.8119	275.763	0.9511	100		FixationObject	1
21	1	121	solo_point	49	13	Cube2	2	2	278.4218	279.1891	0.7673	100		PlasterWallShort1	1
21	1	121	solo_saccade	4	15	Cube2	2	2	90.9734	91.352	0.3786	100	0.3786	Cube2	1
21	1	121	solo_saccade	4	26	Cube3	3	3	181.2786	181.6694	0.3908	100	0.3908	Cube3	1
21	1	121	solo_point	50	4	Cube1	1	1	282.5985	283.8288	1.2303	100		PlasterWallShort1	1
21	1	121	solo_point	51	15	Cube2	2	2	287.075	288.1071	1.0321	100		FixationObject	1
21	1	121	solo_point	52	7	Cube1	1	1	291.5733	292.7831	1.2098	100		PlasterWallShort1	1
21	1	121	solo_point	53	6	Cube1	1	1	295.4796	296.8305	1.3509	100		PlasterWallShort1	1
21	1	121	solo_point	54	21	Cube3	3	3	299.5231	300.7516	1.2285	100		PlasterWallShort1	1
21	1	121	solo_saccade	5	23	Cube3	3	3	184.3058	184.8011	0.4953	100	0.4953	Cube3	1
21	1	121	solo_saccade	5	4	Cube1	1	1	93.958	94.2563	0.2983	100	0.2983	Cube1	1
21	1	121	solo_saccade	6	11	Cube2	2	2	187.4667	187.8936	0.4269	100	0.4269	Cube2	1
21	1	121	solo_saccade	6	3	Cube1	1	1	96.9509	97.2641	0.3132	100	0.3132	Cube1	1
21	1	121	solo_saccade	7	15	Cube2	2	2	190.4642	190.878	0.4138	100	0.4138	Cube2	1
21	1	121	solo_saccade	7	8	Cube1	1	1	99.8971	100.1751	0.278	100	0.278	Cube1	1
21	1	121	solo_saccade	8	14	Cube2	2	2	103.2517	103.6191	0.3674	100	0.3674	Cube2	1
21	1	121	solo_saccade	8	25	Cube3	3	3	193.4777	193.8823	0.4046	100	0.4046	Cube3	1
21	1	121	solo_saccade	9	17	Cube2	2	2	106.5581	106.9598	0.4017	100	0.4017	Cube2	1
21	1	121	solo_saccade	9	7	Cube1	1	1	196.4856	196.7507	0.2651	100	0.2651	Cube1	1
21	2	221	solo_saccade	10	12	Cube2	2	2	206.0036	206.4727	0.4691	100	0.4691	Cube2	1
21	2	221	solo_saccade	10	6	Cube1	1	3	114.8601	115.2845	0.4244	100	0.4244	Cube1	1
21	2	221	solo_saccade	11	24	Cube3	3	1	117.9363	118.2752	0.3389	100	0.3389	Cube3	1
21	2	221	solo_saccade	11	8	Cube1	1	3	209.0573	209.5148	0.4575	100	0.4575	Cube1	1
21	2	221	solo_saccade	12	23	Cube3	3	1	120.9278	121.7566	0.8288	84	0.8288	Cube3	1
21	2	221	solo_saccade	12	27	Cube3	3	1	212.1828	212.5202	0.3374	100	0.3374	Cube3	1
21	2	221	solo_saccade	13	23	Cube3	3	1	215.1408	216.0142	0.8734	100	0.8734	Cube3	1
21	2	221	solo_saccade	13	2	Cube1	1	3	124.6488	125.007	0.3582	100	0.3582	Cube1	1
21	2	221	solo_saccade	14	16	Cube2	2	2	127.9895	128.548	0.5585	100	0.5585	Cube2	1
21	2	221	solo_saccade	14	18	Cube2	2	2	218.7868	219.1888	0.402	100	0.402	Cube2	1
21	2	221	solo_saccade	15	14	Cube2	2	2	131.1506	131.5531	0.4025	100	0.4025	Cube2	1
21	2	221	solo_saccade	15	7	Cube1	1	3	221.7347	222.2607	0.526	100	0.526	Cube1	1
21	2	221	solo_saccade	16	20	Cube3	3	1	224.9169	225.287	0.3701	100	0.3701	Cube3	1
21	2	221	solo_saccade	16	8	Cube1	1	3	134.1069	134.5451	0.4382	100	0.4382	Cube1	1
21	2	221	solo_saccade	17	16	Cube2	2	2	230.2551	230.6593	0.4042	100	0.4042	Cube2	1
21	2	221	solo_saccade	17	20	Cube3	3	1	137.1781	137.559	0.3809	100	0.3809	Cube3	1
21	2	221	solo_saccade	18	26	Cube3	3	1	140.5218	141.025	0.5032	100	0.5032	Cube3	1
21	2	221	solo_saccade	18	2	Cube1	1	3	233.3159	233.7766	0.4607	100	0.4607	Cube1	1
21	2	221	solo_saccade	19	12	Cube2	2	2	143.9742	144.3986	0.4244	100	0.4244	Cube2	1
21	2	221	solo_saccade	19	3	Cube1	1	3	236.659	237.1058	0.4468	100	0.4468	Cube1	1
21	2	221	solo_saccade	1	4	Cube1	1	3	84.906	85.4157	0.5097	100	0.5097	Cube1	1
21	2	221	solo_saccade	1	6	Cube1	1	3	173.4695	174.1476	0.6781	100	0.6781	Cube1	1
21	2	221	solo_saccade	1	7	Cube1	1	3	65.2935	68.5765	3.283	100	3.283	Cube1	1
21	2	221	solo_saccade	20	19	Cube3	3	1	241.228	242.2668	1.0388	100	1.0388	Cube3	1
21	2	221	solo_saccade	20	19	Cube3	3	1	148.0848	148.532	0.4472	100	0.4472	Cube3	1
21	2	221	solo_saccade	21	21	Cube3	3	1	151.8473	152.6713	0.824	100	0.824	Cube3	1
21	2	221	solo_saccade	21	22	Cube3	3	1	245.0031	245.841	0.8379	100	0.8379	Cube3	1
21	2	221	solo_saccade	22	10	Cube2	2	2	248.8208	249.3242	0.5034	100	0.5034	Cube2	1
21	2	221	solo_saccade	22	17	Cube2	2	2	155.5671	155.9561	0.389	100	0.389	Cube2	1
21	2	221	solo_saccade	23	1	Cube1	1	3	158.7724	159.2326	0.4602	100	0.4602	Cube1	1
21	2	221	solo_saccade	23	9	Cube1	1	3	252.0399	252.599	0.5591	100	0.5591	Cube1	1
21	2	221	solo_saccade	24	26	Cube3	3	1	255.2478	255.7357	0.4879	100	0.4879	Cube3	1
21	2	221	solo_saccade	24	7	Cube1	1	3	162.5279	162.997	0.4691	100	0.4691	Cube1	1
21	2	221	solo_saccade	25	24	Cube3	3	1	258.3944	259.1225	0.7281	100	0.7281	Cube3	1
21	2	221	solo_saccade	25	9	Cube1	1	3	166.0352	167.1147	1.0795	100	1.0795	Cube1	1
21	2	221	solo_saccade	26	15	Cube2	2	2	169.9451	170.3314	0.3863	100	0.3863	Cube2	1
21	2	221	solo_saccade	26	4	Cube1	1	3	261.7567	262.5697	0.813	100	0.813	Cube1	1
21	2	221	solo_saccade	27	25	Cube3	3	1	265.6571	266.6391	0.982	100	0.982	Cube3	1
21	2	221	solo_saccade	27	25	Cube3	3	1	172.8935	173.4301	0.5366	100	0.5366	Cube3	1
21	2	221	solo_point	28	24	Cube3	3	1	343.6474	345.6473	1.9999	100	1.8757	Cube3	1
21	2	221	solo_saccade	28	22	Cube3	3	1	176.8552	177.6375	0.7823	100	0.7823	Cube3	1
21	2	221	solo_point	29	22	Cube3	3	1	195.8339	198.7526	2.9187	97.72727273		PlasterWallShort2	1
21	2	221	solo_point	29	7	Cube1	1	3	349.0053	350.5505	1.5452	100	0.7186	PlasterWallShort2	1
21	2	221	solo_saccade	2	1	Cube1	1	3	176.6712	177.7021	1.0309	100	1.0309	Cube1	1
21	2	221	solo_saccade	2	20	Cube3	3	1	79.1179	79.6466	0.5287	100	0.5287	Cube3	1
21	2	221	solo_saccade	2	22	Cube3	3	1	88.3687	90.5682	2.1995	100		Cube2	0
21	2	221	solo_point	30	22	Cube3	3	1	355.374	358.3475	2.9735	100		FixationObject	1
21	2	221	solo_point	30	23	Cube3	3	1	201.812	203.6568	1.8448	100		FixationObject	1
21	2	221	solo_point	31	19	Cube3	3	1	206.5244	208.1227	1.5983	100		FixationObject	1
21	2	221	solo_point	31	20	Cube3	3	1	361.7643	365.4071	3.6428	100	2.2914	FixationObject	1
21	2	221	solo_point	32	1	Cube1	1	3	211.1288	212.5366	1.4078	100		FixationObject	1
21	2	221	solo_point	32	5	Cube1	1	3	369.2375	372.1089	2.8714	100		FixationObject	1
21	2	221	solo_point	33	26	Cube3	3	1	215.5306	216.9032	1.3726	100		FixationObject	1
21	2	221	solo_point	34	10	Cube2	2	2	219.6734	220.8335	1.1601	100		FixationObject	1
21	2	221	solo_point	35	16	Cube2	2	2	224.817	226.176	1.359	100		FixationObject	1
21	2	221	solo_point	36	5	Cube1	1	3	228.879	231.1017	2.2227	100		PlasterWallShort2	1
21	2	221	solo_point	37	3	Cube1	1	3	234.3182	235.8156	1.4974	100		FixationObject	1
21	2	221	solo_point	38	24	Cube3	3	1	238.526	240.0378	1.5118	100		PlasterWallShort2	1
21	2	221	solo_point	39	14	Cube2	2	2	244.1263	245.2213	1.095	100	0.511	Cube2	1
21	2	221	solo_saccade	3	13	Cube2	2	2	93.5742	93.9651	0.3909	100	0.3909	Cube2	1
21	2	221	solo_saccade	3	14	Cube2	2	2	180.2674	180.6404	0.373	100	0.373	Cube2	1
21	2	221	solo_saccade	3	27	Cube3	3	1	82.3058	82.8307	0.5249	100	0.5249	Cube3	1
21	2	221	solo_point	40	18	Cube2	2	2	250.3446	251.5619	1.2173	100		FixationObject	1
21	2	221	solo_point	41	8	Cube1	1	3	258.7706	262.2625	3.4919	99.52380952	2.6763	Cube1	1
21	2	221	solo_point	42	7	Cube1	1	3	265.6481	267.0812	1.4331	100	0.5394	Cube1	1
21	2	221	solo_point	43	13	Cube2	2	2	269.9073	271.0797	1.1724	100	0.5249	Cube2	1
21	2	221	solo_point	44	15	Cube2	2	2	273.791	274.9788	1.1878	100	0.6027	Cube2	1
21	2	221	solo_point	45	6	Cube1	1	3	277.9689	279.6363	1.6674	100	0.5506	Cube1	1
21	2	221	solo_point	46	9	Cube1	1	3	282.5855	283.8365	1.251	94.73684211	0.5574	Cube1	1
21	2	221	solo_point	47	25	Cube3	3	1	286.8149	288.1328	1.3179	100	0.5068	Cube3	1
21	2	221	solo_point	48	4	Cube1	1	3	291.1245	292.4598	1.3353	100	0.5181	Cube1	1
21	2	221	solo_point	49	12	Cube2	2	2	295.1631	296.6152	1.4521	100	0.8598	Cube2	1
21	2	221	solo_saccade	4	11	Cube2	2	2	96.8245	97.2372	0.4127	100	0.4127	Cube2	1
21	2	221	solo_saccade	4	13	Cube2	2	2	87.0605	87.6007	0.5402	100	0.5402	Cube2	1
21	2	221	solo_saccade	4	17	Cube2	2	2	185.3655	186.111	0.7455	100	0.7455	Cube2	1
21	2	221	solo_point	50	11	Cube2	2	2	299.451	300.5132	1.0622	100	0.8501	Cube2	1
21	2	221	solo_point	51	21	Cube3	3	1	304.6134	306.0405	1.4271	100		FixationObject	1
21	2	221	solo_point	52	20	Cube3	3	1	310.0826	311.4597	1.3771	100		PlasterWallShort2	1
21	2	221	solo_point	53	27	Cube3	3	1	314.3529	316.219	1.8661	100	1.1399	Cube3	1
21	2	221	solo_point	54	2	Cube1	1	3	318.795	320.341	1.546	100	0.74	Cube1	1
21	2	221	solo_point	55	17	Cube2	2	2	323.2412	324.3622	1.121	100	0.5733	Cube2	1
21	2	221	solo_saccade	5	11	Cube2	2	2	97.618	98.1637	0.5457	100	0.5457	Cube2	1
21	2	221	solo_saccade	5	21	Cube3	3	1	188.7042	189.1525	0.4483	100	0.4483	Cube3	1
21	2	221	solo_saccade	5	3	Cube1	1	3	99.7961	100.2382	0.4421	100	0.4421	Cube1	1
21	2	221	solo_saccade	6	11	Cube2	2	2	191.9447	192.6334	0.6887	100	0.6887	Cube2	1
21	2	221	solo_saccade	6	18	Cube2	2	2	102.8898	103.277	0.3872	100	0.3872	Cube2	1
21	2	221	solo_saccade	7	15	Cube2	2	2	195.2163	195.6532	0.4369	100	0.4369	Cube2	1
21	2	221	solo_saccade	7	27	Cube3	3	1	105.9387	106.2837	0.345	100	0.345	Cube3	1
21	2	221	solo_saccade	8	10	Cube2	2	2	108.918	109.2973	0.3793	100	0.3793	Cube2	1
21	2	221	solo_saccade	8	13	Cube2	2	2	199.7864	200.2638	0.4774	100	0.4774	Cube2	1
21	2	221	solo_saccade	9	5	Cube1	1	3	202.8018	203.3495	0.5477	100	0.5477	Cube1	1
21	2	221	solo_saccade	9	5	Cube1	1	3	111.916	112.2955	0.3795	100	0.3795	Cube1	1
22	1	122	solo_saccade	10	10	Cube2	2	2	466.437	466.7163	0.2793	100	0.2793	Cube2	1
22	1	122	solo_saccade	11	21	Cube3	3	3	471.0148	471.3069	0.2921	100	0.2921	Cube3	1
22	1	122	solo_saccade	12	16	Cube2	2	2	478.8563	479.2568	0.4005	100	0.4005	Cube2	1
22	1	122	solo_saccade	13	15	Cube2	2	2	481.8845	482.3328	0.4483	100	0.4483	Cube2	1
22	1	122	solo_saccade	14	5	Cube1	1	1	484.891	485.2587	0.3677	100	0.3677	Cube1	1
22	1	122	solo_saccade	15	1	Cube1	1	1	489.2443	489.7121	0.4678	100	0.4678	Cube1	1
22	1	122	solo_saccade	16	17	Cube2	2	2	492.3735	492.7612	0.3877	100	0.3877	Cube2	1
22	1	122	solo_saccade	17	9	Cube1	1	1	495.4866	496.0257	0.5391	87.87878788	0.5391	Cube1	1
[truncated: 969 more rows]
