# Supplementary material for: Gaze facilitates responsivity during hand coordinated joint attention
Source: Sci Rep. 2021 Oct 26;11:21037. doi: 10.1038/s41598-021-00476-3 (PMC8548595; doi:10.1038/s41598-021-00476-3)
Supplement: Supplementary file 1 — Supplementary Information 1. [file 41598_2021_476_MOESM1_ESM.zip › OSF_DataAnalysis_Revision/GazePoint/data/TrialData.csv]

Pair	SideOfTable	SubNum	TrialNum	TrialID	TargetName	ResponseTime	InitiatorPercentGazeValid	ResponderPercentGazeValid	SearchStart	iJA	iGazeSeq	PredSpatInfo	Search_EC	GazeSecStart	PreJA_EC	iECOp	iGPL	iGPL_LL	iGPL_NT	rEyesAttBegin	rFaceAttBegin	rHandAttBegin	rBodyAttBegin	rCubeAttBegin	rTargetAttBegin	rOtherAttBegin	rEyesAttBeforeResp	rFaceAttBeforeResp	rHandAttBeforeResp	rBodyAttBeforeResp	rCubeAttBeforeResp	rTargetAttBeforeResp	rOtherAttBeforeResp	rEyesAttEnd	rFaceAttEnd	rHandAttEnd	rBodyAttEnd	rCubeAttEnd	rTargetAttEnd	rOtherAttEnd	PredictiveGazeEyes	PredictiveGazeFace	rRTsacc	rRTpoint	RespInitMove	RespMaxSpeed	RespEndMove	RespMovementTime	RespSmoothness
5	1	105	1001	21	Cube3	16673	98.70259481	97.20558882	627	2959	OTP	1	0	515.2683	0	0	2212.1	344.7		0	0	0	0	74.71910112	6.741573034	25.28089888	0	1.851851852	4.415954416	1.851851852	48.43304843	40.5982906	45.2991453	0	0	0	0	59.25925926	59.25925926	40.74074074	0	0	1093.8	11684.4	530.2497	0.349526141	531.5788	1.3291	-6.867127858
5	2	205	1002	40	Cube2	4326	100	100	267.5	1325.9	FTP	1	0	540.6832	1	1	1325.9	1325.9		0	13.58024691	0	0	55.55555556	32.09876543	44.44444444	0	0	50.4587156	15.59633028	33.02752294	19.26605505	0.917431193	0	0	0	0	100	100	0	1	1	223.1	1808.2	541.1931	1.919358464	542.1108	0.9177	-2.298759098
5	1	105	1003	17	Cube2	2933.6	97.75280899	100	289.2	1487.9	OTP	1	1	549.9274	0	0	1487.9	337.9		0	25.55555556	1.111111111	43.33333333	51.11111111	31.11111111	4.444444444	0	40	25.71428571	65.71428571	8.571428571	8.571428571	1.42E-14	0	0	0	0	100	100	0	0	1	524	557.7	553.7849	0.667911198	554.3177	0.5328	-1.865987731
5	2	205	1004	52	Cube3	4613.9	100	99.28057554	840.6	502.5	OP	0	0	565.1232	0	0			502.5	0	0	0	0	83.33333333	36.66666667	16.66666667	0	0	0	4	52	22	44	0	0	0	0	98.66666667	98.66666667	1.333333333	0	0	0	815.5	563.5532	0.709869729	566.0249	2.4717	-1.818614029
5	2	205	1005	31	Cube1	3541.7	100	96.72897196	893.3	860.1	OTP	1	0	575.0204	0	0	66.3	66.3		0	7.547169811	0	3.773584906	79.24528302	24.52830189	16.98113208	0	0	24.48979592	26.53061224	14.28571429	0	34.69387755	0	0	0	0	85	85	15	0	0	951.8	806	572.9959	2.226646991	573.9794	0.9835	-1.688111804
5	2	205	1006	33	Cube1	3241.2	100	95.40816327	356.9	894.4	OTP	1	0	586.4911	0	0	179.8	179.8		0	70.37037037	0	0	0	0	100	0	9.333333333	0	4	81.33333333	25.33333333	14.66666667	0	0	0	0	100	100	0	0	1	885	1230.8	585.004	3.627983488	585.7618	0.7578	-1.666107739
5	1	105	1007	2	Cube1	2502.1	100	100	368.8	949.7	OTP	1	0	593.536	0	0	460.5	460.5		0	24.13793103	1.724137931	31.03448276	36.20689655	0	31.03448276	0	0	21.21212121	45.45454545	0	0	33.33333333	0	0	0	0	59.45945946	59.45945946	40.54054054	0	1	761.7	535.7	597.4833	0.324624512	598.0752	0.5919	-1.598310994
5	1	105	1008	1	Cube1	2672.6	100	100	335.8	1251.7	OTP	1	0	605.1663	0	0	413.8	413.8		23.37662338	24.67532468	0	12.98701299	62.33766234	0	1.298701299	0	0	0	0	37.03703704	0	62.96296296	0	0	0	0	61.11111111	61.11111111	38.88888889	0	0	648.2	435.7	608.9772	0.253321712	609.558	0.5808	-1.930650289
5	2	205	1009	49	Cube3	2703.6	100	100	669.8	256.3	OP	0	0	620.4161	0	0			256.3	0	0	0	0	87.5	0	12.5	0	0	3.333333333	0	30	25	66.66666667	0	0	0	0	100	100	0	0	0	682.2	982.3	618.7925	1.81194583	619.5541	0.7616	-2.066197695
5	1	105	1010	22	Cube3	1897.9	100	100	260.4	780.8	OTP	1	0	624.8806	0	0	156.3	156.3		27.08333333	70.83333333	0	66.66666667	0	0	6.25	0	0	0	100	0	0	0	0	0	24.13793103	6.896551724	31.03448276	31.03448276	37.93103448	0	0	670.1	335.8	628.3246	0.096873563	628.7821	0.4575	-1.80853595
5	2	205	1011	29	Cube1	2993.5	100	100	201.5	715.3	OTP	1	0	635.5922	0	0	239.1	239.1		2.272727273	11.36363636	0	4.545454545	72.72727273	20.45454545	20.45454545	0	0	27.08333333	12.5	43.75	4.166666667	16.66666667	0	0	0	0	100	100	0	0	0	769.1	780.2	633.7383	2.400058517	635.0128	1.2745	-1.751820777
5	1	105	1012	6	Cube1	2457.2	100	100	569.5	815	OP	0	0	639.694	0	0			44.8	0	66.66666667	0	20.83333333	16.66666667	0	62.5	0	0	8	80	0	0	12	0	0	0	0	57.89473684	57.89473684	42.10526316	0	1	645.2	399.1	643.8585	0.356190243	644.4761	0.6176	-1.773884283
5	2	205	1013	48	Cube3	2125	100	98.4496124	291.3	512.1	OP	0	0	649.4587	0	0			512.1	6.25	6.25	0	6.25	59.375	0	28.125	0	0	0	0	57.5	12.5	42.5	0	0	0	0	95.12195122	95.12195122	4.87804878	1	1	547.2	647.8	647.7365	1.37843532	648.4053	0.6688	-1.817252121
5	1	105	1014	4	Cube1	2133.8	100	100	403.1	982.7	OTP	1	0	652.8525	0	0	424.6	67.2		0	38.98305085	0	54.23728814	10.16949153	0	35.59322034	0	0	35.71428571	64.28571429	0	0	0	0	0	0	16.66666667	43.33333333	43.33333333	40	0	0	479.7	211.6	656.0817	0.30398963	656.5631	0.4814	-1.622723101
5	2	205	1015	43	Cube2	2077.1	100	100	649	244.8	OTP	1	0	660.3687	0	0	244.8	244.8		0	0	0	0	29.41176471	29.41176471	70.58823529	0	0	0	30.6122449	63.26530612	42.85714286	6.12244898	0	0	0	0	100	100	0	0	0	0	792.2	658.548	0.670464061	658.9064	0.3584	-1.615863146
5	2	205	1016	46	Cube3	2001.4	100	100	773.6	67.1	OP	0	0	667.0511	0	0			67.1	0	0	0	0	100	0	0	0	0	0	0	100	0	0	0	0	0	0	79.10447761	43.28358209	20.89552239	0	0	703.9	67.1	664.2904	0.074393052	665.3857	1.0953	-2.2912178
5	1	105	1017	14	Cube2	2177.7	100	100	388.3	972.5	OTP	1	0	671.7188	0	0	972.5	154.3		0	66.10169492	0	69.49152542	30.50847458	30.50847458	0	0	43.33333333	50	43.33333333	6.666666667	6.666666667	-1.42E-14	0	0	0	0	100	100	0	0	1	468.6	490.8	675.3174	0.197166022	675.585	0.2676	-1.72222211
5	2	205	1018	53	Cube3	2054.9	100	100	223	481	OP	0	1	679.4498	1	0			481	9.677419355	12.90322581	0	3.225806452	54.83870968	0	32.25806452	0	0	6.896551724	31.03448276	34.48275862	31.03448276	27.5862069	0	0	0	0	100	100	0	1	1	247.4	459.5	677.5275	0.723157427	678.3987	0.8712	-1.809700173
5	1	105	1019	26	Cube3	2514.5	100	100	336.3	771.9	OP	0	0	682.2384	0	0			54.1	80.85106383	82.9787234	0	17.0212766	0	0	2.127659574	5	6.666666667	6.666666667	5	63.33333333	41.66666667	20	0	0	0	0	100	100	0	1	1	513.8	983.4	686.9459	0.020550975	687.3017	0.3558	-1.764818428
5	1	105	1020	15	Cube2	1811.1	100	100	573.4	500.9	OTP	1	0	690.2503	0	0	500.9	500.9		0	0	0	46.66666667	53.33333333	53.33333333	0	0	0	44	56	0	0	0	0	0	0	38.88888889	61.11111111	61.11111111	0	0	0	516.8	402.6	694.0909	0.160129157	694.3627	0.2718	-1.624628827
5	2	205	1021	44	Cube2	1690.7	100	100	289.1	369.2	OTP	1	0	697.5231	0	0	369.2	369.2		4.545454545	18.18181818	0	9.090909091	72.72727273	72.72727273	13.63636364	0	0	47.22222222	0	52.77777778	52.77777778	0	0	0	100	0	0	0	0	1	1	0	576.6	695.5745	1.126735915	696.0479	0.4734	-1.652051373
5	1	105	1022	3	Cube1	2434	98.65771812	100	288.6	1048.1	OP	0	1	701.843	1	0			252.4	37.87878788	37.87878788	1.515151515	31.81818182	28.78787879	0	0	0	0	31.25	68.75	0	0	0	0	0	0	31.91489362	40.42553191	40.42553191	27.65957447	1	1	704.2	256.7	706.1242	0.134856562	706.8835	0.7593	-1.695652727
5	1	105	1023	25	Cube3	1329.5	100	100	323.1	782.1	OP	0	0	709.005	0	0			145.4	0	0	0	0	48.97959184	0	51.02040816	NaN	NaN	NaN	NaN	NaN	NaN	NaN	0	0	0	0	32.43243243	0	67.56756757	0	0	NaN	-439.1	712.3095	1.734689549	712.9048	0.5953	-1.73867455
5	2	205	1024	28	Cube1	2299.9	100	100	1047.3	1041.3	OP	0	0	719.9505	0	0			201.3	0	0	0	30.15873016	66.66666667	0	3.174603175	NaN	NaN	NaN	NaN	NaN	NaN	NaN	0	0	0	63.63636364	0	0	36.36363636	0	0	NaN	-308.5	717.7852	1.061970644	718.3085	0.5233	-1.588090665
5	2	205	1025	38	Cube2	1998.1	100	100	219.4	665.6	FTP	1	0	727.8621	1	1	665.6	665.6		20	30	0	10	60	60	10	0	0	29.72972973	0	70.27027027	70.27027027	0	0	0	100	0	0	0	0	1	1	-11.2	604.9	726.453	0.869823657	726.9767	0.5237	-2.371040529
5	1	105	1026	12	Cube2	2222.7	100	100	386.7	685.3	FTP	1	0	730.6827	0	1	685.3	685.3		0	74.41860465	0	2.325581395	23.25581395	23.25581395	74.41860465	0	28.88888889	28.88888889	2.222222222	44.44444444	44.44444444	24.44444444	0	0	0	0	100	100	0	0	1	201.4	737.8	735.0559	0.313080534	735.4207	0.3648	-1.651636667
5	2	205	1027	34	Cube1	2202.8	100	100	658.9	134.6	OTP	1	0	743.0871	0	0	134.6	134.6		0	0	0	0	100	0	0	0	0	0	6.382978723	61.70212766	0	31.91489362	0	0	0	5.128205128	79.48717949	79.48717949	15.38461538	0	0	848.7	759.3	741.1082	1.27769124	741.7437	0.6355	-1.848638513
5	1	105	1028	23	Cube3	2401.7	100	100	301.9	670.3	OP	0	0	745.2638	0	0			100.4	0	0	0	0	57.14285714	0	42.85714286	0	0	0	0	63.63636364	0	36.36363636	0	0	0	0	72.5	72.5	27.5	0	0	870.5	714.7	749.6109	0.080837632	750.2585	0.6476	-1.546889634
5	1	105	1029	27	Cube3	2204	100	100	286.3	674.3	OP	0	0	751.7274	0	0			67.2	41.46341463	82.92682927	0	24.3902439	14.63414634	0	19.51219512	0	47.5	15	67.5	0	0	17.5	0	0	0	0	48.48484848	48.48484848	51.51515152	1	1	771	648.3	756	0.057591577	756.5358	0.5358	-1.795207445
5	2	205	1030	32	Cube1	2058	100	100	466.8	336.4	OTP	1	0	762.7026	0	0	177.3	177.3		4.761904762	4.761904762	0	9.523809524	85.71428571	0	0	0	0	11.9047619	0	40.47619048	0	47.61904762	0	0	37.14285714	0	60	60	2.857142857	0	0	882.2	678.7	760.6873	0.500293578	761.26	0.5727	-1.843035215
5	1	105	1031	5	Cube1	2436.1	79.59183673	100	370.1	650.5	OP	0	0	765.6923	0	0			650.5	0	87.80487805	0	4.87804878	9.756097561	0	85.36585366	0	26	8	38	4	4	50	0	0	0	0	100	100	0	0	1	791.9	825.2	770.1177	0.226153023	770.6443	0.5266	-1.576409604
5	2	205	1032	37	Cube2	1988.5	100	99.17355372	544.1	460.5	OTP	1	0	777.5361	0	0	460.5	100		0	0	0	0	41.37931034	41.37931034	58.62068966	0	0	54.05405405	0	45.94594595	45.94594595	0	0	0	82.60869565	0	17.39130435	17.39130435	0	0	0	-67.1	590.8	775.3553	0.364027363	775.7256	0.3703	-1.589646144
5	1	105	1033	8	Cube1	2033.1	100	100	277.1	716.9	OP	0	0	779.1078	0	0			716.9	0	60	0	53.33333333	33.33333333	0	13.33333333	0	89.28571429	0	89.28571429	0	0	10.71428571	0	0	0	0	72.72727273	72.72727273	27.27272727	0	1	557.7	446	783.2318	0.156957951	783.7581	0.5263	-1.818183326
5	2	205	1034	50	Cube3	2302.6	100	100	860.2	159.1	OP	0	0	789.3837	0	0			159.1	0	0	0	0	100	0	0	0	0	36.36363636	0	63.63636364	0	0	0	0	23.91304348	0	0	0	76.08695652	0	0	NaN	527.1	787.1971	0.471725227	787.9454	0.7483	-1.838127123
5	1	105	1035	18	Cube2	1802.9	100	100	324.3	662.2	OTP	1	0	791.6615	0	0	662.2	662.2		37.5	100	0	0	0	0	62.5	0	64.28571429	35.71428571	0	0	0	64.28571429	0	0	45	0	55	55	0	1	1	581.1	446.6	795.7211	0.16457691	796.0343	0.3132	-1.717685975
5	1	105	1036	9	Cube1	2067	100	100	302.1	781.6	OP	0	0	799.0047	0	0			190.5	0	72.91666667	0	100	0	0	0	0	91.66666667	8.333333333	83.33333333	0	0	8.333333333	0	0	0	0	73.52941176	73.52941176	26.47058824	0	1	514.5	378.7	803.1148	0.159332864	803.6633	0.5485	-1.708491208
5	2	205	1037	42	Cube2	1713.7	100	100	638.7	179.5	OTP	1	0	807.5501	0	0	179.5	179.5		0	0	0	0	100	100	0	0	0	37.5	0	62.5	62.5	0	0	0	100	0	0	0	0	0	0	0	513.9	805.36	0.425134581	805.7401	0.3801	-1.607404957
5	1	105	1038	13	Cube2	1967.2	100	100	491.5	635.1	OTP	1	0	813.719	0	0	635.1	184.2		0	0	12.5	25	62.5	62.5	0	0	0	72	20	8	8	0	0	0	0	0	100	100	0	0	0	369.4	402.8	817.2798	0.034265101	817.6366	0.3568	-1.629935059
5	1	105	1039	16	Cube2	1910.3	100	100	300.7	637.4	FTP	1	1	821.1322	1	1	637.4	100.5		0	35.8974359	0	41.02564103	35.8974359	35.8974359	23.07692308	0	0	0	0	50	50	50	0	0	0	0	84.21052632	84.21052632	15.78947368	1	1	259	580.4	825.6108	0.350990096	825.9146	0.3038	-1.678307087
5	2	205	1040	30	Cube1	2793.9	100	95.85798817	625.5	313.5	OP	0	0	829.9907	0	0			313.5	0	0	0	0	100	0	0	0	0	0	26.82926829	56.09756098	0	17.07317073	0	0	50	0	0	0	50	0	0	NaN	670.3	828.1134	1.139455105	829.264	1.1506	-1.762537858
5	1	105	1041	10	Cube2	1965.7	100	100	370.6	590	FTP	1	1	833.9205	1	1	590	590		55.55555556	58.33333333	0	2.777777778	2.777777778	2.777777778	38.88888889	0	0	0	37.5	40	40	22.5	0	0	0	0	100	100	0	1	1	380.5	648	838.4803	0.128906101	838.7598	0.2795	-1.770829936
5	2	205	1042	45	Cube2	1732.7	100	94.28571429	237.2	447.9	OTP	1	0	842.1446	0	0	447.9	179.2		67.85714286	71.42857143	0	3.571428571	25	25	3.571428571	0	0	14.28571429	0	85.71428571	85.71428571	0	0	0	100	0	0	0	0	1	1	0	680.2	840.1204	0.197994308	840.479	0.3586	-1.713604917
5	2	205	1043	47	Cube3	2033.2	100	100	301.8	569.7	OP	0	1	846.3337	1	0			67.6	0	0	0	2.857142857	97.14285714	0	0	0	0	0	28.125	71.875	0	0	0	0	21.95121951	4.87804878	0	0	73.17073171	0	0	NaN	515.2	844.534	0.552775332	845.1932	0.6592	-1.741954137
5	1	105	1044	19	Cube3	2400.8	100	100	323.6	737.4	OP	0	0	849.3928	0	0			737.4	32.60869565	36.95652174	0	15.2173913	41.30434783	0	10.86956522	0	0	0	0	91.4893617	34.04255319	8.510638298	0	0	0	0	62.5	62.5	37.5	1	1	465.2	755.7	853.8469	0.119704738	854.3644	0.5175	-1.751755916
5	1	105	1045	7	Cube1	2277.7	93.52517986	100	436.6	838.3	OP	0	0	855.4246	0	0			838.3	0	0	0	0	65.38461538	0	34.61538462	0	0	0	0	66.66666667	0	33.33333333	0	0	0	0	79.41176471	79.41176471	20.58823529	0	0	480.3	378.9	859.6029	0.165292473	860.1609	0.558	-1.791596652
5	1	105	1046	20	Cube3	2155.1	93.89312977	100	342.3	696.1	OP	0	0	863.5305	0	0			167.2	0	0	0	57.14285714	42.85714286	0	0	0	0	42.85714286	34.28571429	14.28571429	14.28571429	8.571428571	0	0	0	0	93.5483871	93.5483871	6.451612903	0	0	457.6	569.7	867.7358	-0.000315242	868.2373	0.5015	-1.619329052
5	2	205	1047	54	Cube3	2020.7	100	100	483.7	503.1	OP	0	0	876.258	0	0			503.1	0	0	0	18.75	53.125	0	28.125	0	0	50	50	0	0	0	0	0	21.05263158	0	78.94736842	78.94736842	0	0	0	491.4	390.8	874.28	0.383909315	874.8932	0.6132	-1.826922397
5	1	105	1048	11	Cube2	1798.9	100	100	335.3	603.2	FTP	1	0	878.4688	1	1	603.2	603.2		0	72.97297297	0	5.405405405	21.62162162	21.62162162	72.97297297	0	56.66666667	36.66666667	6.666666667	0	0	56.66666667	0	0	4.761904762	0	95.23809524	95.23809524	0	1	1	480.1	480.1	882.837	0.142549502	883.1616	0.3246	-1.763650621
5	2	205	1049	35	Cube1	1988.7	100	100	670	290.3	OP	0	0	887.8859	0	0			290.3	0	0	0	10.52631579	89.47368421	0	0	0	0	36.66666667	63.33333333	0	0	0	0	0	0	100	0	0	0	0	0	NaN	478.4	885.7952	1.091774354	886.3108	0.5156	-1.632635116
5	2	205	1050	51	Cube3	1832.6	100	100	534.3	256.9	OP	0	0	895.9382	0	0			256.9	0	0	0	41.17647059	58.82352941	0	0	0	0	7.142857143	46.42857143	7.142857143	0	39.28571429	0	0	2.857142857	0	88.57142857	88.57142857	8.571428571	0	0	480.9	447.5	893.7835	0.03939249	894.3419	0.5584	-1.959942468
5	2	205	1051	36	Cube1	1864.5	100	100	704.1	102.9	OTP	1	0	901.5704	0	0	102.9	102.9		0	0	0	37.5	62.5	0	0	0	0	26.47058824	73.52941176	0	0	0	0	0	22.58064516	0	74.19354839	74.19354839	3.225806452	0	0	646.3	547.5	899.3463	0.900711935	899.8367	0.4904	-1.744892044
5	2	205	1052	41	Cube2	1673.6	100	100	291.3	535.6	OTP	1	0	907.4126	0	0	535.6	535.6		0	2.857142857	0	5.714285714	71.42857143	71.42857143	22.85714286	0	0	0	40.625	46.875	46.875	12.5	0	0	0	42.10526316	57.89473684	57.89473684	0	0	1	45.1	514.4	905.6019	0.460399186	905.9014	0.2995	-1.759400242
5	1	105	1053	24	Cube3	1977.3	93.44262295	100	504.1	289.7	OP	0	0	911.3659	0	0			289.7	0	61.11111111	0	11.11111111	27.77777778	0	61.11111111	0	55.88235294	0	47.05882353	0	0	52.94117647	0	0	0	0	41.66666667	41.66666667	58.33333333	0	1	843.3	543.6	915.1495	0.020203309	915.7416	0.5921	-1.591605591
5	2	205	1054	39	Cube2	1429.4	100	100	155.2	548.3	OTP	1	0	919.2849	0	0	548.3	548.3		0	39.39393939	0	60.60606061	0	0	39.39393939	0	0	0	100	0	0	0	0	0	0	100	0	0	0	0	1	NaN	446.2	917.394	0.426687129	917.6654	0.2714	-1.802240841
5	1	105	1055	25	Cube3	1541.4	100	100	469.9	234.2	OP	0	0	921.6309	0	0			234.2	0	40	0	13.33333333	53.33333333	0	33.33333333	0	62.5	0	41.66666667	0	0	58.33333333	0	0	0	26.92307692	0	0	73.07692308	0	1	NaN	375.3	925.1912	0.000141522	925.5972	0.406	-1.716064117
5	2	205	1056	28	Cube1	2367.2	100	100	602.9	224.1	OP	0	0	930.902	0	0			224.1	0	0	0	0	100	0	0	0	0	0	61.53846154	38.46153846	0	0	0	0	0	100	0	0	0	0	0	NaN	415.4	928.678	0.959788213	929.772	1.094	-1.871641185
6	2	206	1001	53	Cube3	31220.8	88.14735718	98.34666667	1821.5	4099.4	OP	0	1	539.8927	1	0			234.5	60.97560976	72.35772358	0	2.43902439	22.76422764	0	13.82113821	30.17711172	33.85558583	0	0.613079019	51.63487738	10.76294278	17.57493188	0	0	0	0	94.23076923	94.23076923	5.769230769	1	1	3350.9	24450.2	564.6097	0.293452742	565.4603	0.8506	-2.629242362
6	2	206	1002	49	Cube3	4345.2	97.31800766	100	403.3	2370.9	OTP	1	0	576.1622	0	0	122.7	122.7		7.692307692	13.98601399	0	6.993006993	81.81818182	13.98601399	3.496503497	44	44	0	2	50	50	4	0	0	0	0	100	100	0	1	1	346.2	811.4	573.2867	0.271815876	574.028	0.7413	-1.835926487
6	2	206	1003	44	Cube2	1908.4	100	100	784.8	534.9	FTP	1	0	581.5209	1	1	534.9	333.3		0	0	0	0	73.52941176	73.52941176	26.47058824	NaN	NaN	NaN	NaN	NaN	NaN	NaN	0	0	0	0	78.18181818	21.81818182	21.81818182	1	1	NaN	-336	578.697	1.6224596	579.6006	0.9036	-1.755894603
6	1	106	1004	21	Cube3	12677.8	98.42931937	95.53805774	503.6	7182.3	FTP	1	0	590.5154	0	1	7182.3	111.6		12.0649652	33.87470998	0	0.696055684	57.54060325	3.248259861	29.69837587	0	17.50972763	1.167315175	0.389105058	76.6536965	30.73929961	21.78988327	0	0	0	0	100	100	0	1	1	2352.8	4267	599.0166	0.095480178	599.6867	0.6701	-1.799788645
6	1	106	1005	27	Cube3	3965.3	100	96.65271967	301.1	500.8	FTP	1	1	603.0375	1	1	500.8	500.8		100	100	0	0	0	0	0	1.875	2.5	0	0	65	57.5	33.125	0	0	0	0	100	100	0	1	1	963	2649.3	610.3872	0.341536629	610.8125	0.4253	-1.532213939
6	2	206	1006	29	Cube1	13193.4	98.35858586	99.8738966	422.3	569.1	OTP	1	0	614.5878	0	0	156.2	156.2		50	52.94117647	0	0	35.29411765	0	14.70588235	54.54545455	56.81818182	40.90909091	0	0	0	4.545454545	0	0	32.0754717	0	64.58635704	55.87808418	3.338171263	1	1	749.4	715.8	611.6379	0.304469726	623.109	11.4711	-5.598160354
6	1	106	1007	1	Cube1	4278.1	100	97.6744186	456.3	895.1	OTP	1	0	629.7231	0	0	245.5	245.5		80	89.09090909	0	1.818181818	0	0	18.18181818	15.55555556	17.03703704	1.481481481	6.666666667	59.25925926	47.40740741	17.03703704	0	0	0	0	55.26315789	55.26315789	44.73684211	1	1	346.3	2233.9	636.1014	0.186190151	636.7047	0.6033	-1.872371018
6	2	206	1008	45	Cube2	3451.3	100	100	423.3	569.8	OTP	1	0	644.6815	0	0	569.8	20.6		54.28571429	60	0	2.857142857	8.571428571	8.571428571	34.28571429	0	17.75700935	0	1.869158879	81.30841121	81.30841121	16.82242991	0	0	0	0	95.23809524	95.23809524	4.761904762	0	0	-44.4	1764.5	642.6465	0.012322052	643.3281	0.6816	-1.940390689
6	2	206	1009	34	Cube1	2439.9	100	100	360.7	577.7	OTP	1	0	650.4363	0	0	577.7	577.7		2.702702703	5.405405405	0	0	91.89189189	0	5.405405405	0	0	42.22222222	0	53.33333333	0	4.444444444	0	0	17.39130435	0	82.60869565	82.60869565	0	1	1	848.7	737.2	647.9415	0.275903505	648.6886	0.7471	-1.920857862
6	1	106	1010	10	Cube2	2536.1	100	96.75324675	267.4	910.7	FTP	1	0	652.3873	1	1	910.7	910.7		0	21.42857143	0	5.357142857	62.5	37.5	32.14285714	0	30.35714286	0	7.142857143	62.5	62.5	30.35714286	0	0	0	0	100	100	0	1	1	267.9	916	658.3749	0.41298481	658.7552	0.3803	-1.638521908
6	1	106	1011	12	Cube2	2491.4	100	95.36423841	303.5	613.3	OTP	1	0	658.0951	0	0	613.3	613.3		0	15.78947368	0	15.78947368	60.52631579	23.68421053	23.68421053	0	38.88888889	0	4.166666667	61.11111111	61.11111111	34.72222222	0	0	0	0	100	100	0	0	1	458.1	1184.3	663.7816	0.146138044	664.1052	0.3236	-1.639453573
6	2	206	1012	37	Cube2	2312.3	100	100	335.7	567	OTP	1	0	667.6797	0	0	567	109.4		0	8.571428571	0	5.714285714	91.42857143	91.42857143	2.857142857	0	37.5	0	21.42857143	60.71428571	60.71428571	17.85714286	0	0	0	0	96.66666667	96.66666667	3.333333333	0	1	346.5	915.6	664.9088	0.515718864	665.3785	0.4697	-1.71378011
6	2	206	1013	38	Cube2	2055	100	100	425	335.1	OTP	1	0	676.0241	0	0	335.1	335.1		0	0	0	0	100	100	0	0	0	0	0	100	100	0	0	0	0	0	100	100	0	0	0	0	905.4	673.442	0.244094031	673.8231	0.3811	-1.64987335
6	1	106	1014	23	Cube3	3205.8	100	100	220.6	739.7	OP	0	1	677.3502	1	0			739.7	0	17.77777778	0	22.22222222	57.77777778	0	20	0	37.87878788	1.515151515	59.09090909	4.545454545	4.545454545	34.84848485	0	0	0	0	100	100	0	0	1	1015.5	1082.5	683.0611	0.096500458	684.1448	1.0837	-1.949793465
6	1	106	1015	13	Cube2	12510.1	100	90.82446809	278	515	OTP	1	0	684.7353	0	0	515	515		0	0	0	0	90.32258065	51.61290323	9.677419355	7.445255474	53.72262774	0	2.919708029	23.64963504	22.04379562	65.98540146	0	0	0	0	100	100	0	0	0	0	11394.1	700.5316	0.560294996	700.7879	0.2563	-24.99583393
6	1	106	1016	26	Cube3	3228.1	100	96.41025641	201.2	871	OP	0	0	702.4413	0	0			871	0	20.37037037	0	3.703703704	61.11111111	0	35.18518519	0	6.896551724	46.55172414	0	46.55172414	0	6.896551724	0	0	17.39130435	0	82.60869565	82.60869565	0	0	1	1142.9	953	708.1719	0.00032313	709.2891	1.1172	-1.653755755
6	2	206	1017	43	Cube2	2233.8	100	100	291.4	651.1	OTP	1	0	713.8544	0	0	651.1	651.1		100	100	0	0	0	0	0	17.64705882	19.60784314	27.45098039	21.56862745	5.882352941	5.882352941	27.45098039	0	0	7.142857143	0	92.85714286	92.85714286	0	1	1	134	825.7	711.5217	0.545276738	711.9694	0.4477	-1.725248795
6	1	106	1018	3	Cube1	2207.9	100	95.52238806	287	472.6	OTP	1	0	718.6942	1	0	22.6	759.6		0	31.03448276	0	6.896551724	48.27586207	0	44.82758621	2.380952381	35.71428571	2.380952381	2.380952381	21.42857143	0	71.42857143	0	0	0	0	83.72093023	83.72093023	16.27906977	1	1	782.5	682	724.0334	0.398652558	724.7335	0.7001	-1.811101658
6	2	206	1019	54	Cube3	2527.2	100	98.03921569	258.9	914	OP	0	0	728.0784	0	0			133.7	60	65.45454545	0	3.636363636	32.72727273	0	3.636363636	36.58536585	39.02439024	0	0	2.43902439	0	60.97560976	0	0	0	0	78.57142857	78.57142857	21.42857143	1	1	801.6	660.6	725.8319	0.182505049	726.5242	0.6923	-1.846876118
6	1	106	1020	20	Cube3	2077.7	97.65625	96.03174603	268	591.4	OP	0	1	729.5515	1	0			168.7	0	0	0	0	94.44444444	0	5.555555556	0	20.45454545	52.27272727	22.72727273	11.36363636	0	13.63636364	0	0	59.25925926	0	40.74074074	40.74074074	0	0	0	963	716.8	734.7565	0.036307478	735.1929	0.4364	-1.403475767
6	1	106	1021	18	Cube2	2200.2	100	98.50746269	359.3	460.6	OTP	1	0	735.2128	0	0	460.6	460.6		0	10.34482759	0	6.896551724	75.86206897	44.82758621	17.24137931	0	44.26229508	0	1.639344262	55.73770492	55.73770492	42.62295082	0	0	0	0	100	100	0	0	1	410.9	992.2	740.5749	0.33979395	740.8893	0.3144	-1.510456856
6	2	206	1022	51	Cube3	2167	96.94656489	100	543.5	394.7	OP	0	0	746.5709	0	0			394.7	0	4.166666667	0	8.333333333	91.66666667	0	0	0	60.71428571	32.14285714	7.142857143	3.571428571	0	57.14285714	0	0	4.166666667	0	91.66666667	91.66666667	4.166666667	0	1	467.4	445.3	743.5795	0.041023558	744.3631	0.7836	-1.70650585
6	1	106	1023	6	Cube1	2591.2	100	97.4522293	725.8	178	FP	0	0	747.5022	1	1			178	81.81818182	100	0	0	0	0	18.18181818	27.86885246	32.78688525	1.639344262	0	0	0	70.49180328	0	0	0	0	76.92307692	76.92307692	23.07692308	1	1	1125.6	994.7	753.2888	0.429948506	753.9248	0.636	-1.615483777
6	1	106	1024	4	Cube1	1966.5	100	93.27731092	219.1	483.2	OTP	1	0	753.0761	1	0	11.6	702.3		0	6.666666667	0	3.333333333	66.66666667	0	30	0	0	0	0	79.06976744	34.88372093	20.93023256	0	0	0	0	100	100	0	0	1	444.4	693	758.3594	0.236736049	758.8734	0.514	-1.742963957
6	1	106	1025	16	Cube2	1954.4	100	100	200.8	501.4	FTP	1	0	757.7678	1	1	501.4	501.4		0	0	0	0	90.32258065	51.61290323	9.677419355	0	32.72727273	1.818181818	30.90909091	65.45454545	65.45454545	1.818181818	0	0	0	0	100	100	0	1	1	0	897	763.2516	0.614588474	763.5539	0.3023	-1.588401991
6	2	206	1026	50	Cube3	2156.1	96.94656489	100	427.3	424.3	OP	0	0	767.1957	0	0			78.6	0	34.61538462	0	38.46153846	61.53846154	0	0	0	37.14285714	34.28571429	40	20	17.14285714	5.714285714	0	0	0	0	100	100	0	0	1	427.8	558.2	764.3575	0.095014705	765.0951	0.7376	-1.568048061
6	1	106	1027	24	Cube3	2760.3	100	100	692.5	134.5	OP	0	0	771.2496	0	0			134.5	0	100	0	0	0	0	100	0	39.02439024	34.14634146	0	26.82926829	0	39.02439024	0	0	13.69863014	0	86.30136986	86.30136986	0	0	1	825.7	670.1	775.9418	0.076769151	777.1482	1.2064	-1.782540092
6	2	206	1028	30	Cube1	2647.3	100	100	569.4	647.9	OTP	1	0	780.8447	0	0	179.3	179.3		100	100	0	0	0	0	0	51.02040816	53.06122449	46.93877551	0	0	0	2.040816327	0	0	44.73684211	0	55.26315789	55.26315789	0	1	1	1060.6	802.5	778.0176	0.068055287	778.6223	0.6047	-1.769557317
6	2	206	1029	52	Cube3	2883.4	99.42528736	100	357.5	815.2	OP	0	0	785.9726	0	0			346.6	12.24489796	12.24489796	0	4.081632653	83.67346939	0	0	NaN	NaN	NaN	NaN	NaN	NaN	NaN	0	0	4.580152672	0	83.96946565	32.0610687	11.45038168	1	1	1004.7	-457	782.5096	0.110809884	784.6654	2.1558	-3.452674705
6	2	206	1030	40	Cube2	1876.7	100	100	234.4	522.9	OTP	1	0	794.5048	0	0	522.9	122.4		57.57575758	63.63636364	0	0	36.36363636	36.36363636	6.060606061	76.19047619	78.57142857	0	0	21.42857143	21.42857143	2.380952381	0	0	0	0	100	100	0	1	1	513.7	679.9	791.5114	0.362502543	791.9149	0.4035	-1.638831211
6	2	206	1031	33	Cube1	2124.8	100	100	256.5	577.1	OTP	1	0	800.2215	0	0	78.3	78.3		72.97297297	81.08108108	0	18.91891892	0	0	8.108108108	88.88888889	94.44444444	2.777777778	0	2.777777778	2.777777778	5.555555556	0	0	0	0	100	100	0	1	1	515.5	582.6	797.0756	0.118042761	797.7665	0.6909	-1.713129452
6	2	206	1032	47	Cube3	2133.2	100	100	256.4	815.7	OTP	1	0	806.7826	0	0	111.4	111.4		64	70	0	2	28	0	6	66.66666667	70.83333333	12.5	0	0	0	20.83333333	0	0	26.82926829	0	73.17073171	73.17073171	0	1	1	560.1	381.2	803.4648	0.080465415	804.1234	0.6586	-1.772376918
6	2	206	1033	42	Cube2	1795.7	100	100	242.6	661.4	OTP	1	0	811.8646	0	0	661.4	100.3		85	87.5	0	0	12.5	12.5	2.5	0	0	0	0	100	100	0	0	0	0	0	100	100	0	1	1	0	413.7	808.57	0.42454485	809.0253	0.4553	-1.713427734
6	1	106	1034	2	Cube1	2100.5	100	100	405.7	436	OP	0	0	813.3058	0	0			436	0	0	0	0	92.85714286	39.28571429	7.142857143	0	0	0	0	63.15789474	0	36.84210526	0	0	0	0	83.33333333	83.33333333	16.66666667	0	0	700	614.9	818.2549	0.246940664	818.8333	0.5784	-1.5906105
6	2	206	1035	39	Cube2	1595.8	100	100	204.6	420.7	OP	0	0	822.7001	0	0			420.7	20	24	0	0	76	76	4	0	3.225806452	0	61.29032258	38.70967742	38.70967742	0	0	0	0	0	100	100	0	1	1	0	492.8	819.7854	0.517896666	820.2637	0.4783	-1.655464123
6	2	206	1036	41	Cube2	1764	100	100	252.7	451.1	OTP	1	0	827.7253	0	0	451.1	68.5		100	100	0	0	0	0	0	62.16216216	62.16216216	5.405405405	0	32.43243243	32.43243243	0	0	0	7.142857143	0	92.85714286	92.85714286	0	1	1	359.1	593.5	824.5768	0.199996262	825.0224	0.4456	-1.492619346
6	2	206	1037	31	Cube1	1884.3	100	100	703.1	55.9	OTP	1	0	834.395	0	0	55.9	55.9		0	0	0	0	75	0	25	0	0	0	0	93.5483871	0	6.451612903	0	0	2.631578947	0	94.73684211	89.47368421	2.631578947	0	0	514.3	503.1	831.1336	0.062305317	831.7448	0.6112	-1.466162241
6	2	206	1038	46	Cube3	2032.5	100	100	289.8	503.8	OTP	1	0	840.9639	0	0	89	89		3.333333333	6.666666667	0	0	93.33333333	0	3.333333333	0	0	17.64705882	0	79.41176471	0	2.941176471	0	0	32.55813953	0	67.44186047	67.44186047	0	0	0	758.3	545.9	837.7673	0.160985659	838.4612	0.6939	-1.793672137
6	2	206	1039	48	Cube3	2093.1	100	100	324.5	502.8	OTP	1	0	848.7939	0	0	89.2	89.2		41.93548387	54.83870968	0	6.451612903	41.93548387	0	9.677419355	50	50	3.125	6.25	0	0	40.625	0	0	0	0	48.88888889	48.88888889	51.11111111	1	1	882.2	510.2	845.5736	0.183154089	846.3142	0.7406	-1.669779698
6	1	106	1040	15	Cube2	2054.9	100	100	737.9	188.9	FTP	1	0	849.2175	1	1	188.9	188.9		54.54545455	100	0	27.27272727	0	0	18.18181818	0	32.55813953	0	34.88372093	37.20930233	37.20930233	27.90697674	0	0	0	0	100	100	0	1	1	446.2	691.6	854.7243	0.24110691	855.0934	0.3691	-1.607638389
6	1	106	1041	8	Cube1	2145.2	100	97.69230769	324.9	346.3	OTP	1	1	856.6346	1	0	33.4	671.2		0	9.523809524	0	4.761904762	71.42857143	66.66666667	23.80952381	37.77777778	48.88888889	6.666666667	4.444444444	24.44444444	22.22222222	26.66666667	0	0	0	0	100	100	0	1	1	559.7	727.4	861.9189	0.298554411	862.611	0.6921	-1.641238159
6	1	106	1042	14	Cube2	1775.7	100	87.96296296	290.3	387.4	FTP	1	1	862.042	1	1	387.4	387.4		0	0	0	0	52	32	48	0	35.55555556	0	4.444444444	55.55555556	55.55555556	40	0	0	0	0	100	100	0	1	1	68.6	740	867.3464	0.306703414	867.6458	0.2994	-1.545723683
6	1	106	1043	19	Cube3	2928.8	100	100	234.8	400.7	OP	0	0	867.3702	0	0			400.7	0	0	0	0	96	0	4	0	0	0	0	97.22222222	31.94444444	2.777777778	0	35.38461538	0	1.538461538	60	60	38.46153846	0	0	782.9	1172.9	872.8318	0.054717496	873.893	1.0612	-3.585960846
6	2	206	1044	36	Cube1	2033.1	100	100	256.4	514	OTP	1	0	879.0764	0	0	301.2	301.2		100	100	0	0	0	0	0	51.51515152	75.75757576	21.21212121	0	3.03030303	3.03030303	24.24242424	0	0	0	0	100	100	0	1	1	491.2	525	876.0942	0.061186319	876.8091	0.7149	-1.688884028
6	2	206	1045	28	Cube1	1863.7	100	100	234.9	502.2	OP	0	0	884.9852	0	0			502.2	6.451612903	9.677419355	0	3.225806452	87.09677419	0	3.225806452	0	54.83870968	0	3.225806452	41.93548387	0	54.83870968	0	0	5.263157895	0	78.94736842	76.31578947	15.78947368	1	1	592.7	492.1	882.1705	0.052716493	882.7836	0.6131	-1.699366682
6	1	106	1046	9	Cube1	2133.2	100	100	223.4	649.4	OTP	1	1	887.7321	1	0	33.6	872.8		25	95	0	30	0	0	45	0	43.58974359	2.564102564	0	30.76923077	2.564102564	66.66666667	0	0	0	0	100	100	0	1	1	625.8	625.8	893.1283	0.225684584	893.6754	0.5471	-1.70931943
6	1	106	1047	22	Cube3	2314.5	100	100	569.6	234.5	OP	0	0	894.2344	0	0			234.5	0	0	0	0	93.33333333	6.666666667	6.666666667	0	29.23076923	26.15384615	23.07692308	44.61538462	35.38461538	6.153846154	0	0	0	0	100	100	0	0	0	670	1072.5	899.4399	0.015030014	899.8104	0.3705	-1.698998978
6	1	106	1048	25	Cube3	2166.7	100	100	652.1	55.9	OP	0	0	899.6411	0	0			55.9	0	0	0	0	100	0	0	0	0	0	0	98.24561404	77.19298246	1.754385965	0	0	0	0	100	100	0	0	0	167.5	927.2	904.5105	0.122429624	904.9907	0.4802	-1.480953554
6	2	206	1049	32	Cube1	1966.3	100	100	205.1	721.7	OP	0	1	907.9328	1	0			324.9	0	31.11111111	0	6.666666667	66.66666667	0	26.66666667	0	66.66666667	0	0	33.33333333	0	66.66666667	0	0	0	0	94.87179487	56.41025641	5.128205128	0	1	617.3	381.8	905.2365	0.052951595	905.8627	0.6262	-1.698264844
6	2	206	1050	35	Cube1	1821.5	100	100	241.8	428.1	OTP	1	0	914.3277	0	0	79.5	79.5		0	4	0	4	96	0	0	0	51.61290323	19.35483871	6.451612903	25.80645161	0	48.38709677	0	0	17.07317073	0	78.04878049	78.04878049	4.87804878	0	0	577	498.8	911.0753	0.03425122	911.7381	0.6628	-1.719847714
6	1	106	1051	17	Cube2	2024	100	100	290.6	748.2	OTP	1	0	914.6876	0	0	748.2	748.2		93.47826087	97.82608696	0	2.173913043	2.173913043	2.173913043	2.173913043	0	0	0	0	100	100	0	0	0	0	0	100	100	0	1	1	-33.8	614.2	919.9482	0.230445733	920.2496	0.3014	-1.517421304
6	1	106	1052	7	Cube1	1687.4	100	100	323.6	244	OP	0	0	920.8531	0	0			244	0	0	0	0	93.33333333	40	6.666666667	0	0	0	0	89.47368421	52.63157895	10.52631579	0	0	0	0	100	100	0	0	0	0	614	925.5994	0.200164665	926.0467	0.4473	-1.567836653
6	1	106	1053	5	Cube1	1966.4	100	100	323.4	334.3	OP	0	1	925.5779	1	0			334.3	0	0	0	0	100	0	0	0	38.7755102	0	28.57142857	51.02040816	0	20.40816327	0	0	0	0	92.85714286	92.85714286	7.142857143	0	0	781.5	792.8	930.6041	0.151889009	931.0514	0.4473	-1.773937788
6	1	106	1054	11	Cube2	1664.6	100	97.02970297	353.5	303	FTP	1	0	931.9788	1	1	303	303		0	0	0	0	100	100	0	0	0	0	0	100	100	0	0	0	0	0	100	100	0	1	1	0	636.5	937.1503	0.227044402	937.4739	0.3236	-1.638762934
6	2	206	1055	44	Cube2	1921.6	100	100	259.4	781.6	OTP	1	0	943.0032	0	0	781.6	268		8.333333333	10.41666667	0	2.083333333	81.25	81.25	8.333333333	0	0	0	0	51.72413793	51.72413793	48.27586207	0	0	0	0	95.83333333	95.83333333	4.166666667	0	0	219.6	465.3	939.928	0.134685341	940.3118	0.3838	-1.739408163
7	2	207	1001	28	Cube1	10699.5	95.1863354	97.97822706	391.9	6346.1	OP	0	1	543.4106	1	0			301	27.7486911	55.4973822	0	1.570680628	34.81675393	4.188481675	35.86387435	0	13.66459627	11.80124224	0.621118012	72.04968944	7.453416149	15.52795031	0	0	0	0	100	100	0	1	1	2468.9	2670	548.1833	0.304602195	549.4781	1.2948	-1.881822213
7	2	207	1002	30	Cube1	3339.5	100	100	906.3	65.9	OP	0	1	560.3036	1	0			65.9	100	100	0	0	0	0	0	54	55	3	0	32	32	11	0	0	0	0	100	100	0	1	1	1119.7	1645.4	557.7783	0.175029363	558.4819	0.7036	-1.543356533
7	1	107	1003	15	Cube2	2334.2	100	100	304.1	903.9	FTP	1	1	562.3781	1	1	903.9	903.9		47.36842105	50.87719298	0	1.754385965	45.61403509	21.05263158	5.263157895	82.05128205	87.17948718	0	15.38461538	0	0	2.564102564	0	0	0	100	0	0	0	1	1	NaN	620.3	568.5568	0.177082112	568.9699	0.4131	-1.58983547
7	1	107	1004	4	Cube1	2430.9	93.87755102	100	365	818.9	OTP	1	1	570.3661	0	0	213.1	213.1		100	100	0	0	0	0	0	84.84848485	84.84848485	3.03030303	0	9.090909091	9.090909091	3.03030303	0	0	0	0	100	100	0	1	1	444.1	532.9	575.4337	0.336755113	576.0729	0.6392	-1.769164916
7	2	207	1005	44	Cube2	3117.8	100	100	309.2	1151	OTP	1	1	581.5255	0	0	1151	209.1		2.857142857	2.857142857	0	0	92.85714286	64.28571429	4.285714286	0	8.823529412	0	36.76470588	63.23529412	63.23529412	0	0	0	0	0	100	100	0	0	0	0	1115.1	578.6107	0.285547856	579.1378	0.5271	-1.535535967
7	2	207	1006	47	Cube3	3317.6	100	100	1050.8	222.9	OP	0	0	587.7925	0	0			222.9	0	100	0	0	0	0	100	28.94736842	65.78947368	14.47368421	0	17.10526316	17.10526316	39.47368421	0	0	0	0	100	100	0	0	1	1017.6	1252.4	585.0454	0.09560637	585.8044	0.759	-1.899727648
7	1	107	1007	6	Cube1	2077.5	100	100	506	480.6	OTP	1	0	590.5074	0	0	245.7	245.7		0	6.896551724	0	3.448275862	93.10344828	0	3.448275862	40	100	0	0	0	0	60	100	100	0	0	0	0	0	0	1	NaN	404.9	595.4647	0.443207743	596.1019	0.6372	-1.793263749
7	1	107	1008	10	Cube2	2314.2	100	100	234.5	842.3	OTP	1	1	596.3156	0	0	842.3	205.5		36.53846154	40.38461538	0	1.923076923	46.15384615	46.15384615	15.38461538	0	0	0	0	89.79591837	89.79591837	10.20408163	0	0	0	0	100	100	0	0	0	43.2	793.2	601.6316	0.094557655	602.011	0.3794	-1.911845274
7	2	207	1009	34	Cube1	2711.1	100	100	NaN
7	2	207	1010	31	Cube1	2815.1	100	100	NaN
7	1	107	1011	17	Cube2	2115.4	93.75	100	334.9	725.9	OP	0	1	615.6179	1	0			725.9	100	100	0	0	0	0	0	100	100	0	0	0	0	0	35	45	0	10	55	55	0	1	1	759.7	659.3	620.7928	0.07814766	621.1056	0.3128	-1.678713433
7	2	207	1012	45	Cube2	2490.7	100	100	NaN
7	2	207	1013	36	Cube1	3261.1	100	95.93908629	3138.8	-2234.9	XXX	0	0	634.9005	0	0			903.9	NaN	NaN	NaN	NaN	NaN	NaN	NaN	0	0	0	0	54.16666667	22.91666667	45.83333333	0	0	0	0	98.92473118	98.92473118	1.075268817	0	0	603.6	782.1	629.7593	0.250803925	631.301	1.5417	-1.908335302
7	1	107	1014	5	Cube1	1935.8	100	100	100.2	938.1	OTP	1	0	635.3002	0	0	312	312		5.454545455	7.272727273	0	1.818181818	87.27272727	0	5.454545455	90.47619048	90.47619048	9.523809524	0	0	0	0	0	0	50	0	50	50	0	1	1	580.1	334.9	639.7148	0.170213625	640.2283	0.5135	-1.890070514
7	2	207	1015	32	Cube1	2364.8	100	100	536.9	-514.7	XXX	0	0	645.1213	0	0			22.2	NaN	NaN	NaN	NaN	NaN	NaN	NaN	17.70833333	35.41666667	1.041666667	16.66666667	38.54166667	0	26.04166667	0	0	0	0	85.10638298	85.10638298	14.89361702	0	0	1684.9	1585.9	642.4932	0.217172718	643.2493	0.7561	-1.674283637
7	1	107	1016	14	Cube2	1865.5	93.80530973	100	342.1	547.4	OP	0	0	648.0747	0	0			100.2	45.45454545	100	0	0	0	0	54.54545455	45.45454545	100	0	0	0	0	54.54545455	70.83333333	79.16666667	0	25	0	0	4.166666667	1	1	NaN	537.3	652.929	0.091987441	653.3051	0.3761	-1.690715727
7	1	107	1017	27	Cube3	2256.3	92.70072993	100	219.7	748.9	OP	0	0	652.8002	0	0			213.2	8.695652174	13.04347826	0	2.173913043	80.43478261	23.91304348	8.695652174	100	100	0	0	0	0	0	11.11111111	11.11111111	0	0	84.44444444	84.44444444	4.444444444	1	1	547.6	480.5	657.8106	0.153052887	658.5477	0.7371	-1.773141928
7	1	107	1018	25	Cube3	2100	92.12598425	100	323.4	-89.3	XXX	0	0	661.1587	0	0			234.1	NaN	NaN	NaN	NaN	NaN	NaN	NaN	73.07692308	100	0	0	0	0	26.92307692	27.38095238	59.52380952	0	0	25	25	47.61904762	0	0	1451.4	425.1	665.2697	0.116774659	666.6426	1.3729	-2.331151645
7	1	107	1019	21	Cube3	1924.4	85.47008547	100	324.2	513.6	OP	0	0	667.2914	0	0			513.6	100	100	0	0	0	0	0	97.5	100	0	0	0	0	2.5	8.695652174	8.695652174	0	0	60.86956522	60.86956522	30.43478261	1	1	759.1	647.1	672.2419	0.121671837	672.6109	0.369	-1.734782143
7	2	207	1020	51	Cube3	2535.6	100	91.55844156	1776.2	-703.4	XXX	0	0	677.7047	0	0			1072.8	NaN	NaN	NaN	NaN	NaN	NaN	NaN	60	62.85714286	0	0	2.857142857	2.857142857	37.14285714	0	0	0	0	87.27272727	87.27272727	12.72727273	0	0	514.9	570.7	673.8598	0.147433	674.7533	0.8935	-1.958945378
7	2	207	1021	52	Cube3	2503	100	96.05263158	1120	-11.2	XXX	0	0	692.4597	0	0			1108.8	NaN	NaN	NaN	NaN	NaN	NaN	NaN	3.125	46.875	25	0	12.5	9.375	59.375	0	0	0	0	100	100	0	0	0	469	510.7	689.2378	0.132355852	690.1226	0.8848	-1.852419151
7	2	207	1022	35	Cube1	3016.1	100	100	234.4	723.3	OP	0	1	697.878	1	0			723.3	100	100	0	0	0	0	0	57.44680851	59.57446809	0	2.127659574	12.76595745	12.76595745	27.65957447	0	0	0	0	88.60759494	88.60759494	11.39240506	1	1	689.5	768.1	695.6642	0.211370954	696.959	1.2948	-1.54059784
7	2	207	1023	42	Cube2	2178.8	100	100	521.3	170.8	OTP	1	0	705.8947	0	0	170.8	170.8		0	100	0	0	0	0	100	55.55555556	81.48148148	0	1.851851852	18.51851852	18.51851852	24.07407407	0	0	0	0	86.84210526	86.84210526	13.15789474	0	1	701.1	883.3	703.226	0.193012912	703.8297	0.6037	-1.708423702
7	2	207	1024	33	Cube1	2390.6	100	100	335.3	424.6	OP	0	0	711.7292	0	0			424.6	100	100	0	0	0	0	0	65	65	35	0	0	0	0	0	0	3.333333333	0	96.66666667	96.66666667	0	1	1	662.5	651.4	709.079	0.169570598	709.7945	0.7155	-1.677223182
7	1	107	1025	1	Cube1	2459.3	100	100	692.4	212.5	OTP	1	0	714.2063	0	0	212.5	212.5		0	0	0	0	100	0	0	0	44.06779661	0	47.45762712	49.15254237	28.81355932	3.389830508	0	0	0	0	100	100	0	0	0	650	970.7	719.1649	0.577756894	719.6477	0.4828	-1.752679431
7	1	107	1026	12	Cube2	1933.2	100	100	804.3	189.6	OTP	1	0	720.1157	0	0	55.7	55.7		0	100	0	0	0	0	100	2.941176471	100	0	23.52941176	0	0	73.52941176	0	71.42857143	0	52.38095238	28.57142857	28.57142857	19.04761905	0	1	785.8	550.4	724.5073	0.09368861	724.8322	0.3249	-1.627691399
7	1	107	1027	2	Cube1	1709.2	100	100	483.4	369.9	OTP	1	0	724.8856	0	0	201.3	201.3		47.82608696	56.52173913	0	4.347826087	43.47826087	0	4.347826087	95.45454545	100	0	0	0	0	4.545454545	0	3.571428571	57.14285714	0	32.14285714	32.14285714	10.71428571	1	1	603.9	346.9	729.2108	0.195018236	729.6689	0.4581	-1.769246135
7	2	207	1028	53	Cube3	2066.6	100	95.2	NaN
7	1	107	1029	13	Cube2	2169.2	100	100	603.4	290	FTP	1	1	735.5861	1	1	290	290		100	100	0	0	0	0	0	100	100	0	0	0	0	0	100	100	0	0	0	0	0	1	1	NaN	669.2	740.8828	0.062471886	741.4094	0.5266	-2.663204423
7	2	207	1030	43	Cube2	2379.2	100	92.36111111	377.3	-67	XXX	0	0	746.4432	0	0			310.3	NaN	NaN	NaN	NaN	NaN	NaN	NaN	33.33333333	81.11111111	0	2.222222222	18.88888889	18.88888889	45.55555556	0	0	0	0	69.44444444	69.44444444	30.55555556	0	0	-11.7	1488.9	744.1539	0.180218293	744.7238	0.5699	-1.755380713
7	1	107	1031	20	Cube3	2335.1	100	100	110.3	1250	OTP	1	0	749.2568	0	0	66.9	66.9		72.36842105	73.68421053	0	0	26.31578947	0	1.315789474	62.85714286	62.85714286	0	0	25.71428571	8.571428571	11.42857143	0	0	0	0	100	100	0	0	0	447.5	569.1	753.6835	0.102855456	754.0075	0.324	-1.719607479
7	1	107	1032	3	Cube1	1765.4	100	100	469.8	167.4	OTP	1	0	754.3859	0	0	33.5	33.5		0	0	0	0	100	0	0	0	0	0	3.125	78.125	0	18.75	0	0	5.714285714	0	77.14285714	77.14285714	17.14285714	0	0	611.2	510.8	758.7075	0.327724457	759.2697	0.5622	-1.781137046
7	2	207	1033	38	Cube2	1842.9	100	93.75	952.6	-268.1	XXX	0	0	762.9559	0	0			684.5	NaN	NaN	NaN	NaN	NaN	NaN	NaN	0	86.11111111	0	2.777777778	11.11111111	11.11111111	86.11111111	0	0	0	0	97.14285714	97.14285714	2.857142857	0	0	498.3	576.7	759.5541	0.403516045	760.1273	0.5732	-1.691544673
7	1	107	1034	24	Cube3	1518.8	90.32258065	100	506.2	178.7	OP	0	0	766.483	0	0			178.7	100	100	0	0	0	0	0	91.30434783	100	0	0	0	0	8.695652174	12	100	0	0	0	0	88	1	1	NaN	357.5	770.8084	0.055118522	771.21	0.4016	-1.776796552
7	1	107	1035	22	Cube3	2287.8	100	100	67	-11.6	XXX	0	0	770.9402	0	0			55.4	NaN	NaN	NaN	NaN	NaN	NaN	NaN	58.88888889	72.22222222	0	1.111111111	27.77777778	0	12.22222222	0	28.57142857	0	0	61.9047619	61.9047619	38.0952381	0	0	1754.3	1483	776.1894	0.179758865	776.8715	0.6821	-1.743054463
7	2	207	1036	46	Cube3	2435.6	100	100	591.9	491.9	OP	0	0	780.5929	0	0			491.9	0	0	0	13.79310345	82.75862069	0	3.448275862	0	0	37.5	50	12.5	6.25	0	0	0	0	0	100	100	0	0	0	479.4	513.3	777.8961	0.347898127	778.7258	0.8297	-1.921287566
7	1	107	1037	8	Cube1	1868.6	100	100	856.9	-831.9	XXX	0	0	782.8336	0	0			25	NaN	NaN	NaN	NaN	NaN	NaN	NaN	43.05555556	61.11111111	0	15.27777778	38.88888889	0	2.777777778	27.77777778	30.55555556	0	0	33.33333333	33.33333333	38.88888889	0	0	1556.2	1187.3	786.9717	0.185516455	787.5518	0.5801	-1.711480193
7	1	107	1038	9	Cube1	1697.5	100	100	356.3	421.2	OTP	1	1	788.2615	0	0	189.9	189.9		38.46153846	42.30769231	0	0	57.69230769	0	3.846153846	100	100	0	0	0	0	0	100	100	0	0	0	0	0	1	1	NaN	334.9	792.5654	0.094544189	793.093	0.5276	-1.770511343
7	2	207	1039	29	Cube1	2311.1	95	100	243.8	550.1	OP	0	0	797.2561	0	0			550.1	100	100	0	0	0	0	0	26	58	16	32	26	26	0	0	0	0	0	97.61904762	97.61904762	2.380952381	1	1	593.1	816.6	794.9339	0.120996409	795.603	0.6691	-1.437876069
7	1	107	1040	18	Cube2	1734	100	100	658.2	-636.1	XXX	0	0	799.6699	0	0			22.1	NaN	NaN	NaN	NaN	NaN	NaN	NaN	78.66666667	80	0	2.666666667	17.33333333	17.33333333	1.333333333	80.76923077	80.76923077	0	0	19.23076923	19.23076923	0	0	0	415.9	1230.3	804.0504	0.010985422	804.4649	0.4145	-1.941502905
7	2	207	1041	40	Cube2	2122.5	100	100	302.1	535.9	OTP	1	0	807.7711	0	0	535.9	535.9		18.18181818	57.57575758	0	42.42424242	3.03030303	3.03030303	36.36363636	0	100	0	0	0	0	100	0	100	0	21.21212121	0	0	78.78787879	1	1	NaN	745.8	805.3337	0.282532179	805.8702	0.5365	-1.656572959
7	2	207	1042	49	Cube3	2076.7	100	100	334.6	368.3	OP	0	0	816.93	0	0			368.3	0	56.52173913	0	43.47826087	39.13043478	0	17.39130435	44.11764706	47.05882353	32.35294118	0	17.64705882	14.70588235	5.882352941	0	0	10.20408163	0	89.79591837	89.79591837	0	0	1	457.9	547.1	814.1465	0.43709336	814.95	0.8035	-1.918264181
7	2	207	1043	54	Cube3	2146.1	100	100	593.1	234.6	OP	0	0	822.4236	0	0			234.6	0	6.666666667	0	20	13.33333333	0	66.66666667	0	51.72413793	20.68965517	3.448275862	3.448275862	0	72.4137931	0	0	3.773584906	0	92.45283019	92.45283019	3.773584906	0	1	532.7	459.8	819.4083	0.136664191	820.2691	0.8608	-2.006355383
7	2	207	1044	37	Cube2	3339.2	98.00995025	100	2270.1	-1486.3	XXX	0	0	829.2722	0	0			783.8	NaN	NaN	NaN	NaN	NaN	NaN	NaN	0	0	0	0	96.49122807	80.70175439	3.50877193	0	6.18556701	0	49.48453608	45.36082474	45.36082474	5.154639175	0	0	133.9	937.9	825.0151	0.212637768	826.6123	1.5972	-1.978296669
7	2	207	1045	39	Cube2	1842.9	100	100	NaN
7	2	207	1046	41	Cube2	1999.7	100	100	67	22.7	FTP	1	1	839.159	1	1	22.7	89.7		100	100	0	0	0	0	0	81.92771084	100	0	0	0	0	18.07228916	64.70588235	70.58823529	0	2.941176471	26.47058824	26.47058824	5.882352941	1	1	1351.2	1362.5	836.889	0.260265932	837.4367	0.5477	-1.677017752
7	1	107	1047	19	Cube3	3013.3	100	99.45054945	570.9	934.5	OTP	1	0	844.2507	0	0	766.9	766.9		8.620689655	12.06896552	0	0	82.75862069	0	8.620689655	36.61971831	39.43661972	0	0	54.92957746	52.11267606	8.450704225	0	0	0	0	100	100	0	1	1	503.3	1164.4	849.972	0.034750841	850.2477	0.2757	-2.918671073
7	1	107	1048	7	Cube1	2146.7	100	100	471.9	431.7	OTP	1	0	850.3495	0	0	85.6	85.6		0	0	0	0	88.88888889	48.14814815	11.11111111	0	0	6.451612903	0	77.41935484	0	16.12903226	38.0952381	38.0952381	21.42857143	0	23.80952381	23.80952381	16.66666667	0	0	715.1	503.1	854.7191	0.169268579	855.3901	0.671	-1.790855867
7	1	107	1049	11	Cube2	1886.1	93.04347826	100	290.8	535.6	OP	0	0	855.1755	0	0			234.5	25	31.25	0	3.125	68.75	68.75	3.125	100	100	0	0	0	0	0	100	100	0	0	0	0	0	1	1	NaN	587.2	860.0874	0.191434989	860.4927	0.4053	-1.721811138
7	1	107	1050	26	Cube3	2092.4	92.12598425	100	405.7	401.8	OP	0	1	860.7156	1	0			190	100	100	0	0	0	0	0	100	100	0	0	0	0	0	28.57142857	48.97959184	0	0	48.97959184	48.97959184	22.44897959	1	1	804.1	415.4	865.3105	0.229013793	866.1165	0.806	-1.807151743
7	2	207	1051	48	Cube3	2491.3	100	94.70198675	NaN
7	1	107	1052	16	Cube2	1941.6	100	100	689.4	-514.3	XXX	0	0	872.7766	0	0			175.1	NaN	NaN	NaN	NaN	NaN	NaN	NaN	100	100	0	0	0	0	0	43.47826087	47.82608696	0	8.695652174	47.82608696	47.82608696	0	0	0	1481.7	1336.2	877.3795	0.296217705	877.7482	0.3687	-1.751245684
7	1	107	1053	23	Cube3	2568.8	100	98.07692308	256.8	-190.1	XXX	0	0	877.1807	0	0			66.7	NaN	NaN	NaN	NaN	NaN	NaN	NaN	19.23076923	44.87179487	0	2.564102564	43.58974359	0	34.61538462	0	0	0	0	78.26086957	78.26086957	21.73913043	0	0	1519.3	1284.9	882.0639	0.112254077	883.1469	1.083	-1.74005352
7	2	207	1054	50	Cube3	2144.2	100	100	309.4	301.4	OP	0	1	886.9976	1	0			301.4	0	47.36842105	0	5.263157895	52.63157895	0	42.10526316	0	66.66666667	17.94871795	0	7.692307692	7.692307692	74.35897436	0	0	35.18518519	0	64.81481481	64.81481481	0	0	1	546.5	625.1	884.2171	0.163607342	885.1112	0.8941	-1.677902572
8	2	208	1001	49	Cube3	7195	96.06481481	91.91685912	1016.8	836.3	OTP	1	0	974.731	0	0	668.8	0		0	11.76470588	0	0	66.66666667	21.56862745	33.33333333	5.945945946	36.21621622	1.621621622	1.081081081	45.40540541	37.83783784	45.94594595	4.379562044	17.51824818	0.729927007	0	75.91240876	75.91240876	18.97810219	0	0	546.8	3062.2	973.0472	0.234656634	975.3038	2.2566	-2.107374324
8	2	208	1002	54	Cube3	3507.4	96.68246445	90.09433962	442.5	691.4	OP	0	0	986.3007	0	0			28.8	0	27.90697674	0	16.27906977	32.55813953	4.651162791	51.1627907	0	28.40909091	0	9.090909091	69.31818182	69.31818182	21.59090909	0	0	0	0	89.09090909	89.09090909	10.90909091	0	1	394.4	1444	983.6924	0.065095912	984.5978	0.9054	-1.948117105
8	2	208	1003	42	Cube2	2536.6	95.45454545	89.61038961	290.3	268.1	OTP	1	0	998.145	0	0	122.9	122.9		0	0	0	0	93.33333333	93.33333333	6.666666667	0	30.95238095	0	9.523809524	48.80952381	40.47619048	41.66666667	0	0	0	0	100	100	0	0	0	376.6	1384.9	994.8959	0.430103678	995.4883	0.5924	-1.708118777
8	2	208	1004	30	Cube1	2301.4	95	95	373	647	OP	0	0	1004.613	0	0			279	0	0	0	0	80	0	20	0	0	0	0	80.55555556	0	19.44444444	0	0	0	0	86.04651163	86.04651163	13.95348837	0	0	625	580	1001.084	0.19067118	1001.778	0.694	-1.758418431
8	2	208	1005	47	Cube3	2681	90.12345679	88.27160494	234	326	OTP	1	0	1016.017	0	0	125	125		0	52.38095238	0	9.523809524	42.85714286	0	47.61904762	0	0	0	0	75.32467532	38.96103896	24.67532468	0	0	0	0	100	100	0	0	0	773	1263	1012.655	0.078060027	1013.496	0.841	-1.683112201
8	2	208	1006	43	Cube2	2126	100	93.02325581	735	57	FTP	1	0	1022.653	1	1	57	57		0	0	0	0	100	100	0	0	0	0	0	81.63265306	81.63265306	18.36734694	0	0	0	0	100	100	0	1	1	0	798	1019.479	0.434797915	1020.019	0.54	-1.717339362
8	2	208	1007	32	Cube1	2680	91.30434783	95.0617284	320	939	OP	0	0	1039.683	0	0			324	1.694915254	18.6440678	0	1.694915254	50.84745763	0	45.76271186	0	71.05263158	28.94736842	0	0	0	71.05263158	0	0	2.083333333	0	68.75	68.75	29.16666667	1	1	626	626	1036.506	0.153785507	1037.276	0.77	-1.587089324
8	2	208	1008	39	Cube2	3206	90.25641026	93.29896907	593	-57	XXX	0	0	1061.693	0	0			536	NaN	NaN	NaN	NaN	NaN	NaN	NaN	0	20.30075188	0	0.751879699	69.17293233	69.17293233	30.07518797	0	0	0	0	100	100	0	0	0	0	2192	1059.069	0.485890785	1059.558	0.489	-1.705302581
8	2	208	1009	41	Cube2	2169	86.36363636	59.09090909	589	12	OTP	1	0	1100.752	0	0	12	12		0	0	0	0	0	0	100	1.639344262	49.18032787	0	26.2295082	8.196721311	8.196721311	63.93442623	0	0	0	0	34.28571429	25.71428571	65.71428571	0	0	67	1001	1097.023	0.28155059	1097.584	0.561	-1.849601745
8	1	108	1010	15	Cube2	2817	89.41176471	95.32163743	436	905	OTP	1	0	1110.866	0	0	905	201		0	46.42857143	0	0	32.14285714	8.928571429	67.85714286	32.60869565	60.86956522	23.91304348	0	39.13043478	39.13043478	4.347826087	0	12.5	12.5	0	87.5	87.5	0	0	1	268	749	1116.65	1.480612864	1117.297	0.647	-1.743533457
8	2	208	1011	51	Cube3	2379	98.61111111	76.38888889	657	-180	XXX	0	0	1131.382	0	0			477	NaN	NaN	NaN	NaN	NaN	NaN	NaN	0	31.03448276	0	17.24137931	25.86206897	3.448275862	56.89655172	0	0	0	0	80.70175439	80.70175439	19.29824561	0	0	885	952	1127.409	0.180036867	1128.333	0.924	-1.956728032
8	1	108	1012	21	Cube3	1932	64.95726496	89.74358974	469	457	OP	0	0	1144.433	0	0			457	0	0	0	0	50	28.57142857	50	0	43.75	18.75	46.875	31.25	0	3.125	0	0	11.11111111	0	77.77777778	77.77777778	11.11111111	0	0	584	517	1150.239	0.551287734	1150.663	0.424	-1.82605884
8	1	108	1013	20	Cube3	2060	76.8	93.6	1238	-268	XXX	0	0	1154.618	0	0			970	NaN	NaN	NaN	NaN	NaN	NaN	NaN	0	0	0	0	79.48717949	38.46153846	20.51282051	0	0	0	0	100	84	0	0	0	122	637	1159.801	0.093967112	1160.203	0.402	-1.811802226
8	1	108	1014	26	Cube3	2134	90.76923077	100	1289	-101	XXX	0	0	1167.488	0	0			1188	NaN	NaN	NaN	NaN	NaN	NaN	NaN	89.28571429	100	0	0	0	0	10.71428571	25.92592593	66.66666667	0	0	29.62962963	29.62962963	44.44444444	0	0	719	450	1172.668	0.079905889	1173.093	0.425	-1.797340628
8	1	108	1015	10	Cube2	1979	87.60330579	95.83333333	657	246	OTP	1	0	1182.834	0	0	246	246		0	0	0	0	86.66666667	0	13.33333333	0	10.81081081	32.43243243	2.702702703	48.64864865	10.81081081	16.21621622	0	0	11.11111111	0	88.88888889	88.88888889	0	0	0	313	593	1188.497	0.281692117	1188.922	0.425	-1.808759783
8	1	108	1016	14	Cube2	1752	90.65420561	91.58878505	759	101	OTP	1	0	1195.581	0	0	101	101		0	0	0	0	0	0	100	0	0	0	0	26.92307692	26.92307692	73.07692308	0	0	4	0	96	96	0	0	0	280	414	1200.918	0.334611789	1201.319	0.401	-1.820496461
8	1	108	1017	19	Cube3	1820	79.09090909	92.79279279	1075	-215	XXX	0	0	1203.534	0	0			860	NaN	NaN	NaN	NaN	NaN	NaN	NaN	0	0	2.941176471	0	44.11764706	0	52.94117647	0	0	50	0	50	50	0	0	0	714	546	1208.691	0.016870932	1209.038	0.347	-2.525688345
8	2	208	1018	46	Cube3	3440	100	83.17307692	290	615	OTP	1	1	1229.413	0	0	447	447		0	100	0	0	0	0	100	0	48.14814815	0	0	33.33333333	5.555555556	66.66666667	0	0	0	0	58.69565217	58.69565217	41.30434783	0	1	1498	1787	1226.88	0.320951643	1227.628	0.748	-2.243539723
8	1	108	1019	27	Cube3	2546	89.67741935	98.7012987	1556	-180	XXX	0	0	1238.442	0	0			1376	NaN	NaN	NaN	NaN	NaN	NaN	NaN	0	0	0	0	90.47619048	30.95238095	9.523809524	0	0	0	0	100	100	0	0	0	435	681	1243.778	0.121187944	1244.202	0.424	-1.743675435
8	1	108	1020	13	Cube2	3253	100	97.46192893	793	167	OTP	1	0	1243.848	0	0	167	167		0	75	0	8.333333333	0	0	91.66666667	45.45454545	60.60606061	0	3.03030303	39.39393939	39.39393939	12.12121212	19.41747573	28.15533981	0	21.3592233	57.2815534	57.2815534	1.941747573	0	1	291	525	1249.374	0.507116259	1251.075	1.701	-3.930684002
8	2	208	1021	44	Cube2	2220	100	100	358	460	TFP	1	0	1256.453	0	1	460	460		0	100	0	0	0	0	100	0	61.70212766	2.127659574	0	36.17021277	36.17021277	61.70212766	0	0	0	0	100	100	0	0	1	482	769	1252.937	0.383495176	1253.564	0.627	-1.88758521
8	1	108	1022	16	Cube2	2182	92.48120301	96.96969697	737	122	OTP	1	0	1261.654	0	0	122	122		0	0	0	0	85.71428571	57.14285714	14.28571429	0	6.451612903	3.225806452	0	80.64516129	45.16129032	16.12903226	0	4.255319149	17.0212766	0	82.9787234	82.9787234	0	0	0	157	503	1267.101	0.388681661	1267.861	0.76	-1.837199655
8	1	108	1023	5	Cube1	2046	92.74193548	95.96774194	885	0	OTP	1	0	1268.512	0	0	0	0		0	0	0	0	0	0	100	3.703703704	55.55555556	11.11111111	3.703703704	0	0	81.48148148	0	0	0	0	80.48780488	80.48780488	19.51219512	0	0	536	435	1273.781	0.494152641	1274.44	0.659	-1.955834718
8	1	108	1024	24	Cube3	1810	81.08108108	100	824	100	OTP	1	0	1274.496	0	0	100	33		100	100	0	0	0	0	0	100	100	0	0	0	0	0	29.03225806	32.25806452	29.03225806	3.225806452	0	0	38.70967742	1	1	NaN	356	1279.7	0.048286509	1280.182	0.482	-1.9667153
8	2	208	1025	52	Cube3	2236	100	77.94117647	483	242	OTP	1	0	1290.566	0	0	67	67		0	40	0	6.666666667	20	20	73.33333333	0	0	0	0	9.615384615	9.615384615	90.38461538	0	0	0	0	78.04878049	78.04878049	21.95121951	0	0	0	846	1286.716	0.176945075	1287.379	0.663	-1.780625578
8	1	108	1026	9	Cube1	1933	97.43589744	86.32478632	538	413	OTP	1	0	1294.717	0	0	111	111		0	0	0	0	73.07692308	34.61538462	26.92307692	0	0	0	0	26.31578947	26.31578947	73.68421053	0	0	2.702702703	0	59.45945946	59.45945946	37.83783784	0	0	0	302	1299.964	0.175728534	1300.556	0.592	-1.892815564
8	1	108	1027	23	Cube3	1764	87.03703704	100	940	-123	XXX	0	0	1311.785	0	0			817	NaN	NaN	NaN	NaN	NaN	NaN	NaN	0	0	10	0	90	90	0	0	0	30.76923077	0	69.23076923	69.23076923	0	0	0	0	491	1316.973	0.106170091	1317.378	0.405	-1.819639365
8	2	208	1028	33	Cube1	2233	93.33333333	94.81481481	304	446	OP	0	0	1335.039	0	0			189	0	51.85185185	0	0	48.14814815	0	51.85185185	0	0	0	27.45098039	50.98039216	0	21.56862745	0	0	0	0	22.5	22.5	77.5	0	1	894	827	1331.557	0.104942446	1332.204	0.647	-1.707468976
8	2	208	1029	34	Cube1	3461	90.90909091	67.94258373	290	636	OP	0	0	1362.662	0	0			225	0	0	0	0	12.82051282	0	87.17948718	0	0	0	0	70.22900763	67.9389313	29.77099237	0	0	0	0	100	100	0	0	0	257	2164	1360.697	0.417279323	1361.066	0.369	-3.094307955
8	2	208	1030	48	Cube3	2089	100	83.46456693	291	446	OTP	1	0	1373.196	0	0	234	234		0	25	0	3.571428571	14.28571429	0	82.14285714	0	0	0	0	83.78378378	40.54054054	16.21621622	0	0	0	0	68.88888889	68.88888889	31.11111111	0	0	314	593	1369.279	0.21782753	1370.016	0.737	-1.712845145
8	2	208	1031	28	Cube1	2281	91.17647059	94.20289855	339	67	OP	0	0	1394.408	0	0			67	0	100	0	0	0	0	100	0	41.79104478	1.492537313	23.88059701	43.28358209	14.92537313	31.34328358	0	0	0	0	100	100	0	0	1	890	1093	1390.825	0.112742627	1391.586	0.761	-1.660164295
8	2	208	1032	36	Cube1	21949	94.58388375	86.11532625	393	248	OP	0	0	1413.742	0	0			248	0	100	0	0	0	0	100	1.872964169	49.42996743	0	13.92508143	23.77850163	9.283387622	60.42345277	0	31.86813187	0	10.98901099	42.85714286	0	46.15384615	0	1	357	20452	1466.873	2.264621499	1468.37	1.497	-17.44659288
8	1	108	1033	2	Cube1	10897	86.46616541	97.55725191	524	515	OTP	1	0	1484.321	0	0	515	280
8	1	108	1035	17	Cube2	1802	100	100	645	248	OTP	1	0	1492.16	0	0	248	248		75	100	0	12.5	0	0	12.5	30	36.66666667	0	0	33.33333333	33.33333333	36.66666667	0	0	0	0	100	100	0	1	1	301	481	1497.711	0.264552628	1498.079	0.368	-1.914668888
8	1	108	1036	22	Cube3	1755	87.85046729	100	893	-67	XXX	0	0	1499.256	0	0			826	NaN	NaN	NaN	NaN	NaN	NaN	NaN	96.2962963	96.2962963	0	0	0	0	3.703703704	0	0	0	0	92.30769231	92.30769231	7.692307692	0	0	413	435	1504.468	0.025874846	1504.882	0.414	-1.866912824
8	2	208	1037	37	Cube2	1721	100	92.38095238	302	390	OP	0	0	1509.931	0	0			134	0	40	0	0	28	28	72	0	0	0	5.714285714	94.28571429	94.28571429	0	0	0	0	0	100	100	0	0	1	0	558	1506.147	0.434724783	1506.582	0.435	-1.581067337
8	2	208	1038	45	Cube2	1965	100	94.11764706	538	134	FTP	1	0	1516.274	1	1	134	134		0	0	0	0	66.66666667	66.66666667	33.33333333	0	0	0	0	100	100	0	0	0	0	0	100	100	0	1	1	0	883	1513.073	0.248643176	1513.464	0.391	-1.711376942
8	1	108	1039	25	Cube3	1774	83.48623853	90.74074074	258	532	OP	0	0	1519.475	0	0			532	0	0	0	0	74.19354839	35.48387097	25.80645161	NaN	NaN	NaN	NaN	NaN	NaN	NaN	0	0	0	0	85.29411765	41.17647059	14.70588235	0	0	415	-186	1524.642	0.035770845	1525.759	1.117	-2.384315584
8	2	208	1040	40	Cube2	1876	100	100	618	55	FTP	1	0	1530.771	1	1	55	55		0	100	0	0	0	0	100	0	12.24489796	0	0	79.59183673	46.93877551	20.40816327	0	0	0	0	95.83333333	95.83333333	4.166666667	0	1	379	795	1527.483	0.294422877	1527.874	0.391	-1.586348301
8	2	208	1041	53	Cube3	1922	91.37931034	90.5982906	358	379	OTP	1	0	1548.892	0	0	201	201		0	0	0	0	84	0	16	0	44.82758621	0	34.48275862	3.448275862	0	62.06896552	0	0	0	0	60.46511628	60.46511628	39.53488372	0	0	728	460	1544.808	0.046549297	1545.512	0.704	-1.938649098
8	2	208	1042	38	Cube2	1765	100	100	324	369	OP	0	0	1556.287	0	0			369	0	17.39130435	0	82.60869565	0	0	17.39130435	0	0	35.13513514	40.54054054	24.32432432	24.32432432	0	0	0	0	0	100	100	0	0	1	444	602	1552.514	0.147322695	1552.97	0.456	-1.687388439
8	2	208	1043	29	Cube1	2001	91.73553719	100	321	551	OP	0	0	1572.592	0	0			349	0	68.57142857	0	22.85714286	28.57142857	0	48.57142857	0	81.25	3.125	81.25	0	0	15.625	0	0	2.702702703	0	35.13513514	35.13513514	62.16216216	0	1	667	521	1568.921	0.047702676	1569.515	0.594	-1.664567869
8	1	108	1044	11	Cube2	1605	87.87878788	81.63265306	401	370	OTP	1	0	1586.651	0	0	370	370		0	0	0	0	43.47826087	43.47826087	56.52173913	0	0	0	0	77.77777778	77.77777778	22.22222222	0	0	0	0	100	100	0	0	0	100	424	1592.266	0.592661172	1592.62	0.354	-1.900187468
8	1	108	1045	6	Cube1	1910	77.5862069	100	727	12	OTP	1	0	1601.329	0	0	12	12		100	100	0	0	0	0	0	74.07407407	77.77777778	3.703703704	3.703703704	14.81481481	0	3.703703704	0	0	11.9047619	9.523809524	54.76190476	50	23.80952381	1	1	746	426	1606.587	0.134585894	1607.279	0.692	-1.831445148
8	1	108	1046	12	Cube2	1724	93.33333333	100	702	89	XXX	0	0	1607.772	0	0			89	100	100	0	0	0	0	0	3.448275862	6.896551724	0	0	93.10344828	93.10344828	3.448275862	0	0	0	0	100	100	0	1	1	0	462	1613.155	0.157560443	1613.557	0.402	-1.793138563
8	1	108	1047	3	Cube1	1933	100	100	591	177	OTP	1	0	1612.767	0	0	177	177		100	100	0	0	0	0	0	94.11764706	94.11764706	0	5.882352941	0	0	0	0	0	31.37254902	1.960784314	54.90196078	54.90196078	11.76470588	1	1	513	268	1618.036	0.062780328	1618.863	0.827	-1.748768224
8	1	108	1048	1	Cube1	2044	91.2	93.5483871	658	100	OTP	1	0	1637.063	0	0	100	67		0	0	0	0	14.28571429	0	85.71428571	0	0	0	0	60.52631579	31.57894737	39.47368421	0	0	0	0	100	100	0	0	0	200	617	1642.577	0.204716766	1643.18	0.603	-1.922766049
8	2	208	1049	31	Cube1	1958	100	93.27731092	502	191	OP	0	0	1647.938	0	0			191	0	0	0	0	33.33333333	0	66.66666667	0	0	0	0	69.23076923	0	30.76923077	0	0	0	0	78.94736842	78.94736842	21.05263158	0	0	618	640	1644.011	0.033846802	1644.626	0.615	-1.68714747
8	1	108	1050	7	Cube1	1909	92.30769231	93.96551724	674	0	OTP	1	0	1658.019	0	0	0	0		0	0	0	0	100	0	0	0	0	6.060606061	21.21212121	30.3030303	0	42.42424242	0	0	2.564102564	0	87.17948718	87.17948718	10.25641026	0	0	582	537	1663.387	0.313724807	1664.022	0.635	-1.952032047
8	2	208	1051	50	Cube3	2997	90.55555556	80.11049724	308	695	OP	0	0	1677.547	0	0			179	0	29.54545455	0	0	0	0	100	0	52.77777778	0	0	19.44444444	13.88888889	80.55555556	0	0	0	0	72.91666667	72.91666667	27.08333333	0	1	1017	1183	1674.695	0.061906272	1675.467	0.772	-1.894731578
8	1	108	1052	8	Cube1	2111	92.96875	88.28125	805	246	OTP	1	0	1700.644	0	0	246	246		0	6.25	0	37.5	0	0	62.5	0	0	46.15384615	46.15384615	7.692307692	0	0	0	0	19.44444444	0	80.55555556	80.55555556	0	0	1	515	415	1706.125	0.59020135	1706.716	0.591	-1.906985708
8	2	208	1053	35	Cube1	2941	98.31460674	76.96629213	405	636	OP	0	0	1756.211	0	0			122	0	2.43902439	0	43.90243902	0	0	56.09756098	0	0	1.639344262	81.96721311	0	0	16.39344262	0	0	16.66666667	11.11111111	37.03703704	37.03703704	35.18518519	0	1	1086	1008	1754.441	0.150556928	1755.323	0.882	-2.572157531
8	1	108	1054	18	Cube2	2279	90.71428571	97.82608696	693	558	OTP	1	0	1760.449	0	0	558	34		73.52941176	91.17647059	0	0	0	0	26.47058824	7.692307692	41.02564103	2.564102564	2.564102564	56.41025641	56.41025641	30.76923077	0	0	0	0	100	100	0	1	1	234	636	1764.633	0.745693996	1764.957	0.324	-1.867962765
8	1	108	1055	2	Cube1	1842	89.38053097	100	717	157	OTP	1	0	1772.223	0	0	157	157		0	0	0	0	90.90909091	0	9.090909091	0	0	16.66666667	0	50	0	33.33333333	0	0	0	0	68.42105263	68.42105263	31.57894737	0	0	467	288	1776.18	0.160936835	1776.797	0.617	-1.932428173
9	1	109	1001	7	Cube1	14720	96.61399549	92.99435028	5675.6	6031.9	OP	0	0	571.0228	0	0			189.7	8.539944904	26.72176309	0	4.132231405	61.70798898	10.74380165	25.61983471	0	11.53846154	4.807692308	0.961538462	55.76923077	0	38.46153846	0	0	21.33333333	0	70.66666667	70.66666667	8	1	1	1955.1	1720	582.8506	0.546087021	584.0773	1.2267	-3.944779836
9	1	109	1002	1	Cube1	4836.4	98.97260274	97.60273973	22.1	1819.6	OP	0	0	584.8746	0	0			348.7	45.45454545	48.18181818	0	4.545454545	44.54545455	10	5.454545455	25.66371681	40.7079646	0	1.769911504	30.97345133	0	41.59292035	0	0	0	0	92.30769231	70.76923077	7.692307692	1	1	2044.4	1874.5	592.6446	0.385952474	593.6972	1.0526	-1.946534409
9	2	209	1003	41	Cube2	19551.7	92.58943782	96.68085106	1753.6	1173.7	OTP	1	0	604.2831	0	0	819.6	819.6		9.589041096	26.02739726	0	0	71.23287671	41.09589041	19.17808219	0	0.892857143	12.5	0	64.28571429	39.28571429	23.21428571	18.99224806	32.42894057	4.909560724	1.937984496	48.32041344	33.8501292	25.83979328	1	1	0	3711.7	604.8354	0.357780915	617.715	12.8796	-8.10551037
9	1	109	1004	13	Cube2	2836.7	98.24561404	100	287.2	1239.8	FTP	1	1	622.3614	0	1	1239.8	175.1		26.66666667	28	0	0	66.66666667	18.66666667	6.666666667	0	0	0	0	100	100	0	0	0	0	0	100	100	0	0	0	-95.3	768.4	628.012	0.856804041	628.4809	0.4689	-1.75986044
9	2	209	1005	49	Cube3	2706.9	100	93.90243902	222.1	1184.9	OTP	1	1	633.7649	0	0	536	536		2.777777778	4.166666667	0	9.722222222	63.88888889	27.77777778	23.61111111	0	0	0	0	100	100	0	0	0	0	0	100	100	0	0	0	-44.6	47.8	630.3515	0.046650166	631.5884	1.2369	-2.028302765
9	2	209	1006	50	Cube3	3243.1	100	94.89795918	1272.1	-267.2	XXX	0	0	643.0801	0	0			1004.9	NaN	NaN	NaN	NaN	NaN	NaN	NaN	0	0	0	0	77.90697674	27.90697674	22.09302326	0	0	0	0	100	0	0	0	0	404.2	1421.3	640.2229	0.71373473	641.0385	0.8156	-1.632022631
9	2	209	1007	44	Cube2	4725	97.52650177	98.94736842	535.9	615	FTP	1	1	650.3527	1	1	615	123.8		23.68421053	23.68421053	0	0	71.05263158	71.05263158	5.263157895	0	1.744186047	15.11627907	4.069767442	76.74418605	42.44186047	4.069767442	0	0	0	0	97.6744186	97.6744186	2.325581395	1	1	715.9	2848.9	650.3657	0.198695566	651.0656	0.6999	-1.772420189
9	1	109	1008	16	Cube2	4243.1	100	97.265625	804.7	1618.8	OTP	1	0	658.7861	0	0	1618.8	370.1		0	10.1010101	1.01010101	1.01010101	82.82828283	37.37373737	15.15151515	0	66.66666667	0	51.85185185	3.703703704	3.703703704	44.44444444	0	8.75	0	8.75	91.25	91.25	0	0	1	212.6	436.1	663.679	0.025311768	664.9955	1.3165	-2.094365237
9	2	209	1009	28	Cube1	3797.4	100	96.50655022	536.1	972.3	TFP	1	0	669.4197	0	1	738.1	738.1		0	3.389830508	0	0	49.15254237	0	50.84745763	0	0	0	2.247191011	74.15730337	22.47191011	23.59550562	0	23.52941176	0	0	76.47058824	76.47058824	23.52941176	0	0	536.5	1464.2	667.613	0.215641292	668.4391	0.8261	-1.557509777
9	2	209	1010	45	Cube2	3239.8	100	98.97959184	538.5	804.4	TFP	1	0	677.7753	0	1	804.4	804.4		0	0	0	0	93.87755102	34.69387755	6.12244898	1.428571429	38.57142857	4.285714286	34.28571429	20	20	40	0	0	31.11111111	2.222222222	57.77777778	57.77777778	8.888888889	0	0	0	1148.3	675.7222	0.179711014	676.4598	0.7376	-1.750961206
9	1	109	1011	8	Cube1	3229.4	95.40816327	100	390.7	1030.2	OP	0	0	682.812	0	0			44.7	0	7.936507937	1.587301587	9.523809524	84.12698413	39.68253968	4.761904762	0	41.55844156	0	1.298701299	54.54545455	9.090909091	44.15584416	0	0	0	0	100	100	0	0	1	1114	1270.3	689.1882	1.189536202	689.6606	0.4724	-1.590861211
9	2	209	1012	38	Cube2	4099	100	96.3562753	637.9	1072.4	FTP	1	1	693.2675	1	1	1072.4	1072.4		27.69230769	27.69230769	0	1.538461538	61.53846154	61.53846154	9.230769231	0	0	17.43119266	17.43119266	65.13761468	65.13761468	0	0	0	0	0	100	100	0	1	1	-45.1	1798.4	692.7681	0.15604697	693.3488	0.5807	-1.779556432
9	1	109	1013	10	Cube2	2624.8	100	100	300.8	883.1	OTP	1	1	698.3417	0	0	883.1	190		13.20754717	16.98113208	0	13.20754717	64.1509434	5.660377358	9.433962264	36.36363636	38.63636364	0	2.272727273	56.81818182	25	4.545454545	2.43902439	2.43902439	14.63414634	0	82.92682927	82.92682927	0	0	0	211.8	714.1	703.3102	0.849780861	703.9809	0.6707	-2.020979807
9	2	209	1014	51	Cube3	3204.8	94.87179487	100	489.2	918.5	OTP	1	0	708.192	0	0	513.1	513.1		0	0	0	10.71428571	83.92857143	0	5.357142857	0	0	0	100	0	0	0	0	0	24.3902439	10.97560976	52.43902439	46.34146341	12.19512195	0	0	1206.8	468.8	705.1666	0.031758871	706.5183	1.3517	-1.508606247
9	1	109	1015	18	Cube2	2177.1	100	100	256.7	748.5	FTP	1	1	710.1937	1	1	748.5	748.5		0	2.173913043	4.347826087	2.173913043	89.13043478	17.39130435	4.347826087	0	0	0	0	95.65217391	73.91304348	4.347826087	0	0	0	0	100	100	0	1	1	32.6	367.7	715.6427	0.967383492	716.3793	0.7366	-2.536030929
9	1	109	1016	6	Cube1	3282.2	95.5	96.96969697	634.5	1354.2	OP	0	1	718.4679	1	0			245.6	70.37037037	92.59259259	0	1.234567901	0	0	28.39506173	66.66666667	70.83333333	20.83333333	8.333333333	0	0	4.166666667	0	0	39.62264151	0	35.8490566	35.8490566	24.52830189	1	1	724.6	390.5	724.2767	0.127257033	725.1334	0.8567	-2.159712419
9	1	109	1017	20	Cube3	2728.9	93.33333333	100	268.1	1266	OTP	1	1	726.8593	0	0	461.8	56.7		35.8974359	38.46153846	0	2.564102564	24.35897436	0	37.17948718	0	0	0	0	28	0	72	0	0	0	0	82.22222222	66.66666667	17.77777778	0	0	633.6	409.9	731.4001	0.140807929	732.1185	0.7184	-1.889568003
9	1	109	1018	4	Cube1	2826	98.8372093	100	291.1	1217.4	OTP	1	0	732.9028	0	0	971.2	0		33.78378378	39.18918919	1.351351351	0	52.7027027	13.51351351	12.16216216	100	100	0	0	0	0	0	62.71186441	67.79661017	32.20338983	0	0	0	5.084745763	1	1	NaN	301.6	737.2663	1.221130857	738.2396	0.9733	-2.31128365
9	1	109	1019	25	Cube3	3049.1	95.65217391	95.65217391	284.1	1290.3	OP	0	1	738.0129	1	0			123	18.98734177	24.05063291	0	2.53164557	32.91139241	0	45.56962025	63.33333333	70	10	20	0	0	6.666666667	0	0	26.92307692	0	73.07692308	73.07692308	0	1	1	1075.3	975.2	744.3611	0.039201227	744.774	0.4129	-3.173364893
9	2	209	1020	48	Cube3	2896.2	100	97.14285714	837.4	89	OTP	1	0	749.5446	0	0	89	89		0	0	0	100	0	0	0	0	13.1147541	11.47540984	8.196721311	62.29508197	0	18.03278689	0	0	5.084745763	0	81.3559322	81.3559322	13.55932203	0	0	1116.6	993.6	746.6304	0.219654474	747.5913	0.9609	-1.797648194
9	2	209	1021	33	Cube1	2894.2	100	98.28571429	603.7	803.4	OTP	1	0	756.3692	0	0	803.4	334.2		0	26	0	4	44	0	52	0	44.73684211	15.78947368	34.21052632	2.631578947	0	47.36842105	0	0	0	0	79.24528302	79.24528302	20.75471698	0	1	726	613.7	753.3103	0.680216458	754.1806	0.8703	-1.585577703
9	2	209	1022	43	Cube2	2605.7	100	98.10126582	759.5	447.1	OTP	1	0	763.5738	0	0	447.1	122.9		58.62068966	68.96551724	0	0	20.68965517	20.68965517	20.68965517	80	83.33333333	0	16.66666667	0	0	3.333333333	0	0	20.37037037	33.33333333	44.44444444	44.44444444	1.851851852	1	1	949.7	480.4	760.1914	0.79004656	761.0743	0.8829	-1.726311635
9	1	109	1023	21	Cube3	3250.3	96.93877551	100	1037.5	168.2	OP	0	0	765.8401	0	0			168.2	0	0	0	0	100	100	0	0	81.6091954	2.298850575	68.96551724	2.298850575	2.298850575	26.43678161	0	0	8.823529412	0	73.52941176	73.52941176	17.64705882	0	0	0	1429.4	771.5044	0.039774254	772.0519	0.5475	-2.656778932
9	1	109	1024	26	Cube3	2470.3	100	100	560.1	648.2	OTP	1	0	772.6352	0	0	334.8	334.8		37.5	40	2.5	0	50	27.5	10	58.97435897	61.53846154	0	0	35.8974359	35.8974359	5.128205128	0	0	0	0	100	100	0	1	1	368.6	637.1	777.671	0.021856103	778.218	0.547	-1.831790368
9	2	209	1025	46	Cube3	3081.9	95.72192513	100	567.9	771.7	OTP	1	0	782.5063	0	0	570.5	570.5		0	0	0	0	91.66666667	0	8.333333333	50.87719298	52.63157895	22.80701754	19.29824561	1.754385965	0	5.263157895	22.44897959	22.44897959	32.65306122	0	40.81632653	40.81632653	4.081632653	0	0	1170.7	938.1	780.0297	0.116665053	780.8224	0.7927	-1.895541148
9	2	209	1026	47	Cube3	2927.1	100	94.91525424	1168.9	-67.2	XXX	0	0	790.3118	0	0			1101.7	NaN	NaN	NaN	NaN	NaN	NaN	NaN	0	28.57142857	1.785714286	1.785714286	39.28571429	30.35714286	57.14285714	13.20754717	13.20754717	11.32075472	0	35.8490566	35.8490566	39.62264151	0	0	198.2	913.3	787.19	0.029015811	788.0623	0.8723	-1.609918035
9	2	209	1027	32	Cube1	3261.4	96.41025641	98.98477157	468.6	1039.2	OP	0	0	796.2016	0	0			200.8	0	7.936507937	0	0	80.95238095	20.63492063	19.04761905	29.03225806	79.03225806	17.74193548	1.612903226	0	0	51.61290323	0	0	2.222222222	0	86.66666667	86.66666667	11.11111111	0	1	1074.3	1018.6	794.2498	0.374991632	794.9755	0.7257	-1.697863523
9	2	209	1028	35	Cube1	2758.3	95.80838323	100	669.7	736.9	OTP	1	1	805.0718	0	0	736.9	177.9		23.91304348	45.65217391	0	4.347826087	50	0	21.73913043	0	61.9047619	0	38.0952381	0	0	61.9047619	0	0	0	15	80	80	5	0	1	770.2	691.9	801.9457	0.468805822	802.5937	0.648	-1.624673138
9	1	109	1029	22	Cube3	2366.1	92.4137931	100	559.2	546.7	OP	0	0	806.6268	0	0			546.7	0	0	0	2.941176471	82.35294118	29.41176471	14.70588235	0	64.28571429	0	67.85714286	28.57142857	28.57142857	3.571428571	0	13.04347826	56.52173913	13.04347826	17.39130435	17.39130435	13.04347826	0	0	0	447.3	811.7069	0.084451516	812.4528	0.7459	-1.923701401
9	2	209	1030	34	Cube1	3079.6	96.77419355	100	577.2	1131.2	FP	0	0	817.4248	0	1			670.4	0	0	0	0	75.36231884	11.5942029	24.63768116	0	0	38.88888889	41.66666667	2.777777778	0	16.66666667	0	0	6.25	0	66.66666667	66.66666667	27.08333333	0	0	838.4	580.6	814.3448	0.506457189	815.1232	0.7784	-1.552150055
9	1	109	1031	2	Cube1	2380.4	96.57534247	100	421.4	729.4	OP	0	1	819.3793	1	0			159.8	6.666666667	13.33333333	0	17.77777778	31.11111111	13.33333333	44.44444444	95.65217391	100	0	0	0	0	4.347826087	0	24.48979592	28.57142857	4.081632653	0	0	67.34693878	1	1	NaN	368.1	824.563	0.733841793	825.3553	0.7923	-1.920223277
9	2	209	1032	29	Cube1	3376.7	95.56650246	97.05882353	841.1	335.2	OP	0	0	829.8018	0	0			133.9	0	0	0	0	70	0	30	0	0	30.95238095	0	69.04761905	20.23809524	0	0	0	0	0	100	100	0	0	0	1105.7	1384.9	827.5145	0.206374996	828.3191	0.8046	-1.632459709
9	1	109	1033	14	Cube2	2423	97.2972973	97.27891156	323.9	884.6	OTP	1	0	832.8316	0	0	884.6	234.9		26.41509434	47.16981132	0	20.75471698	18.86792453	0	33.96226415	29.41176471	61.76470588	0	29.41176471	35.29411765	0	5.882352941	23.68421053	100	26.31578947	44.73684211	0	0	5.263157895	1	1	NaN	547.8	837.6773	1.088428449	838.2991	0.6218	-1.812225356
9	1	109	1034	27	Cube3	2758.6	95.83333333	100	335.1	1206.7	OP	0	1	837.6239	1	0			290.3	83.56164384	83.56164384	0	0	13.69863014	0	2.739726027	81.48148148	85.18518519	0	0	7.407407407	7.407407407	11.11111111	0	0	0	0	100	100	0	1	1	342.3	431.7	843.3368	0.02088978	844.0552	0.7184	-1.951261727
9	2	209	1035	37	Cube2	3195.7	100	95.85492228	401.2	1207.3	FTP	1	0	848.5904	0	1	1207.3	89.2		0	0	0	13.51351351	58.10810811	10.81081081	28.37837838	33.33333333	39.21568627	35.29411765	17.64705882	0	0	13.7254902	0	0	47.82608696	0	52.17391304	52.17391304	0	0	0	1183.6	837.6	846.0349	0.897557114	846.7725	0.7376	-1.693873492
9	2	209	1036	52	Cube3	3294.6	100	97.98994975	722.7	595.1	OP	0	0	854.6633	0	0			100	0	0	0	0	91.89189189	59.45945946	8.108108108	0	16.90140845	38.02816901	25.35211268	16.90140845	0	19.71830986	0	0	14	0	86	86	0	0	0	1262.8	1162.9	852.4357	0.117702925	853.2397	0.804	-1.581949551
9	1	109	1037	17	Cube2	2605.3	100	100	601.6	633.3	FTP	1	0	857.6756	1	1	633.3	633.3		15.78947368	42.10526316	2.631578947	5.263157895	47.36842105	15.78947368	28.94736842	82.05128205	100	15.38461538	0	0	0	2.564102564	0	30.95238095	71.42857143	28.57142857	0	0	0	1	1	NaN	632.8	863.6105	0.040274132	864.2955	0.685	-2.290386712
9	2	209	1038	40	Cube2	3068.1	100	100	557.5	1363.4	OP	0	0	867.8135	0	0			736.9	0	0	0	29.26829268	67.07317073	47.56097561	3.658536585	40	43.33333333	36.66666667	16.66666667	0	0	6.666666667	0	0	35	0	52.5	52.5	12.5	0	0	681.7	482.8	865.6633	0.583103091	866.3054	0.6421	-1.473507967
9	1	109	1039	23	Cube3	1887.3	100	100	290.1	648.1	OTP	1	1	869.3924	1	0	11.1	938.2		100	100	0	0	0	0	0	73.07692308	76.92307692	0	0	0	0	26.92307692	0	0	0	0	76.66666667	76.66666667	23.33333333	1	1	511.9	413.3	874.8181	0.066496653	875.2981	0.48	-1.760240687
9	1	109	1040	11	Cube2	2578.9	97.4522293	100	254.9	1106.5	OTP	1	1	876.0905	0	0	1106.5	192.9		38.80597015	49.25373134	17.91044776	25.37313433	13.43283582	13.43283582	4.47761194	77.41935484	83.87096774	9.677419355	6.451612903	0	0	6.451612903	0	2.380952381	57.14285714	0	40.47619048	40.47619048	2.380952381	0	1	816.1	502.9	880.8493	0.072734065	881.5186	0.6693	-1.928004123
9	2	209	1041	42	Cube2	2848.5	100	95.93023256	906	580.8	OP	0	0	885.3401	0	0			580.8	0	0	0	44.11764706	5.882352941	5.882352941	50	0	0	0	23.52941176	45.09803922	45.09803922	31.37254902	0	0	0	5.882352941	85.29411765	85.29411765	8.823529412	0	0	100.6	834.6	882.7374	0.51665151	883.2766	0.5392	-1.610465837
9	2	209	1042	36	Cube1	2633.9	100	96.875	704.9	635.6	OP	0	1	890.9592	1	0			113.4	2.564102564	5.128205128	0	2.564102564	89.74358974	48.71794872	5.128205128	0	0	29.41176471	0	55.88235294	20.58823529	14.70588235	0	0	6.666666667	4.444444444	86.66666667	86.66666667	2.222222222	1	1	-45.9	548.3	888.1359	0.436394588	888.8693	0.7334	-1.553115612
9	1	109	1043	24	Cube3	2370	95.13888889	95.83333333	402	591.7	OP	0	0	893.9442	0	0			591.7	45.94594595	83.78378378	0	0	0	0	54.05405405	96.875	100	0	0	0	0	3.125	100	100	0	0	0	0	0	1	1	NaN	517.5	899.1356	0.082940541	899.9171	0.7815	-2.088918008
9	2	209	1044	31	Cube1	3165	96.82539683	98.95287958	323.7	1396	FP	0	0	905.3348	0	1			1016.6	0	28.23529412	0	5.882352941	50.58823529	0	43.52941176	48	52	4	44	0	0	4	3.225806452	3.225806452	22.58064516	0	69.35483871	69.35483871	4.838709677	0	1	680.4	401.4	902.4105	0.396960505	903.3611	0.9506	-1.756867654
9	2	209	1045	39	Cube2	2602.4	100	100	NaN
9	2	209	1046	53	Cube3	2901.4	95.97701149	100	568.5	950.7	TFP	1	0	916.6733	0	1	692.4	692.4		0	0	0	0	82.75862069	55.17241379	17.24137931	0	0	20.68965517	55.17241379	24.13793103	0	0	0	0	3.636363636	0	72.72727273	72.72727273	23.63636364	0	0	681.1	469.7	913.839	0.020326664	914.7293	0.8903	-1.608149743
9	1	109	1047	12	Cube2	2502.3	100	100	690.2	616.6	OTP	1	1	919.5461	0	0	616.6	55.9		100	100	0	0	0	0	0	100	100	0	0	0	0	0	100	100	0	0	0	0	0	1	1	NaN	599.4	924.265	1.1433362	924.794	0.529	-1.810064561
9	1	109	1048	15	Cube2	2761.5	100	100	234.8	405.2	OP	0	1	925.2288	1	0			122.9	100	100	0	0	0	0	0	100	100	0	0	0	0	0	26.78571429	100	0	0	0	0	73.21428571	1	1	NaN	1164.7	930.8699	0.020523668	931.7747	0.9048	-2.361156872
9	2	209	1049	54	Cube3	3037.4	100	100	707.3	566	OP	0	0	935.1933	0	0			88.9	71.42857143	77.14285714	0	5.714285714	17.14285714	0	5.714285714	6.976744186	9.302325581	0	2.325581395	41.86046512	0	48.8372093	0	0	0	0	81.25	81.25	18.75	1	1	837.1	703.6	932.4593	0.128646424	933.5085	1.0492	-1.745774989
9	1	109	1050	3	Cube1	3191.1	100	96.89119171	257.4	1228.3	OTP	1	1	938.5357	0	0	78.1	78.1		79.72972973	91.89189189	0	0	0	0	20.27027027	100	100	0	0	0	0	0	93.90243902	100	0	0	0	0	6.097560976	1	1	NaN	301.6	942.9902	0.816268627	944.316	1.3258	-1.792880124
9	1	109	1051	5	Cube1	2870	94.31818182	100	491.1	949.3	OP	0	1	943.8416	1	0			167.5	25.86206897	31.03448276	0	5.172413793	32.75862069	0	36.20689655	54.76190476	59.52380952	28.57142857	9.523809524	0	0	7.142857143	19.04761905	30.95238095	11.9047619	7.142857143	50	50	11.9047619	1	1	748.2	682.3	949.5474	0.289073152	950.228	0.6806	-1.787217624
9	1	109	1052	19	Cube3	2770.7	100	100	324.1	1150.5	OP	0	0	949.7509	0	0			301.9	54.28571429	58.57142857	0	4.285714286	35.71428571	0	5.714285714	44.11764706	88.23529412	0	0	5.882352941	5.882352941	50	4.761904762	7.142857143	0	0	88.0952381	88.0952381	7.142857143	1	1	462.9	542.7	955.5334	0.187660986	956.2161	0.6827	-1.952182477
9	2	209	1053	30	Cube1	2849	100	95.34883721	558.1	614.2	TFP	1	0	961.0519	0	1	614.2	614.2		0	0	0	0	35.8974359	0	64.1025641	0	0	56.25	31.25	6.25	0	6.25	0	0	14.28571429	0	65.71428571	65.71428571	20	0	0	828.9	513.6	958.1922	0.203926144	959.3347	1.1425	-1.847986226
9	1	109	1054	9	Cube1	2625.1	100	100	100.4	859.5	OTP	1	1	963.7803	0	0	424.5	424.5		33.96226415	54.71698113	0	1.886792453	43.39622642	22.64150943	20.75471698	63.46153846	65.38461538	5.769230769	26.92307692	0	0	3.846153846	47.82608696	65.2173913	4.347826087	0	0	0	47.82608696	1	1	NaN	849.1	969.1284	0.066580758	969.8769	0.7485	-1.905465676
9	2	209	1055	50	Cube3	3015.8	100	100	926.4	197.2	OP	0	0	974.2554	0	0			197.2	61.53846154	61.53846154	0	38.46153846	0	0	0	0	0	12	18	40	0	30	40	40	23.07692308	0	33.84615385	33.84615385	3.076923077	1	1	1508.4	815.7	971.2761	0.031214157	972.3334	1.0573	-1.771451244
10	1	110	1001	8	Cube1	4053.7	100	100	444.2	1744.1	OTP	1	1	216.1791	0	0	1429.7	79		10.57692308	12.5	0	1.923076923	84.61538462	0	2.884615385	0	0	45.76271186	0	52.54237288	0	1.694915254	0	0	26.92307692	0	73.07692308	73.07692308	0	0	0	1196.4	960.8	217.7192	0.751200033	218.5694	0.8502	-1.777185938
10	1	110	1002	22	Cube3	2384	100	100	240.9	963.9	OP	0	0	223.7485	0	0			201	0	0	0	0	63.79310345	22.4137931	36.20689655	0	0	2.222222222	20	66.66666667	31.11111111	11.11111111	0	0	0	0	100	100	0	0	0	491.8	736.8	225.9519	0.089683944	226.3324	0.3805	-1.654959582
10	2	210	1003	47	Cube3	11649	98.71244635	97.42857143	291	914.7	OTP	1	0	230.0511	0	0	279.1	279.1		0	0	0	0	90.90909091	47.27272727	9.090909091	48.10126582	49.36708861	0.904159132	9.04159132	21.33815552	3.797468354	20.61482821	0	0	28	10.66666667	50.66666667	41.33333333	10.66666667	0	0	8814.9	9196.8	239.1012	0.275257859	240.3282	1.227	-12.30066727
10	1	110	1004	17	Cube2	2201.1	100	97.01492537	242.6	850.1	OTP	1	0	247.3785	0	0	850.1	366.7		0	0	0	1.886792453	86.79245283	47.16981132	11.32075472	0	79.41176471	55.88235294	35.29411765	2.941176471	2.941176471	5.882352941	0	9.677419355	25.80645161	0	74.19354839	74.19354839	0	0	0	33.4	548.3	248.8069	0.610761496	249.3052	0.4983	-1.794763044
10	1	110	1005	24	Cube3	2088.9	100	100	234.9	886.9	OP	0	0	254.1545	0	0			270.4	0	0	0	0	98.14814815	0	1.851851852	0	34.375	9.375	40.625	0	0	50	0	0	58.33333333	0	41.66666667	41.66666667	0	0	0	726.3	513.6	256.0664	0.04065834	256.4475	0.3811	-1.797824373
10	1	110	1006	1	Cube1	2456.7	100	100	342.4	661.5	OP	0	0	261.0023	0	0			210.7	0	0	0	0	100	0	0	0	0	0	0	65.78947368	13.15789474	34.21052632	0	0	13.04347826	0	86.95652174	86.95652174	0	0	0	518.3	617.8	262.8022	0.458184941	263.5509	0.7487	-1.690431423
10	2	210	1007	50	Cube3	2627	100	100	234.9	655.5	OTP	1	0	274.6171	0	0	402.7	402.7		24.3902439	26.82926829	0	4.87804878	41.46341463	36.58536585	29.26829268	0	0	28.125	0	65.625	28.125	6.25	0	0	0	0	100	100	0	0	0	0	1049.6	275.6372	0.058079676	276.3074	0.6702	-1.726763056
10	1	110	1008	6	Cube1	2367.4	100	97.91666667	236.6	681	OTP	1	1	283.693	1	0	681	681		0	0	0	0	85.71428571	0	14.28571429	0	0	0	14.63414634	43.90243902	7.317073171	41.46341463	0	0	6.666666667	0	93.33333333	93.33333333	0	0	0	603.6	670.5	285.5446	0.373036385	286.2711	0.7265	-1.63048672
10	2	210	1009	34	Cube1	2514.4	97.36842105	95.39473684	223.4	1110.7	OTP	1	1	291.9909	0	0	145.5	145.5		0	7.575757576	0	12.12121212	53.03030303	0	34.84848485	0	59.375	0	75	18.75	18.75	6.25	0	0	0	0	100	100	0	0	1	375.3	510.8	292.1936	0.437722183	292.886	0.6924	-1.752186268
10	2	210	1010	37	Cube2	2278.6	100	95.65217391	259.7	834.6	OP	0	0	298.3939	0	0			289.7	3.846153846	5.769230769	0	19.23076923	61.53846154	28.84615385	15.38461538	0	0	50	50	0	0	0	0	0	0	12.5	87.5	87.5	0	1	1	584.4	517.4	299.3314	0.839420854	299.9679	0.6365	-1.62479734
10	1	110	1011	21	Cube3	2693.1	95.73170732	96.93251534	472.3	902.9	OTP	1	1	318.5394	0	0	606.3	606.3		57.14285714	60.71428571	0	3.571428571	0	0	39.28571429	5.660377358	5.660377358	13.20754717	1.886792453	43.39622642	32.0754717	35.8490566	0	0	4.166666667	0	95.83333333	50	0	1	1	436.6	860.1	320.5187	0.011237558	320.9106	0.3919	-1.762296343
10	1	110	1012	20	Cube3	2056.6	100	95.2	700.3	324.7	OP	0	0	324.549	0	0			101.2	0	0	0	0	71.42857143	0	28.57142857	0	0	17.64705882	67.64705882	14.70588235	0	1.42E-14	0	0	34.61538462	0	65.38461538	65.38461538	0	0	0	591.8	558	325.9369	0.016354911	326.3499	0.413	-1.724263391
10	2	210	1013	38	Cube2	2144.9	100	100	469	457.1	FTP	1	0	339.0399	1	1	457.1	457.1		51.72413793	55.17241379	0	6.896551724	41.37931034	41.37931034	0	66.66666667	66.66666667	0	0	33.33333333	33.33333333	0	0	0	4.444444444	20	75.55555556	75.55555556	0	1	1	311.1	478.6	340.0226	0.91912535	340.7462	0.7236	-1.744132769
10	2	210	1014	28	Cube1	1957.8	93.22033898	100	301.6	357.1	OP	0	1	345.54	1	0			357.1	21.73913043	26.08695652	0	4.347826087	69.56521739	0	4.347826087	0	66.66666667	9.090909091	18.18181818	6.060606061	0	66.66666667	0	0	2.127659574	0	97.87234043	97.87234043	0	1	1	484.5	532.2	345.9923	0.318973444	346.7587	0.7664	-1.739609038
10	2	210	1015	44	Cube2	2630.2	100	100	252.2	373.4	FTP	1	1	351.2601	1	1	373.4	373.4		0	8.695652174	0	8.695652174	82.60869565	82.60869565	8.695652174	0	78.125	0	21.875	0	0	78.125	0	0	0	78.02197802	21.97802198	21.97802198	0	1	1	1707.3	513.3	351.9539	0.787606212	353.4507	1.4968	-2.086980048
10	1	110	1016	3	Cube1	1958.1	100	99.15966387	223.6	577.2	OTP	1	1	357.7808	0	0	189.9	189.9		37.14285714	51.42857143	0	8.571428571	2.857142857	0	51.42857143	0	45.83333333	0	4.166666667	41.66666667	4.166666667	54.16666667	0	0	0	0	100	100	0	0	1	336.1	390.8	358.8548	0.319535924	359.5695	0.7147	-1.781011313
10	1	110	1017	9	Cube1	2180.5	100	100	551.6	422.7	OTP	1	0	363.4444	1	0	33.7	974.3		0	0	0	0	100	0	0	0	0	0	0	66.66666667	0	33.33333333	0	0	0	0	85.36585366	85.36585366	14.63414634	1	1	543.7	476.1	365.4123	0.194521341	366.0719	0.6596	-1.706434559
10	1	110	1018	18	Cube2	1993.3	100	96.69421488	224	681.3	OP	0	0	369.4583	0	0			100.5	40.47619048	45.23809524	0	4.761904762	42.85714286	42.85714286	11.9047619	21.875	37.5	15.625	50	0	0	12.5	0	0	0	22.58064516	77.41935484	77.41935484	0	1	1	626	514.3	371.1647	0.5931089	371.6682	0.5035	-1.830207519
10	2	210	1019	41	Cube2	2581.2	100	100	670.3	367.8	FTP	1	0	375.5776	1	1	367.8	367.8		0	0	0	86.95652174	13.04347826	13.04347826	0	0	0	36.73469388	40.81632653	20.40816327	20.40816327	2.040816327	0	0	0	77.77777778	22.22222222	22.22222222	0	1	1	258.3	794.3	376.9869	0.86284362	377.713	0.7261	-1.873006523
10	1	110	1020	23	Cube3	2322.4	100	86.5248227	336.9	670.1	OP	0	0	382.6393	0	0			415.4	0	0	0	0	29.26829268	0	70.73170732	0	0	7.142857143	2.380952381	90.47619048	19.04761905	0	0	0	0	0	100	100	0	0	0	531.8	679.1	384.4893	0.007164519	385.0714	0.5821	-1.775613303
10	2	210	1021	40	Cube2	1912.9	100	100	272.1	334.2	FTP	1	0	390.5864	1	1	334.2	334.2		14.28571429	28.57142857	0	52.38095238	19.04761905	19.04761905	14.28571429	0	0	12.82051282	0	84.61538462	51.28205128	2.564102564	0	0	0	57.14285714	42.85714286	42.85714286	0	1	1	-33.4	638.8	391.3854	1.078995439	392.0558	0.6704	-2.025785112
10	1	110	1022	27	Cube3	1912.3	100	96.55172414	210.3	649.6	OTP	1	1	395.9542	0	0	133.9	133.9		22.5	40	0	5	45	0	27.5	0	30.3030303	12.12121212	33.33333333	0	0	54.54545455	0	0	20.68965517	0	75.86206897	75.86206897	3.448275862	0	1	637.1	536.3	397.124	0.132163766	397.583	0.459	-1.528393758
10	2	210	1023	30	Cube1	2381.6	97.91666667	100	535.2	570	OP	0	0	401.2457	0	0			233.7	0	83.33333333	0	5.555555556	16.66666667	0	77.77777778	0	73.33333333	26.66666667	0	0	0	73.33333333	0	0	8.163265306	26.53061224	26.53061224	26.53061224	38.7755102	0	1	1058.6	479.1	401.8618	0.236140797	402.6542	0.7924	-1.808261802
10	1	110	1024	25	Cube3	1922.6	100	100	324.3	498.9	OP	0	0	407.0238	0	0			101.6	12.90322581	16.12903226	0	6.451612903	74.19354839	16.12903226	6.451612903	0	0	0	0	90	22.5	10	0	0	0	0	100	100	0	1	1	0	652.8	408.6865	0.281681265	409.0661	0.3796	-1.703838943
10	1	110	1025	15	Cube2	1932.1	100	100	223.5	536	OP	0	0	413.6915	0	0			166.4	30.3030303	33.33333333	0	6.060606061	63.63636364	63.63636364	0	0	0	52.5	0	47.5	47.5	0	0	0	27.5862069	0	72.4137931	72.4137931	0	1	1	0	648.3	415.3876	0.395087828	415.8463	0.4587	-1.759510255
10	2	210	1026	31	Cube1	2488.4	100	99.33774834	335.5	837.7	OP	0	0	419.8118	0	0			122.8	0	0	0	44	54	0	2	0	0	21.875	18.75	59.375	0	0	0	0	2.040816327	0	89.79591837	89.79591837	8.163265306	0	0	501.1	512.6	420.7174	0.327506785	421.5188	0.8014	-1.748215372
10	2	210	1027	32	Cube1	2028.6	100	100	236.6	471.2	OP	0	0	425.7739	0	0			471.2	0	0	0	0	100	0	0	0	0	21.62162162	40.54054054	13.51351351	0	24.32432432	0	0	0	0	91.30434783	91.30434783	8.695652174	0	0	647.9	603.1	426.4153	0.206741012	427.1526	0.7373	-1.779260192
10	1	110	1028	19	Cube3	1771.5	100	100	371.4	547.6	OTP	1	0	432.2331	0	0	201.2	201.2		0	50	0	52.94117647	47.05882353	0	0	0	80	0	93.33333333	0	0	6.666666667	0	0	0	0	44.11764706	44.11764706	55.88235294	0	1	526	223.7	433.1706	0.179540361	433.7252	0.5546	-1.753276109
10	2	210	1029	29	Cube1	2065.4	100	94.4	393.5	100.5	OP	0	0	439.7953	0	0			100.5	0	0	0	0	100	0	0	0	14	8	30	44	8	18	0	0	0	0	100	100	0	0	0	701	812.2	440.2843	0.123626653	441.0129	0.7286	-1.737424165
10	2	210	1030	39	Cube2	2555.8	100	100	489.7	660.7	OP	0	0	445.5676	0	0			122.9	0	60	0	37.5	2.5	2.5	60	0	0	0	95	5	5	0	0	0	0	0	100	100	0	0	1	626.1	648.3	446.4424	0.540212853	447.1899	0.7475	-1.716340625
10	1	110	1031	10	Cube2	1953.5	100	100	305.5	502.5	OTP	1	0	450.9342	0	0	502.5	502.5		0	0	0	0	100	100	0	0	0	42.10526316	0	57.89473684	57.89473684	0	0	0	3.571428571	46.42857143	50	50	0	0	0	0	613.1	452.5616	0.278366248	453.0083	0.4467	-2.673496782
10	2	210	1032	46	Cube3	2413.9	96.57534247	100	390	714.7	OTP	1	0	457.019	0	0	435.2	435.2		0	0	0	0	100	0	0	0	0	0	0	72.4137931	0	27.5862069	0	0	0	0	92.30769231	92.30769231	7.692307692	0	0	511.1	466.5	457.4773	0.045760904	458.3168	0.8395	-1.661985722
10	2	210	1033	33	Cube1	2062.3	95.16129032	100	290.4	380.1	OTP	1	1	462.8171	1	0	5.8	670.5		45.83333333	58.33333333	0	41.66666667	0	0	12.5	63.63636364	66.66666667	3.03030303	24.24242424	3.03030303	3.03030303	6.060606061	0	0	0	0	100	100	0	1	1	502.4	536.2	463.5966	0.129295211	464.4341	0.8375	-1.597538195
10	1	110	1034	5	Cube1	2085.4	100	96.8503937	270.4	555.9	OTP	1	1	470.7144	0	0	268	268		31.42857143	34.28571429	0	2.857142857	5.714285714	0	60	0	0	24	48	24	0	4	0	0	31.91489362	0	68.08510638	68.08510638	0	0	0	617.9	395.9	471.8986	0.101172617	472.6644	0.7658	-1.551893514
10	1	110	1035	4	Cube1	1953.7	100	96.63865546	342.1	347.5	OTP	1	0	477.3136	0	0	135.3	135.3		0	0	0	0	95.65217391	0	4.347826087	0	0	6.451612903	35.48387097	41.93548387	0	16.12903226	0	0	35.71428571	0	64.28571429	64.28571429	0	0	0	737.3	498.3	478.4622	0.164446461	479.1469	0.6847	-1.924767051
10	2	210	1036	35	Cube1	2156	95.38461538	100	337.1	356.4	OP	0	1	482.7112	1	0			356.4	33.33333333	42.85714286	0	57.14285714	0	0	9.523809524	51.72413793	55.17241379	0	44.82758621	0	0	3.448275862	0	0	25	10	65	65	0	1	1	793.6	471.1	483.1044	0.060076612	484.0827	0.9783	-1.781015957
10	2	210	1037	36	Cube1	2349.3	94.36619718	100	338	-114	XXX	0	0	488.5177	0	0			224	NaN	NaN	NaN	NaN	NaN	NaN	NaN	26.76056338	54.92957746	15.49295775	0	29.57746479	0	28.16901408	0	0	1.724137931	0	98.27586207	98.27586207	0	0	0	1141.2	1163.6	489.1364	0.155857927	490.0782	0.9418	-1.876288855
10	2	210	1038	42	Cube2	1776.5	100	100	371.1	256.2	OTP	1	0	496.2141	0	0	256.2	256.2		0	0	0	6.25	93.75	93.75	0	0	41.66666667	0	47.22222222	11.11111111	11.11111111	41.66666667	0	0	0	21.05263158	78.94736842	78.94736842	0	0	0	0	584.3	496.6078	0.374256637	497.2236	0.6158	-1.719016071
10	1	110	1039	7	Cube1	1986.3	100	90.90909091	301.1	392	OTP	1	1	505.8804	0	0	134.7	134.7		4	8	0	8	84	0	4	0	0	10.34482759	10.34482759	41.37931034	0	37.93103448	0	0	31.91489362	0	68.08510638	68.08510638	0	0	0	692.8	468	506.994	0.110186942	507.7531	0.7591	-1.577136845
10	1	110	1040	14	Cube2	1631.1	100	94.94949495	237.8	432.2	FTP	1	0	510.7287	0	1	432.2	432.2		0	25.92592593	0	29.62962963	48.14814815	48.14814815	22.22222222	0	46.66666667	0	3.333333333	50	50	46.66666667	0	0	0	0	100	100	0	0	1	212.5	480.6	512.2101	0.244662709	512.603	0.3929	-1.748719566
10	2	210	1041	54	Cube3	2200.5	100	100	491.3	378.6	OTP	1	0	516.7011	0	0	178.7	178.7		0	0	0	88	12	0	0	0	0	11.11111111	29.62962963	48.14814815	0	11.11111111	0	0	33.96226415	0	66.03773585	66.03773585	0	0	0	736.6	437.3	516.9057	0.07109375	517.7657	0.86	-1.576327397
10	1	110	1042	26	Cube3	2010.5	100	97.54098361	267.3	573	OP	0	0	521.436	0	0			573	11.11111111	36.11111111	0	16.66666667	50	0	22.22222222	0	100	0	0	0	0	100	0	1.851851852	22.22222222	0	75.92592593	37.03703704	1.851851852	1	1	770.7	211.8	522.7338	0.040377716	523.6265	0.8927	-1.912050536
10	1	110	1043	2	Cube1	2078.2	100	100	521.5	245.7	OP	0	0	527.4679	0	0			245.7	0	0	0	0	100	0	0	0	0	12.5	0	87.5	0	0	0	0	22.22222222	0	72.22222222	72.22222222	5.555555556	0	0	635.2	379.7	528.5873	0.082337162	529.4653	0.878	-1.944646437
10	1	110	1044	11	Cube2	1697.6	100	100	502.2	234.8	OTP	1	0	533.6035	0	0	234.8	234.8		100	100	0	0	0	0	0	100	100	0	0	0	0	0	2.777777778	5.555555556	52.77777778	8.333333333	36.11111111	36.11111111	0	1	1	713.5	323.8	534.6639	0.445611085	535.2442	0.5803	-1.990166
10	1	110	1045	13	Cube2	1988.5	100	100	568.5	286.9	OTP	1	0	539.0786	1	0	33.2	855.4		0	0	0	31.57894737	68.42105263	68.42105263	0	0	0	27.77777778	72.22222222	0	0	0	0	0	50	3.333333333	46.66666667	46.66666667	0	1	1	826.7	580.8	541.0298	0.422419111	541.5113	0.4815	-1.804891183
10	2	210	1046	49	Cube3	2379.4	100	100	423.9	536.1	OP	0	0	545.275	0	0			536.1	0	0	0	24.24242424	75.75757576	0	0	0	0	26.66666667	0	66.66666667	0	6.666666667	0	0	12.28070175	0	87.71929825	87.71929825	0	0	0	582.4	481.8	545.8589	0.10764141	546.7861	0.9272	-1.71594381
10	1	110	1047	12	Cube2	1918.1	95.72649573	100	443.9	459.1	OTP	1	0	554.5022	0	0	459.1	425.5		0	60.71428571	0	17.85714286	35.71428571	35.71428571	46.42857143	0	59.375	37.5	6.25	0	0	56.25	0	0	0	25	75	75	0	0	1	614.4	513.1	555.9424	0.26327033	556.3869	0.4445	-1.775326548
10	2	210	1048	53	Cube3	2163.5	100	100	506.8	178.7	OP	0	0	560.3214	0	0			178.7	0	75	0	16.66666667	25	0	58.33333333	0	45	50	0	0	0	50	0	0	3.921568627	0	96.07843137	96.07843137	0	0	1	658.5	647.1	560.7141	0.038123088	561.5385	0.8244	-1.828920876
10	2	210	1049	48	Cube3	2167.1	96.96969697	100	100.8	802.7	OP	0	1	564.7343	1	0			347.2	26	62	0	8	32	0	34	0	64.70588235	0	0	29.41176471	29.41176471	70.58823529	0	0	0	0	100	100	0	1	1	336.6	549	565.6526	0.033243003	566.3677	0.7151	-1.751395585
10	2	210	1050	43	Cube2	2008.4	100	100	376	281	OTP	1	0	570.2375	0	0	281	281		0	35.29411765	0	64.70588235	0	0	35.29411765	0	59.375	0	15.625	31.25	31.25	53.125	0	0	0	0	96	96	4	0	1	334.9	525	570.6107	0.367838678	571.4033	0.7926	-1.60388219
10	1	110	1051	16	Cube2	2099.2	96.8503937	100	184.7	591.1	FTP	1	1	576.0333	1	1	591.1	591.1		43.24324324	43.24324324	0	2.702702703	54.05405405	54.05405405	0	0	0	0	0	29.41176471	29.41176471	70.58823529	0	0	0	0	100	100	0	1	1	0	546.8	577.8575	0.096521853	578.5726	0.7151	-2.006277897
10	2	210	1052	52	Cube3	2893.4	96.55172414	100	289.2	369.6	OP	0	0	582.4826	0	0			369.6	0	0	0	0	95.65217391	13.04347826	4.347826087	0	0	0	0	72.88135593	72.88135593	27.11864407	0	0	28.57142857	0	49.35064935	49.35064935	22.07792208	0	0	-100.4	961	583.3773	0.040264568	584.6519	1.2746	-2.140398524
10	2	210	1053	45	Cube2	1840.7	100	90.17857143	442.1	291.4	OTP	1	0	589.2704	0	0	291.4	291.4		31.57894737	36.84210526	0	63.15789474	0	0	5.263157895	3.03030303	63.63636364	0	21.21212121	18.18181818	18.18181818	57.57575758	0	0	0	0	100	100	0	1	1	400.8	536	589.6684	0.879498999	590.2359	0.5675	-1.74703639
10	2	210	1054	51	Cube3	1984.5	100	100	422.5	212.2	OTP	1	0	597.3738	1	0	11.3	634.7		0	46.66666667	0	60	0	0	40	0	80	16.66666667	0	0	0	83.33333333	0	0	15.38461538	0	84.61538462	84.61538462	0	1	1	603.2	480.4	598.064	0.017295914	598.9138	0.8498	-1.684072783
11	2	211	1001	32	Cube1	3587.3	100	100	502.7	1036.6	OP	0	0	220.5323	0	0			198.7	0	0	0	0	90.90909091	1.515151515	9.090909091	0	0	1.538461538	12.30769231	83.07692308	67.69230769	3.076923077	0	0	25.86206897	0	74.13793103	74.13793103	0	0	0	-33.9	1062.4	211.9066	0.809534144	212.8553	0.9487	-2.174890892
11	1	111	1002	22	Cube3	3462.1	100	98.0861244	134.3	1224.2	OP	0	0	220.72	0	0			335.5	13.33333333	33.33333333	0	1.333333333	58.66666667	0	26.66666667	29.06976744	31.39534884	26.74418605	1.162790698	3.488372093	3.488372093	39.53488372	0	0	0	0	100	100	0	1	1	1352.2	1419.7	234.2048	0.11650865	234.8073	0.6025	-1.729438875
11	2	211	1003	33	Cube1	2170.4	100	100	191.9	762.3	OTP	1	0	238.4147	0	0	381.1	381.1		15.2173913	17.39130435	0	4.347826087	73.91304348	0	6.52173913	0	0	0	0	52.27272727	45.45454545	47.72727273	0	0	0	0	86.66666667	86.66666667	13.33333333	0	0	180.4	715.3	228.7614	0.159720663	229.2415	0.4801	-1.490243814
11	1	111	1004	4	Cube1	2383.2	95.17241379	100	221.8	1085.4	OP	0	0	238.3003	0	0			56	0	1.492537313	0	4.47761194	89.55223881	40.29850746	5.970149254	0	0	0	61.29032258	0	0	38.70967742	3.125	68.75	3.125	6.25	3.125	3.125	84.375	0	1	961.5	489.9	250.7121	0.175517459	251.2281	0.516	-1.84364854
11	2	211	1005	52	Cube3	3051.9	100	100	669.3	224.5	OP	0	0	264.3296	0	0			224.5	0	0	0	0	85.71428571	85.71428571	14.28571429	0	0	0	0	88.46153846	0	11.53846154	0	0	20.19230769	0	76.92307692	30.76923077	2.884615385	0	0	1608.4	423.2	254.2295	1.592379663	255.9398	1.7103	-2.623434603
11	2	211	1006	34	Cube1	2263.2	100	100	640.1	234.3	OP	0	0	270.7872	0	0			234.3	0	0	0	0	86.66666667	0	13.33333333	0	0	0	0	77.08333333	43.75	22.91666667	0	0	0	0	100	100	0	0	0	448.6	779	261.0513	0.535703769	261.6434	0.5921	-1.621318163
11	1	111	1007	11	Cube2	2131.5	100	100	323.8	870	OP	0	1	265.8253	1	0			22.4	0	0	0	1.818181818	90.90909091	56.36363636	7.272727273	0	0	40	60	0	0	0	0	0	29.16666667	70.83333333	0	0	0	0	0	NaN	481	278.0246	0.592600945	278.4007	0.3761	-1.869746084
11	1	111	1008	3	Cube1	2473.2	100	98.66666667	401.3	1183.2	OTP	1	1	272.8612	0	0	558.5	558.5		0	6.944444444	0	29.16666667	66.66666667	0	4.166666667	0	8.333333333	0	100	0	0	0	0	0	0	59.25925926	33.33333333	33.33333333	7.407407407	0	1	636.5	379.3	284.6265	0.067121226	285.0627	0.4362	-1.772242802
11	1	111	1009	20	Cube3	2344.6	100	100	256.9	1048.6	OTP	1	0	278.3347	0	0	513.9	513.9		0	0	0	4.6875	85.9375	14.0625	9.375	0	0	0	100	0	0	0	0	0	0	100	0	0	0	0	0	NaN	445.8	290.122	0.03377346	290.6466	0.5246	-1.853502995
11	2	211	1010	28	Cube1	2334.6	100	100	457.3	566.5	OTP	1	0	293.9646	0	0	353.9	353.9		0	0	0	0	82.85714286	54.28571429	17.14285714	0	0	13.04347826	0	71.73913043	19.56521739	15.2173913	0	0	0	0	100	100	0	0	0	470.8	748.4	284.3106	1.330844248	284.8596	0.549	-1.45897588
11	1	111	1011	13	Cube2	2382.6	96.55172414	99.30555556	369.7	885.3	OP	0	0	289.5177	0	0			170.4	0	0	0	27.27272727	63.63636364	30.90909091	9.090909091	0	0	52.77777778	47.22222222	0	0	0	0	0	0	20	80	80	0	0	0	670	581.6	301.8179	0.204008424	302.298	0.4801	-1.96375365
11	2	211	1012	50	Cube3	2212	100	100	377.9	392	OP	0	0	305.3347	0	0			392	0	0	0	0	92	4	8	0	0	0	0	64.81481481	40.74074074	35.18518519	0	0	2.941176471	0	82.35294118	82.35294118	14.70588235	0	0	-89.4	881.3	295.8612	0.264287726	296.3987	0.5375	-1.74100328
11	2	211	1013	45	Cube2	2046.5	100	100	295	745.4	OTP	1	1	311.7152	0	0	745.4	65.3		0	0	0	0	91.30434783	32.60869565	8.695652174	0	0	0	0	94.11764706	73.52941176	5.882352941	0	0	0	0	100	100	0	0	0	79.7	547.8	301.5805	0.879682243	302.0382	0.4577	-1.756215466
11	1	111	1014	2	Cube1	2870.9	100	100	258.6	694.1	OP	0	0	305.6453	0	0			513	0	0	0	0	100	0	0	0	0	0	66.66666667	20	0	13.33333333	0	0	0	0	43.37349398	43.37349398	56.62650602	0	0	1240.9	481.3	317.6574	1.065004553	319.0203	1.3629	-2.150445429
11	1	111	1015	21	Cube3	2628.1	100	99.37106918	523.4	996	OTP	1	0	313.7665	0	0	482.4	482.4		0	0	0	4.838709677	90.32258065	0	4.838709677	0	0	26.66666667	73.33333333	0	0	0	0	0	5.714285714	8.571428571	85.71428571	85.71428571	0	0	0	511.6	478.2	325.5639	0.025757781	326.1232	0.5593	-1.865211233
11	2	211	1016	42	Cube2	2000.1	100	100	209.5	567.9	FTP	1	1	329.2207	1	1	567.9	567.9		2.941176471	2.941176471	0	5.882352941	85.29411765	58.82352941	5.882352941	0	0	0	35.55555556	62.22222222	35.55555556	2.222222222	0	0	0	60	40	40	0	1	1	167.4	735	319.9739	0.922491823	320.4481	0.4742	-1.577298602
11	1	111	1017	15	Cube2	2044.2	100	98.38709677	285.8	751.8	OP	0	0	323.9285	0	0			210.9	0	0	0	34.09090909	61.36363636	61.36363636	4.545454545	0	0	34.375	65.625	0	0	0	0	0	0	7.407407407	92.59259259	92.59259259	0	0	0	524.8	513.7	336.0089	0.325674783	336.4457	0.4368	-1.736396943
11	1	111	1018	23	Cube3	1998.3	100	100	225.6	715	OP	0	0	329.0491	0	0			313.2	0	0	0	13.95348837	86.04651163	0	0	0	0	0	100	0	0	0	0	0	31.70731707	9.756097561	58.53658537	58.53658537	0	0	0	612.9	335.7	340.9246	0.003503779	341.5829	0.6583	-1.804024223
11	2	211	1019	37	Cube2	1852.8	96.36363636	100	303.2	387	OTP	1	0	345.6159	0	0	387	387		0	0	0	0	79.16666667	20.83333333	20.83333333	0	0	7.142857143	11.9047619	76.19047619	47.61904762	4.761904762	0	0	0	68.96551724	31.03448276	31.03448276	0	0	0	187.8	681.4	335.9301	0.562885358	336.3977	0.4676	-1.601694095
11	2	211	1020	49	Cube3	2312.3	100	100	640.3	402.9	OP	0	0	351.2454	0	0			402.9	0	0	0	0	88.46153846	0	11.53846154	0	0	8.571428571	0	88.57142857	65.71428571	2.857142857	0	0	21.42857143	0	78.57142857	78.57142857	0	0	0	122.9	570.8	341.4816	0.349460658	342.1519	0.6703	-1.609497956
11	2	211	1021	54	Cube3	1932	100	97.43589744	402.9	457.8	OP	0	0	359.7134	0	0			457.8	0	0	0	7.142857143	64.28571429	21.42857143	28.57142857	0	0	3.225806452	0	61.29032258	19.35483871	35.48387097	0	0	48.57142857	0	48.57142857	42.85714286	2.857142857	0	0	0	502.6	349.9375	0.010911966	350.494	0.5565	-1.765429744
11	1	111	1022	14	Cube2	2166.9	100	96.96969697	272.7	867.4	OP	0	0	355.7462	0	0			219.8	24.52830189	35.8490566	0	1.886792453	52.83018868	26.41509434	20.75471698	2.380952381	40.47619048	16.66666667	45.23809524	0	0	35.71428571	0	0	0	16.66666667	83.33333333	83.33333333	0	1	1	713.8	680.3	368.1233	0.456587864	368.4024	0.2791	-1.650415393
11	1	111	1023	27	Cube3	2433.9	100	98.64864865	621.6	762.6	OP	0	0	363.2036	0	0			245.7	0	0	0	0	91.4893617	29.78723404	8.510638298	0	72.22222222	0	0	22.22222222	13.88888889	77.77777778	0	26.92307692	69.23076923	0	0	0	30.76923077	0	0	0	580.3	375.3734	0.00958163	375.7861	0.4127	-1.812234531
11	1	111	1024	6	Cube1	2628.4	100	100	190.8	967.4	OTP	1	0	372.2558	0	0	252.5	252.5		17.24137931	17.24137931	0	1.724137931	81.03448276	0	0	0	0	0	0	96.07843137	52.94117647	3.921568627	0	0	0	0	100	100	0	0	0	309.6	835.7	384.1628	0.265854819	384.7447	0.5819	-1.657610759
11	2	211	1025	39	Cube2	2367	100	100	435.2	-412.8	XXX	0	0	388.1296	0	0			22.4	NaN	NaN	NaN	NaN	NaN	NaN	NaN	13.26530612	16.32653061	0	23.46938776	32.65306122	19.3877551	30.6122449	0	0	0	46.51162791	53.48837209	53.48837209	0	0	0	245.7	1619.4	378.6104	0.961020291	379.3031	0.6927	-1.843706242
11	1	111	1026	18	Cube2	2019.4	100	100	305.9	512.8	OTP	1	0	383.3914	0	0	512.8	100.6		0	0	0	12.5	87.5	87.5	0	0	0	10.71428571	89.28571429	0	0	0	0	0	16.27906977	2.325581395	81.39534884	81.39534884	0	0	0	570.3	447.6	394.7653	0.82046503	395.4638	0.6985	-2.187297609
11	2	211	1027	47	Cube3	2291.8	100	100	304.5	602.9	OTP	1	1	398.9854	1	0	22.7	907.4		0	0	0	0	94.44444444	38.88888889	5.555555556	0	0	0	0	78.57142857	0	21.42857143	0	0	9.302325581	0	81.39534884	81.39534884	9.302325581	1	1	714.8	681.2	389.8153	0.920793578	390.5191	0.7038	-1.928534173
11	1	111	1028	9	Cube1	2331.3	100	100	300.9	636.1	OTP	1	1	394.5182	0	0	378.2	378.2		2.631578947	2.631578947	0	18.42105263	78.94736842	0	0	0	0	0	100	0	0	0	0	0	0	27.45098039	41.17647059	41.17647059	31.37254902	0	0	961.2	514.6	406.2263	0.136546376	407.0493	0.823	-1.617050901
11	1	111	1029	1	Cube1	2569.7	100	99.35897436	211	983.3	OP	0	0	399.5993	0	0			134.7	0	53.33333333	0	6.666666667	38.33333333	0	55	0	100	0	0	0	0	100	0	2.325581395	0	0	93.02325581	93.02325581	6.976744186	0	1	603.3	603.3	412.0124	0.178080505	412.7048	0.6924	-1.849370803
11	2	211	1030	44	Cube2	2448.2	100	100	523.8	416.7	OTP	1	0	416.2312	0	0	416.7	416.7		0	0	0	0	92.85714286	35.71428571	7.142857143	0	0	2.702702703	78.37837838	13.51351351	8.108108108	5.405405405	0	0	0	7.407407407	74.07407407	74.07407407	18.51851852	0	0	536.5	603.6	406.5247	0.745109187	407.3969	0.8722	-1.899096803
11	2	211	1031	41	Cube2	1988.7	96.61016949	100	367.9	290.9	OTP	1	0	425.6506	0	0	290.9	290.9		0	0	0	0	88.88888889	61.11111111	11.11111111	0	0	0	0	100	0	0	0	0	0	0	81.81818182	58.44155844	18.18181818	0	0	178.5	66.7	415.2374	2.32272948	416.5011	1.2637	-2.508885053
11	1	111	1032	26	Cube3	3229.6	100	97.94871795	190	1261.5	OTP	1	0	422.9226	0	0	992.5	67		10.38961039	10.38961039	2.597402597	41.55844156	40.25974026	0	5.194805195	0	0	50	50	0	0	0	0	0	16.85393258	47.19101124	35.95505618	35.95505618	0	0	0	1151.9	246.2	434.0614	0.018748344	435.5225	1.4611	-2.136966694
11	1	111	1033	10	Cube2	2087.6	100	98.42519685	268.2	785.2	OP	0	0	429.4989	0	0			434.4	0	8.333333333	0	33.33333333	54.16666667	54.16666667	12.5	0	0	45.45454545	54.54545455	0	0	0	0	0	26.31578947	0	73.68421053	73.68421053	0	0	1	487.4	353.5	441.4641	0.528913677	442.0813	0.6172	-1.763426456
11	2	211	1034	51	Cube3	2178	100	100	738.5	-682.6	XXX	0	0	445.9346	0	0			55.9	NaN	NaN	NaN	NaN	NaN	NaN	NaN	7.692307692	10.98901099	0	2.197802198	79.12087912	20.87912088	10.98901099	0	0	0	0	100	100	0	0	0	397.6	1495.7	436.0145	0.126049856	436.6077	0.5932	-1.67626742
11	2	211	1035	31	Cube1	1706.3	100	100	257	433.7	OTP	1	0	451.0301	0	0	186.8	186.8		0	0	0	0	85.18518519	0	14.81481481	0	0	0	0	75	43.75	25	0	0	30	0	40	40	30	0	0	-101.9	523.4	440.9848	0.398036379	441.4639	0.4791	-1.569761601
11	1	111	1036	7	Cube1	1198.9	100	100	257	870.4	OTP	1	1	448.4594	0	0	321	321		7.407407407	11.11111111	0	18.51851852	72.22222222	0	1.851851852	NaN	NaN	NaN	NaN	NaN	NaN	NaN	0	0	0	0	100	0	0	0	0	NaN	-431.8	459.1793	0.862792911	459.6111	0.4318	-1.593686059
11	1	111	1037	25	Cube3	2447.4	100	100	156.5	804.3	OP	0	1	454.0668	1	0			125.3	0	0	0	12.24489796	87.75510204	0	0	0	0	41.07142857	58.92857143	0	0	0	0	0	9.677419355	0	90.32258065	90.32258065	0	0	0	948.5	914.9	466.6112	0.135624193	467.1038	0.4926	-1.728803644
11	1	111	1038	19	Cube3	2416.2	100	96.57534247	336.1	748.4	OP	0	0	460.2663	0	0			213.5	0	0	0	0	40	0	60	0	0	22.22222222	37.03703704	1.851851852	0	38.88888889	0	0	4	0	96	96	0	0	0	858.5	881.2	472.7101	0.006222966	473.1021	0.392	-1.773732032
11	2	211	1039	53	Cube3	2189.6	100	100	370.1	602.1	OP	0	0	477.2463	0	0			602.1	0	0	0	0	67.56756757	0	32.43243243	0	0	0	33.33333333	33.33333333	19.44444444	33.33333333	0	0	0	0	100	100	0	0	0	424.3	580.6	467.6931	0.347969958	468.3083	0.6152	-1.562541893
11	1	111	1040	5	Cube1	2436.8	100	100	236.9	984.7	OP	0	1	471.5559	1	0			113.9	11.66666667	11.66666667	0	3.333333333	85	0	0	0	0	0	0	92.30769231	0	7.692307692	0	0	0	0	97.77777778	97.77777778	2.222222222	1	1	391.3	424.9	483.7921	0.548808218	484.5182	0.7261	-1.84659243
11	2	211	1041	48	Cube3	2144.1	100	100	326.5	514.3	OP	0	0	489.1519	0	0			514.3	0	0	0	6.25	87.5	0	6.25	0	0	25	0	40	37.5	35	0	0	15.38461538	0	84.61538462	84.61538462	0	0	0	-91	647.8	479.5685	0.198547804	480.2048	0.6363	-1.684542609
11	1	111	1042	24	Cube3	2237.9	100	100	324.7	847	OP	0	0	484.5058	0	0			300.5	1.923076923	1.923076923	0	32.69230769	65.38461538	0	0	0	0	0	0	100	0	0	0	0	3.448275862	0	96.55172414	93.10344828	0	1	1	507.3	518.7	496.7152	0.009199418	497.1844	0.4692	-1.866505456
11	1	111	1043	16	Cube2	2825.2	100	100	352.3	670.6	OP	0	0	493.6525	0	0			212.2	0	0	0	0	100	100	0	0	0	0	0	100	100	0	0	0	0	0	100	100	0	0	0	0	580.1	505.7294	0.119567274	506.881	1.1516	-2.150549819
11	2	211	1044	36	Cube1	3020	100	100	324.2	-56	XXX	0	0	510.947	0	0			268.2	NaN	NaN	NaN	NaN	NaN	NaN	NaN	5.714285714	6.428571429	11.42857143	1.428571429	65	37.14285714	16.42857143	0	0	0	0	100	100	0	0	0	877.7	2321.2	502.443	0.575249542	502.8918	0.4488	-1.629817326
11	1	111	1045	17	Cube2	2178.2	100	100	236.6	671.7	OP	0	1	506.8997	1	0			189.6	0	23.80952381	0	4.761904762	71.42857143	71.42857143	23.80952381	0	0	27.5862069	48.27586207	24.13793103	24.13793103	0	0	0	2.173913043	6.52173913	91.30434783	91.30434783	0	0	1	0	469.9	518.8665	0.261433634	519.6038	0.7373	-2.181105169
11	2	211	1046	29	Cube1	2200.4	100	100	358.4	580.7	OP	0	1	524.4517	1	0			580.7	0	0	0	5.555555556	88.88888889	0	5.555555556	0	0	0	0	58.82352941	35.29411765	41.17647059	0	0	0	0	95.34883721	95.34883721	4.651162791	0	0	100.5	549.3	514.8331	1.868127356	515.5256	0.6925	-1.620411041
11	2	211	1047	40	Cube2	2108.7	98.4375	100	624.3	146.4	FTP	1	0	531.0646	1	1	146.4	146.4		0	0	0	0	77.77777778	0	22.22222222	0	0	0	17.64705882	67.64705882	32.35294118	14.70588235	0	0	0	22.91666667	77.08333333	77.08333333	0	1	1	-11.7	546.7	521.6241	1.155317169	522.4153	0.7912	-1.797310025
11	2	211	1048	30	Cube1	2268.3	100	100	216.8	625.6	OP	0	1	536.5043	1	0			625.6	5.263157895	5.263157895	0	5.263157895	78.94736842	39.47368421	10.52631579	0	0	0	0	80	0	20	0	0	0	0	84.48275862	84.48275862	15.51724138	1	1	598.2	486.9	526.8589	1.33806173	527.7674	0.9085	-1.670065537
11	1	111	1049	8	Cube1	2568.1	100	100	320.7	629.9	OP	0	1	531.3944	1	0			0	71.79487179	74.35897436	0	5.128205128	20.51282051	0	2.564102564	100	100	0	0	0	0	0	16.66666667	16.66666667	0	0	69.04761905	69.04761905	14.28571429	1	1	961.2	859.8	543.7194	0.229393521	544.4006	0.6812	-1.829441709
11	2	211	1050	35	Cube1	2411.3	100	100	1033.9	-412.1	XXX	0	0	548.2543	0	0			621.8	NaN	NaN	NaN	NaN	NaN	NaN	NaN	0	0	0	13.20754717	39.62264151	5.660377358	47.16981132	0	0	17.54385965	0	59.64912281	59.64912281	22.80701754	0	0	0	860.6	537.9556	0.843194443	538.8812	0.9256	-1.748482496
11	2	211	1051	43	Cube2	2501.7	100	100	438.5	300.9	FTP	1	0	553.368	1	1	300.9	300.9		0	0	0	0	94.44444444	50	5.555555556	0	0	0	0	76.36363636	52.72727273	23.63636364	0	0	9.433962264	0	90.56603774	90.56603774	0	1	1	134.8	905.4	544.2556	0.474388068	545.1134	0.8578	-2.706286928
11	2	211	1052	38	Cube2	2044.1	100	100	524.6	269.1	FTP	1	0	558.9672	1	1	269.1	269.1		0	0	0	11.11111111	66.66666667	0	22.22222222	0	0	2.127659574	93.61702128	4.255319149	4.255319149	0	0	0	0	0	100	100	0	1	1	747.3	758.5	549.7838	1.211175875	550.2763	0.4925	-1.555492823
11	2	211	1053	46	Cube3	2313	95.71428571	100	400.9	324.9	OP	0	0	564.7078	0	0			324.9	0	0	0	0	90	30	10	0	0	0	0	85.41666667	18.75	14.58333333	0	0	0	0	100	100	0	0	0	0	783.6	555.0572	0.102423657	555.8618	0.8046	-1.694741573
11	1	111	1054	12	Cube2	2282	100	100	283.9	658.9	OP	0	0	559.9052	0	0			124.7	100	100	0	0	0	0	0	100	100	0	0	0	0	0	59.52380952	61.9047619	0	2.380952381	35.71428571	35.71428571	2.380952381	1	1	1016.9	593.1	571.981	0.184078951	572.6624	0.6814	-2.039693803
11	1	111	1055	7	Cube1	3171.8	100	100	222.2	767.8	OP	0	1	567.0866	1	0			253	43.47826087	43.47826087	0	13.04347826	41.30434783	0	2.173913043	0	0	0	0	72.09302326	0	27.90697674	0	0	0	0	80.45977011	80.45977011	19.54022989	1	1	886.3	706.1	579.3746	0.160473959	580.8044	1.4298	-2.403683993
12	2	212	1001	47	Cube3	5317	100	100	268	2268.9	OTP	1	1	531.601	0	0	480.2	480.2		59.42028986	64.49275362	0	1.449275362	34.7826087	0	4.347826087	0	0	7.216494845	0	79.3814433	20.6185567	13.40206186	0	0	1.408450704	0	84.50704225	84.50704225	14.08450704	1	1	199.4	1595.8	529.1235	0.161237478	530.2855	1.162	-1.914575413
12	2	212	1002	50	Cube3	3262.4	99.51219512	100	894.2	727.1	OTP	1	0	545.764	0	0	44.7	44.7		0	0	0	0	91.30434783	8.695652174	8.695652174	0	0	4	0	70	14	26	0	0	5.172413793	0	65.51724138	65.51724138	29.31034483	0	0	636.5	815.5	542.0818	0.126418679	543.0209	0.9391	-1.764936201
12	1	112	1003	23	Cube3	2327	100	100	258.2	761.3	OP	0	0	546.8832	0	0			202	12.76595745	12.76595745	0	2.127659574	80.85106383	0	4.255319149	34.7826087	39.13043478	30.43478261	6.52173913	26.08695652	13.04347826	2.173913043	0	0	0	0	100	100	0	1	1	635.2	747.9	553.0249	0.034921045	553.5161	0.4912	-1.708626365
12	2	212	1004	28	Cube1	3652.6	98.18181818	100	470.3	681.7	FP	0	0	558.1518	0	1			391.6	0	0	0	0	76.19047619	28.57142857	23.80952381	0	0	0	0	100	0	0	0	0	4.827586207	0	94.48275862	53.10344828	0.689655172	0	0	1182.9	90	553.8896	0.651437535	556.0448	2.1552	-2.564861358
12	2	212	1005	30	Cube1	2391.5	100	100	310.8	348.2	OTP	1	0	565.1785	0	0	122.8	122.8		0	0	0	0	90.47619048	0	9.523809524	0	0	14.28571429	0	59.18367347	20.40816327	26.53061224	0	0	24.56140351	0	56.14035088	56.14035088	19.29824561	0	0	213.5	794.3	561.5187	0.339385438	562.4568	0.9381	-1.689871863
12	2	212	1006	40	Cube2	3252.3	100	100	390.3	212	OTP	1	0	571.7347	0	0	212	212		0	0	0	0	69.23076923	15.38461538	30.76923077	0	0	0	0	92.77108434	69.87951807	7.228915663	0	0	0	0	100	100	0	0	0	-199.8	1364	568.735	0.231268458	570.0199	1.2849	-1.711280914
12	1	112	1007	24	Cube3	2337.1	100	100	234.5	903.1	OP	0	0	575.0569	0	0			243.8	10.90909091	10.90909091	0	3.636363636	81.81818182	0	3.636363636	43.18181818	59.09090909	20.45454545	2.272727273	20.45454545	20.45454545	13.63636364	0	0	0	0	100	100	0	1	1	547.6	715	581.3082	0.009648259	581.72	0.4118	-1.504524984
12	2	212	1008	46	Cube3	2294	97.82608696	100	234.5	458.8	OTP	1	1	586.0106	0	0	209.6	209.6		0	3.448275862	0	3.448275862	89.65517241	20.68965517	6.896551724	0	0	0	0	91.42857143	17.14285714	8.571428571	0	0	0	0	66.12903226	54.83870968	33.87096774	0	0	-145.2	570.8	582.2278	0.035329733	583.2452	1.0174	-1.809365552
12	2	212	1009	43	Cube2	2107.5	100	100	258	578.7	FTP	1	1	590.9581	1	1	578.7	578.7		2.857142857	5.714285714	0	0	91.42857143	60	5.714285714	0	0	0	0	97.14285714	68.57142857	2.857142857	0	0	0	26.19047619	73.80952381	73.80952381	0	1	1	133.4	556.3	587.8006	0.455575213	588.4912	0.6906	-1.700557926
12	2	212	1010	41	Cube2	2166.9	100	100	386.9	281.8	FTP	1	0	596.6561	1	1	281.8	281.8		0	0	0	0	94.11764706	76.47058824	5.882352941	0	0	0	0	94.87179487	56.41025641	5.128205128	0	0	7.547169811	16.98113208	75.47169811	75.47169811	0	1	1	221.8	636.8	593.3875	0.3335588	594.2476	0.8601	-1.799577829
12	1	112	1011	15	Cube2	1962.3	100	100	204	771	OTP	1	1	598.1349	0	0	771	56		4.166666667	6.25	0	14.58333333	79.16666667	79.16666667	2.083333333	40	46.66666667	13.33333333	40	0	0	6.666666667	0	0	0	7.142857143	92.85714286	92.85714286	0	0	0	502.8	479.9	603.3133	0.185479421	603.7561	0.4428	-1.703081372
12	1	112	1012	6	Cube1	2556.6	100	100	183.8	713.4	OTP	1	1	602.6002	0	0	341.3	341.3		6.818181818	9.090909091	0	2.272727273	81.81818182	25	9.090909091	0	0	0	0	97.77777778	64.44444444	2.222222222	0	0	0	0	100	100	0	0	0	212.3	725.7	608.3052	0.094502315	609.1767	0.8715	-1.712195179
12	2	212	1013	35	Cube1	2099	100	100	271.1	533.2	OP	0	1	612.6407	1	0			100.5	0	0	0	0	84.84848485	0	15.15151515	0	0	0	53.84615385	3.846153846	3.846153846	42.30769231	0	0	41.50943396	7.547169811	49.05660377	49.05660377	1.886792453	0	0	-55.7	417.3	609.037	0.166021161	609.8933	0.8563	-1.689769027
12	2	212	1014	51	Cube3	1945.8	100	100	223.3	413.4	OTP	1	0	618.4601	0	0	212.3	212.3		3.846153846	7.692307692	0	3.846153846	84.61538462	26.92307692	7.692307692	0	0	0	60.86956522	30.43478261	30.43478261	8.695652174	0	0	14.03508772	12.28070175	54.38596491	50.87719298	19.29824561	0	0	-156.3	359.6	614.4769	0.106380339	615.4023	0.9254	-1.614073137
12	1	112	1015	3	Cube1	2047.3	100	92.74193548	242.9	680.6	OTP	1	0	618.9554	0	0	365.9	365.9		4.651162791	13.95348837	0	2.325581395	58.13953488	0	34.88372093	52.17391304	52.17391304	0	0	0	0	47.82608696	0	0	0	0	69.04761905	69.04761905	30.95238095	1	1	565.8	365.6	624.3437	0.046349209	625.0162	0.6725	-1.68734479
12	2	212	1016	49	Cube3	2087.9	99.2	100	290.9	476	OTP	1	0	628.8596	0	0	297.7	297.7		0	0	0	0	96.66666667	0	3.333333333	0	0	0	0	95.65217391	0	4.347826087	0	0	17.54385965	0	73.68421053	66.66666667	8.771929825	0	0	547.8	366.5	624.9748	0.022687353	625.9032	0.9284	-1.865031182
12	1	112	1017	18	Cube2	1787.8	100	100	220.1	517.4	OP	0	1	629.4192	1	0			78.9	0	0	0	0	90.625	53.125	9.375	11.76470588	41.17647059	20.58823529	11.76470588	26.47058824	26.47058824	29.41176471	0	0	11.11111111	0	88.88888889	88.88888889	0	0	0	0	554.9	635.1331	0.103382361	635.5618	0.4287	-1.713885269
12	1	112	1018	7	Cube1	1195.8	100	100	335.6	466.9	OTP	1	0	635.7993	0	0	111.4	111.4		0	0	0	0	93.10344828	0	6.896551724	NaN	NaN	NaN	NaN	NaN	NaN	NaN	0	0	0	0	100	0	0	0	0	NaN	-131.3	640.412	0.833342175	640.8792	0.4672	-1.700674726
12	2	212	1019	45	Cube2	2222.1	100	100	356.7	647.4	OTP	1	0	646.1498	0	0	647.4	33.6		0	0	0	0	68.29268293	46.34146341	31.70731707	0	0	0	0	100	100	0	0	0	0	0	97.56097561	97.56097561	2.43902439	0	0	0	534	642.1547	0.462605891	642.8257	0.671	-1.683774979
12	2	212	1020	52	Cube3	2464.1	99.32885906	100	334.2	458.9	OTP	1	0	652.585	0	0	189.9	189.9		0	0	0	0	93.10344828	0	6.896551724	0	0	19.35483871	0	64.51612903	41.93548387	16.12903226	0	0	36.61971831	0	43.66197183	43.66197183	19.71830986	0	0	55.8	504.6	648.714	0.074553743	649.8713	1.1573	-2.016022665
12	1	112	1021	1	Cube1	2077.1	100	100	603.2	266.5	OP	0	0	653.2488	0	0			98.9	47.36842105	57.89473684	0	5.263157895	36.84210526	0	10.52631579	73.68421053	78.94736842	0	0	0	0	26.31578947	0	0	0	0	66	66	34	1	1	558.7	290.1	658.4713	0.066614414	659.2982	0.8269	-1.790116532
12	1	112	1022	14	Cube2	1875.5	100	100	204.3	714.1	OTP	1	1	658.7666	0	0	714.1	148.4		9.302325581	9.302325581	0	2.325581395	81.39534884	58.13953488	6.976744186	44.11764706	47.05882353	2.941176471	2.941176471	47.05882353	47.05882353	2.941176471	0	0	0	0	100	100	0	0	0	268	548.6	664.1018	0.18294607	664.4357	0.3339	-1.684066162
12	2	212	1023	53	Cube3	2322.2	100	100	422.7	637.3	FTP	1	0	667.9887	0	1	22.3	1060		0	0	0	0	94.87179487	0	5.128205128	0	0	3.703703704	37.03703704	40.74074074	0	18.51851852	0	0	3.921568627	0	70.58823529	70.58823529	25.49019608	0	0	481.8	425.8	664.1514	0.04231076	664.9872	0.8358	-1.438415379
12	2	212	1024	32	Cube1	2031.3	100	100	193.1	614.7	OP	0	0	672.6133	0	0			614.7	5.263157895	5.263157895	0	2.631578947	81.57894737	0	10.52631579	0	0	0	0	57.69230769	0	42.30769231	0	0	36.73469388	0	55.10204082	36.73469388	8.163265306	1	1	895.2	413	669.0872	0.184762048	669.8793	0.7921	-1.909633041
12	2	212	1025	29	Cube1	1841.7	100	100	201.1	523.1	OTP	1	1	678.1202	1	0	22.2	724.2		12.5	15.625	0	15.625	65.625	0	6.25	0	0	0	73.91304348	21.73913043	0	4.347826087	0	0	23.91304348	0	76.08695652	54.34782609	0	1	1	613.9	367.1	674.6386	0.091157534	675.3872	0.7486	-1.775097335
12	2	212	1026	48	Cube3	1986.2	100	100	204	568.3	OTP	1	0	683.4907	0	0	347.8	347.8		0	0	0	14.70588235	79.41176471	0	5.882352941	0	0	0	0	82.60869565	0	17.39130435	0	0	9.615384615	0	73.07692308	73.07692308	17.30769231	0	0	514	370.3	679.6445	0.00833383	680.4893	0.8448	-1.707379979
12	1	112	1027	26	Cube3	1998.9	100	99.17355372	237.5	736.6	OP	0	0	684.2899	0	0			57.1	0	0	0	0	95.55555556	40	4.444444444	0	0	15.625	46.875	21.875	0	15.625	0	0	14.28571429	0	85.71428571	85.71428571	0	0	0	581.5	515.7	690.1732	0.009998407	690.6195	0.4463	-1.779663034
12	1	112	1028	11	Cube2	1842	100	100	223.2	681.5	OTP	1	1	691.2164	0	0	681.5	45.1		7.142857143	9.523809524	0	0	85.71428571	54.76190476	7.142857143	0	62.06896552	0	68.96551724	31.03448276	31.03448276	0	0	0	0	0	96.15384615	96.15384615	3.846153846	0	0	0	459.7	696.3505	0.19047249	696.774	0.4235	-1.743136226
12	2	212	1029	34	Cube1	2124.6	100	100	201.1	470	OTP	1	1	701.7231	0	0	267.8	267.8		20	23.33333333	0	3.333333333	66.66666667	0	10	0	0	0	0	94.11764706	0	5.882352941	0	0	30.18867925	0	58.49056604	56.60377358	11.32075472	0	0	816.2	546.5	697.9952	0.128919055	698.8672	0.872	-1.580192776
12	2	212	1030	44	Cube2	2669.8	100	100	294.1	310.9	OTP	1	0	707.0732	0	0	310.9	310.9		0	0	0	0	100	100	0	0	54.54545455	0	6.060606061	45.45454545	45.45454545	48.48484848	0	0	0	0	94.56521739	94.56521739	5.434782609	0	0	0	524.6	703.3574	0.222841235	704.8763	1.5189	-1.78604623
12	2	212	1031	42	Cube2	1841.9	100	100	258.3	480.7	FTP	1	1	713.9079	1	1	480.7	480.7		0	3.333333333	0	13.33333333	60	60	26.66666667	0	51.72413793	0	55.17241379	44.82758621	44.82758621	0	0	0	15.78947368	5.263157895	76.31578947	76.31578947	2.631578947	1	1	244.1	467.5	710.5616	0.63610046	711.1766	0.615	-1.57241764
12	1	112	1032	13	Cube2	1955	100	100	335.4	558.2	OTP	1	0	714.5923	0	0	558.2	558.2		0	0	0	0	91.17647059	58.82352941	8.823529412	0	27.27272727	12.12121212	15.15151515	69.6969697	69.6969697	3.03030303	0	0	0	0	96.55172414	96.55172414	3.448275862	0	0	0	525.2	720.309	0.080898127	720.7797	0.4707	-1.769084899
12	1	112	1033	12	Cube2	2031.7	100	100	666.9	169.1	OTP	1	0	719.8531	0	0	169.1	169.1		100	100	0	0	0	0	0	30.43478261	30.43478261	34.7826087	4.347826087	30.43478261	30.43478261	0	0	0	0	0	96	96	4	1	1	211.3	748.5	725.404	0.120865213	725.7932	0.3892	-1.764375175
12	1	112	1034	9	Cube1	2502.8	100	100	369.4	571.5	OP	0	0	727.1035	0	0			156.8	0	0	0	0	100	0	0	0	0	0	0	48.57142857	0	51.42857143	0	0	0	0	84.48275862	84.48275862	15.51724138	0	0	625.6	558.4	732.8646	0.07425088	733.8152	0.9506	-1.646330034
12	2	212	1035	33	Cube1	1842.1	100	100	242.6	549.3	OTP	1	1	737.2	1	0	55.4	791.9		0	0	0	2.941176471	91.17647059	0	5.882352941	0	0	0	0	56	48	44	0	0	10	0	32.5	32.5	57.5	1	1	176.5	399.9	733.829	0.246580341	734.478	0.649	-1.44114375
12	2	212	1036	36	Cube1	1939.4	100	100	233.9	558.3	OTP	1	1	742.2368	0	0	324.1	324.1		0	0	0	0	93.93939394	0	6.060606061	0	0	0	91.66666667	0	0	8.333333333	0	0	38.29787234	27.65957447	29.78723404	25.53191489	4.255319149	0	0	946	378.1	738.3644	0.085514357	739.1331	0.7687	-1.578501544
12	2	212	1037	31	Cube1	2637.3	100	100	305.7	368.2	OTP	1	1	749.8215	0	0	55.9	55.9		0	0	0	0	86.36363636	0	13.63636364	0	0	0	0	59.375	0	40.625	0	0	22.98850575	0	77.01149425	74.71264368	0	0	0	864.9	521.3	745.8278	0.297243873	747.258	1.4302	-1.721105566
12	1	112	1038	19	Cube3	1160.1	100	100	356.9	401.2	OP	0	0	750.5973	0	0			22.3	0	0	0	0	100	0	0	NaN	NaN	NaN	NaN	NaN	NaN	NaN	0	0	0	0	100	0	0	0	0	NaN	-258	755.382	0.244617524	755.9527	0.5707	-1.655647724
12	1	112	1039	27	Cube3	2394.2	100	95.17241379	243.2	552.7	OP	0	0	756.4599	0	0			552.7	0	0	0	0	94.11764706	0	5.882352941	0	0	0	16.98113208	79.24528302	41.50943396	3.773584906	0	0	0	0	82.5	82.5	17.5	0	0	480	860.4	762.5004	0.105535095	763.1593	0.6589	-1.454995049
12	1	112	1040	5	Cube1	2064.1	100	99.2	343.3	359.1	OP	0	0	762.6017	0	0			359.1	0	0	0	0	95.65217391	0	4.347826087	0	0	0	17.14285714	54.28571429	17.14285714	28.57142857	0	0	0	0	97.82608696	97.82608696	2.173913043	0	0	446	557.8	768.1508	0.108635298	768.8981	0.7473	-1.860103926
12	1	112	1041	17	Cube2	1675.6	100	99.01960784	291	431.6	FTP	1	0	768.1121	1	1	431.6	431.6		0	0	0	0	89.28571429	32.14285714	10.71428571	0	36.66666667	6.666666667	26.66666667	30	30	36.66666667	0	0	0	0	100	100	0	1	1	-67	482.2	773.9724	0.099378549	774.3589	0.3865	-1.777636891
12	1	112	1042	16	Cube2	1702	100	100	291	334.7	OTP	1	0	773.2846	0	0	334.7	334.7		19.04761905	19.04761905	0	0	80.95238095	80.95238095	0	0	0	7.894736842	5.263157895	63.15789474	63.15789474	23.68421053	0	0	0	0	100	100	0	1	1	0	611.4	778.8604	0.148563704	779.278	0.4176	-1.776761552
12	2	212	1043	37	Cube2	2438.4	100	100	302.4	623.8	FTP	1	0	784.4266	1	1	623.8	623.8		0	0	0	0	94.73684211	65.78947368	5.263157895	0	0	0	0	100	100	0	0	0	0	0	100	100	0	1	1	0	951	781.7405	0.269425545	782.287	0.5465	-1.616260114
12	1	112	1044	25	Cube3	1924	100	100	242	394.2	OP	0	0	786.0933	0	0			394.2	4.166666667	8.333333333	0	0	91.66666667	0	4.166666667	0	0	27.77777778	0	69.44444444	0	2.777777778	0	0	2.564102564	0	92.30769231	92.30769231	5.128205128	1	1	570.4	581.2	791.6986	0.007603646	792.3362	0.6376	-1.729686024
12	1	112	1045	21	Cube3	2087.1	100	100	483.5	366.7	OP	0	0	791.1348	0	0			55.7	0	0	0	0	100	0	0	0	27.90697674	6.976744186	4.651162791	62.79069767	16.27906977	25.58139535	0	0	0	0	100	100	0	0	0	568.3	703.4	796.8365	0.004380682	797.3135	0.477	-1.463734043
12	2	212	1046	39	Cube2	2121.6	100	100	208	682.1	OTP	1	0	800.5333	0	0	682.1	682.1		23.80952381	42.85714286	0	4.761904762	52.38095238	52.38095238	19.04761905	45	47.5	0	50	2.5	2.5	2.5	0	0	0	14.28571429	85.71428571	85.71428571	0	1	1	288.8	648.1	797.3006	0.578006737	797.8697	0.5691	-1.691817131
12	1	112	1047	4	Cube1	2392.5	100	99.31034483	308.7	461.9	OP	0	0	801.5859	0	0			461.9	0	0	0	0	89.65517241	0	10.34482759	0	0	0	35.29411765	58.82352941	11.76470588	5.882352941	0	0	0	0	100	100	0	0	0	467.4	545.4	807.2338	0.092419027	808.2419	1.0081	-1.820323064
12	1	112	1048	10	Cube2	2090.4	100	100	222.9	548.8	OTP	1	1	807.0034	1	0	548.8	548.8		78.78787879	81.81818182	0	0	18.18181818	18.18181818	3.03030303	0	0	3.773584906	16.98113208	79.24528302	79.24528302	0	0	0	0	0	100	100	0	1	1	0	870.9	813.0566	0.122410527	813.4576	0.401	-1.742817693
12	1	112	1049	22	Cube3	2147.3	100	100	503.5	314.2	OP	0	0	812.3456	0	0			314.2	0	0	0	0	89.47368421	0	10.52631579	0	0	0	24.32432432	70.27027027	16.21621622	5.405405405	0	0	0	0	100	100	0	0	0	480.2	603.1	817.8916	0.009359659	818.5619	0.6703	-1.714947174
12	1	112	1050	8	Cube1	2078.1	96.8503937	100	344.4	279.3	OP	0	0	817.6064	0	0			279.3	0	0	0	0	100	0	0	0	38.88888889	0	41.66666667	55.55555556	13.88888889	2.777777778	4	6	0	0	92	92	4	0	0	481.5	582.1	823.1099	0.082256088	823.913	0.8031	-1.550898812
12	1	112	1051	20	Cube3	2088.8	100	100	234.8	439.3	OP	0	0	822.4409	0	0			439.3	0	0	0	0	92.30769231	0	7.692307692	0	0	25	21.875	43.75	12.5	9.375	0	0	0	0	94.23076923	94.23076923	5.769230769	0	0	412.9	513	828.0234	0.248972836	828.8737	0.8503	-1.458519507
12	1	112	1052	2	Cube1	2133.5	100	100	283.4	389.3	OP	0	0	828.2647	0	0			389.3	0	0	0	0	96	0	4	0	0	0	32.25806452	58.06451613	6.451612903	9.677419355	0	0	0	0	100	100	0	0	0	437.4	512.6	833.808	0.298614553	834.6783	0.8703	-1.542463543
12	2	212	1053	38	Cube2	2157.3	100	100	289	713.7	FTP	1	0	837.6202	1	1	713.7	243.7		47.72727273	47.72727273	0	4.545454545	47.72727273	47.72727273	0	42.5	45	0	2.5	52.5	52.5	2.5	0	0	0	0	100	100	0	1	1	283.3	650	834.7194	0.349289702	835.2028	0.4834	-1.496492441
12	2	212	1054	54	Cube3	2178.4	100	100	310.6	626.4	OTP	1	0	843.6633	0	0	109.8	109.8		0	23.07692308	0	2.564102564	74.35897436	0	23.07692308	0	50	4.166666667	0	0	0	95.83333333	0	0	28.84615385	0	59.61538462	59.61538462	11.53846154	0	1	693.4	381.4	839.6135	0.003758435	840.4514	0.8379	-1.75533404
12	1	112	1055	7	Cube1	2267.8	100	100	223.5	547.1	OP	0	1	843.399	1	0			547.1	0	0	0	0	94.11764706	32.35294118	5.882352941	0	0	0	0	67.64705882	5.882352941	32.35294118	0	0	0	0	100	100	0	0	0	514.1	547.7	849.1364	0.049766012	850.0151	0.8787	-1.462308622
12	1	112	1056	19	Cube3	1998.4	100	100	200.8	625.2	OP	0	1	849.1863	1	0			625.2	0	5.263157895	0	2.631578947	94.73684211	0	2.631578947	0	0	47.05882353	0	52.94117647	20.58823529	0	0	0	0	0	100	100	0	0	1	391.9	548.2	855.0007	0.088579621	855.5583	0.5576	-1.783570489
13	2	213	1001	41	Cube2	6377.4	98.4375	100	302.1	1284.1	OTP	1	0	519.076	0	0	1284.1	468.1		100	100	0	0	0	0	0	63.36206897	67.67241379	0	1.724137931	28.44827586	18.53448276	6.465517241	0	0	0	0	98.27586207	58.62068966	1.724137931	1	1	959.1	3851.7	519.7656	0.508706816	520.7158	0.9502	-1.748252458
13	1	113	1002	17	Cube2	3884.5	99.57627119	100	420.3	1724.1	OP	0	0	526.3427	0	0			269.7	35.57692308	51.92307692	0	6.730769231	34.61538462	25	23.07692308	16.92307692	16.92307692	0	0	81.53846154	81.53846154	1.538461538	0	0	0	0	100	100	0	1	1	161.4	1058.9	532.8265	0.093183883	533.4606	0.6341	-1.899375667
13	1	113	1003	4	Cube1	4303.1	100	100	456.6	1465.1	FTP	1	0	535.8409	1	1	1465.1	1027.4		25	51.13636364	0	0	45.45454545	17.04545455	29.54545455	0	2.222222222	0	1.111111111	81.11111111	56.66666667	17.77777778	0	0	0	0	100	100	0	1	1	611.8	1474.6	542.9463	0.223687211	543.7648	0.8185	-1.660847944
13	1	113	1004	19	Cube3	3418.8	99.03381643	100	591	1519	OP	0	0	545.1565	0	0			382.7	18.27956989	34.40860215	0	13.97849462	53.76344086	0	13.97849462	41.17647059	44.11764706	17.64705882	41.17647059	0	0	0	0	0	23.80952381	0	57.14285714	57.14285714	19.04761905	1	1	781.6	543.5	550.9291	0.018612726	551.6133	0.6842	-1.754130401
13	2	213	1005	43	Cube2	3029.6	100	98.90710383	201.9	870.9	OTP	1	1	556.4058	0	0	870.9	212.5		21.15384615	21.15384615	0	7.692307692	48.07692308	13.46153846	23.07692308	0	0	0	0	92.75362319	65.2173913	7.246376812	0	0	0	0	100	100	0	0	0	344.4	1124	554.1119	0.808979801	554.9411	0.8292	-1.758067486
13	1	113	1006	21	Cube3	3060.8	99.46524064	100	305.1	1171.6	OP	0	0	560.0137	0	0			100.3	26.76056338	53.52112676	0	0	32.3943662	14.08450704	40.84507042	29.85074627	31.34328358	10.44776119	10.44776119	28.35820896	28.35820896	20.89552239	0	0	0	0	100	100	0	1	1	748.3	1101.7	565.9976	0.114252896	566.4153	0.4177	-1.63310429
13	1	113	1007	25	Cube3	3184.7	98.96373057	100	568.6	1385.4	OP	0	0	567.7427	0	0			380.6	0	46.98795181	0	2.409638554	31.3253012	0	66.26506024	0	17.64705882	41.17647059	41.17647059	0	0	17.64705882	0	0	0	0	79.48717949	79.48717949	20.51282051	0	1	591.5	546.8	573.3724	0.055868233	574.0002	0.6278	-1.854036028
13	1	113	1008	1	Cube1	3082.9	97.34042553	100	370.5	948.7	OP	0	0	574.1776	0	0			311.2	0	0	0	15.51724138	58.62068966	27.5862069	25.86206897	0	0	20	52.72727273	0	0	27.27272727	0	0	2	0	96	96	2	0	0	917.3	894.9	579.7299	0.333777348	580.5441	0.8142	-1.685659018
13	1	113	1009	5	Cube1	2919.3	100	100	300.1	1185.8	OP	0	0	581.4482	0	0			326	0	24.65753425	0	9.589041096	50.68493151	0	39.7260274	0	7.407407407	11.11111111	48.14814815	0	0	40.74074074	0	0	0	0	87.27272727	87.27272727	12.72727273	0	1	506.1	436.1	586.7892	0.172250612	587.6828	0.8936	-1.57999732
13	2	213	1010	29	Cube1	2861.8	100	100	557	637	OTP	1	0	593.6592	0	0	434.3	434.3		9.756097561	14.63414634	0	56.09756098	24.3902439	0	9.756097561	0	0	19.56521739	28.26086957	47.82608696	0	4.347826087	0	0	10.90909091	5.454545455	76.36363636	70.90909091	7.272727273	0	0	836.5	748.1	591.2234	0.635869545	592.1156	0.8922	-1.455718984
13	2	213	1011	28	Cube1	2735.7	100	100	270.4	772.6	OP	0	1	600.4153	1	0			56.2	19.56521739	21.73913043	0	21.73913043	36.95652174	0	21.73913043	0	0	4.081632653	0	67.34693878	34.69387755	28.57142857	0	0	30.35714286	0	69.64285714	69.64285714	0	1	1	210.5	791.7	598.3264	0.660565776	599.2428	0.9164	-1.470883456
13	2	213	1012	49	Cube3	3029.9	100	95.6284153	789.6	480.9	OTP	1	0	607.5543	0	0	480.9	480.9		0	0	0	6.666666667	36.66666667	23.33333333	56.66666667	0	0	8.928571429	23.21428571	16.07142857	0	51.78571429	0	0	5.769230769	0	21.15384615	21.15384615	73.07692308	0	0	1183.2	915	605.3198	0.152863901	606.157	0.8372	-1.800044349
13	2	213	1013	40	Cube2	2357.3	100	98.6013986	289.4	736.8	OTP	1	0	614.9495	0	0	736.8	222.1		18.18181818	20.45454545	0	38.63636364	31.81818182	15.90909091	11.36363636	0	0	0	0	81.08108108	75.67567568	18.91891892	0	0	0	0	100	100	0	0	0	120.3	603	612.1457	0.828371382	612.8604	0.7147	-1.657162339
13	2	213	1014	30	Cube1	2411.2	100	98.63013699	656.3	427.7	OP	0	0	620.4648	0	0			293.5	0	0	3.846153846	11.53846154	23.07692308	0	61.53846154	0	0	38.70967742	3.225806452	51.61290323	0	6.451612903	0	0	15.38461538	1.923076923	61.53846154	46.15384615	21.15384615	0	0	937.3	499	617.7592	0.376589242	618.6002	0.841	-1.623793911
13	1	113	1015	8	Cube1	2681	96.93251534	100	322.5	905.2	OTP	1	0	623.0806	1	0	89.3	1227.7		0	0	0	32.72727273	43.63636364	0	23.63636364	0	0	14.63414634	70.73170732	0	0	14.63414634	0	0	8.888888889	0	84.44444444	84.44444444	6.666666667	1	1	707	662.5	628.6771	0.268100914	629.4026	0.7255	-1.801093581
13	2	213	1016	42	Cube2	2303.9	100	100	346.3	699.1	OTP	1	0	633.8383	0	0	699.1	125.7		0	4.761904762	0	16.66666667	47.61904762	47.61904762	35.71428571	0	0	0	0	71.42857143	71.42857143	28.57142857	0	0	0	0	100	100	0	0	0	111.7	559.6	630.8781	0.793365267	631.5818	0.7037	-1.607703888
13	2	213	1017	34	Cube1	2472	100	100	201.8	636.4	OP	0	1	638.5303	1	0			636.4	30	32.5	0	2.5	60	0	7.5	0	0	23.52941176	0	52.94117647	5.882352941	23.52941176	0	0	22.91666667	0	77.08333333	77.08333333	0	1	1	770.8	838.7	636.3748	0.373066783	637.1558	0.781	-1.669463433
13	1	113	1018	12	Cube2	2458.1	98.65771812	100	393	959.3	OTP	1	0	643.3211	0	0	959.3	312		0	25.86206897	0	15.51724138	36.20689655	36.20689655	48.27586207	0	48.38709677	35.48387097	25.80645161	6.451612903	6.451612903	32.25806452	0	0	0	0	100	100	0	0	1	445.9	490.7	647.8224	0.117757489	648.3799	0.5575	-1.737050623
13	2	213	1019	36	Cube1	2258.2	100	97.81021898	406.3	444.8	OP	0	1	654.5257	1	0			78.2	0	7.142857143	0	53.57142857	28.57142857	0	17.85714286	0	0	12.5	57.5	22.5	0	7.5	0	0	19.56521739	0	78.26086957	78.26086957	2.173913043	0	1	725	656.2	651.9982	0.667812029	652.7477	0.7495	-1.645031255
13	1	113	1020	20	Cube3	2660.2	100	100	492.3	847.3	OTP	1	0	657.6194	0	0	648.6	199.9		0	3.846153846	0	42.30769231	53.84615385	19.23076923	3.846153846	0	11.76470588	29.41176471	61.76470588	2.941176471	0	5.882352941	0	0	20.93023256	0	79.06976744	79.06976744	0	0	1	681.2	548.5	662.0767	0.248898895	662.7807	0.704	-1.756151516
13	1	113	1021	22	Cube3	2467.1	100	100	421.9	771.9	FTP	1	0	663.886	1	1	501.9	501.9		0	0	0	47.91666667	52.08333333	0	0	0	0	38.0952381	23.80952381	38.0952381	0	0	0	0	3.125	0	84.375	84.375	12.5	1	1	748.2	681	669.4713	0.136291977	669.984	0.5127	-1.729008975
13	2	213	1022	53	Cube3	2599.2	100	100	291.1	1094	OTP	1	0	675.2679	0	0	897	67.1		71.64179104	73.13432836	0	2.985074627	22.3880597	0	2.985074627	8	12	0	44	0	0	48	0	0	0	0	85.71428571	85.71428571	14.28571429	1	1	466.9	399.9	672.1168	0.047515062	672.908	0.7912	-1.675760255
13	1	113	1023	18	Cube2	2392.5	100	100	388.3	814.1	OTP	1	0	677.5226	0	0	814.1	111.6		0	95.91836735	0	6.12244898	0	0	93.87755102	0	0	8.510638298	25.53191489	65.95744681	65.95744681	0	0	0	0	0	95.23809524	95.23809524	4.761904762	0	1	257.7	770.4	682.1036	0.11539089	682.4403	0.3367	-1.582541194
13	1	113	1024	27	Cube3	2468.7	99.33333333	100	436.9	903.2	OP	0	0	682.641	0	0			479.7	0	46.42857143	0	48.21428571	12.5	0	39.28571429	0	0	8.823529412	52.94117647	35.29411765	0	2.941176471	0	0	9.375	0	87.5	87.5	3.125	0	1	603.3	547.5	687.8017	0.202841914	688.3152	0.5135	-1.524034257
13	2	213	1025	48	Cube3	2803.5	100	100	300.2	869.5	OTP	1	1	692.1902	0	0	645.9	645.9		7.547169811	9.433962264	0	32.0754717	54.71698113	0	5.660377358	0	0	14.28571429	23.80952381	19.04761905	0	42.85714286	0	0	18.98734177	0	18.98734177	18.98734177	62.02531646	0	0	1163	336.3	689.533	0.05442747	690.8282	1.2952	-2.701312901
13	1	113	1026	15	Cube2	2256.2	100	100	402.3	837.4	FP	0	0	695.4532	1	1			347.7	0	0	0	66.66666667	13.7254902	13.7254902	19.60784314	0	0	5.714285714	2.857142857	91.42857143	91.42857143	0	0	0	0	0	87.5	87.5	12.5	1	1	0	569.8	700.9589	0.14212149	701.3401	0.3812	-1.671708355
13	2	213	1027	32	Cube1	2187.2	100	100	222	667.8	OP	0	0	706.3986	0	0			667.8	18.60465116	20.93023256	2.325581395	2.325581395	48.8372093	0	27.90697674	0	0	26.66666667	16.66666667	26.66666667	0	30	0	0	25	8.333333333	66.66666667	66.66666667	0	1	1	748.4	480.2	703.9385	1.038239446	704.7213	0.7828	-1.708423555
13	2	213	1028	38	Cube2	2101.6	100	100	758.5	268.4	OTP	1	0	712.2639	0	0	268.4	268.4		0	0	0	0	37.5	37.5	62.5	0	0	23.33333333	0	60	60	16.66666667	0	0	0	0	100	100	0	0	0	-100.6	488.8	709.3896	0.976420082	709.9637	0.5741	-1.665431012
13	1	113	1029	3	Cube1	2782.7	100	100	525	993.7	OP	0	0	713.2684	0	0			245.7	26.2295082	44.26229508	0	72.13114754	0	0	1.639344262	0	42.42424242	0	75.75757576	0	0	24.24242424	0	0	0	0	78.57142857	78.57142857	21.42857143	1	1	657.9	534.3	718.4963	0.341306877	719.1772	0.6809	-1.840193031
13	1	113	1030	6	Cube1	2305.1	100	100	458.8	693.1	OP	0	0	719.2793	0	0			392.4	0	80.95238095	0	45.23809524	14.28571429	0	40.47619048	0	32.25806452	0	38.70967742	0	0	61.29032258	0	0	8.108108108	0	78.37837838	78.37837838	13.51351351	0	1	592.2	493.6	724.1725	0.329033707	724.7755	0.603	-1.556568257
13	1	113	1031	7	Cube1	2434.6	93.91891892	100	369.2	624.9	OP	0	0	725.3302	0	0			89.3	0	0	0	0	92.30769231	0	7.692307692	0	0	0	0	65.11627907	32.55813953	34.88372093	0	0	0	0	100	100	0	0	0	458.6	690.2	730.3573	0.290326882	731.0412	0.6839	-1.604118674
13	2	213	1032	35	Cube1	2202.7	100	100	495.4	455.2	OTP	1	0	735.1854	0	0	156.6	156.6		0	0	0	37.93103448	37.93103448	0	24.13793103	0	0	9.375	6.25	46.875	0	37.5	0	0	22.22222222	0	75.55555556	62.22222222	2.222222222	0	0	770.4	522.6	732.2238	0.72168629	732.9512	0.7274	-1.52751318
13	2	213	1033	54	Cube3	2075.8	100	100	234.3	684.3	OTP	1	1	740.8263	0	0	435	435		37.20930233	39.53488372	0	0	55.81395349	0	6.976744186	0	0	0	57.14285714	23.80952381	0	19.04761905	0	0	2	16	76	74	6	0	1	448.3	327	737.9562	0.036911783	738.7802	0.824	-1.911097141
13	1	113	1034	26	Cube3	2516.8	100	100	584.8	770.9	OP	0	0	744.3231	0	0			370.1	0	0	0	48.93617021	23.40425532	0	27.65957447	0	0	2.941176471	52.94117647	41.17647059	8.823529412	2.941176471	0	0	0	0	100	100	0	0	0	459.2	546.7	749.3369	0.281481568	749.8967	0.5598	-1.762744323
13	1	113	1035	2	Cube1	2346	100	100	372.6	670.2	FP	0	1	749.3457	1	1			56.8	0	0	0	52.5	47.5	0	0	0	0	0	0	66.66666667	2.380952381	33.33333333	0	0	0	0	94.44444444	94.44444444	5.555555556	1	1	659.4	681.5	754.7632	0.150331298	755.337	0.5738	-1.770709352
13	2	213	1036	33	Cube1	2303.4	100	100	289.3	648.1	OP	0	0	758.6869	0	0			111.8	7.317073171	12.19512195	0	4.87804878	48.7804878	0	39.02439024	0	0	17.14285714	2.857142857	45.71428571	0	34.28571429	0	0	12.76595745	8.510638298	74.46808511	68.08510638	4.255319149	1	1	782.2	569.1	756.2968	0.651001644	757.0125	0.7157	-1.436250586
13	1	113	1037	13	Cube2	2361.3	100	100	523.5	734.3	FP	0	0	761.9949	1	1			156.6	0	0	0	0	93.33333333	71.11111111	6.666666667	0	0	0	2.325581395	79.06976744	79.06976744	18.60465116	0	0	0	0	100	100	0	1	1	0	691.8	767.6454	0.138507453	768.0043	0.3589	-1.689862683
13	1	113	1038	14	Cube2	2456.2	98.65771812	100	806.4	570.2	OTP	1	0	768.9628	0	0	570.2	559		0	0	0	74.28571429	0	0	25.71428571	0	0	0	27.02702703	35.13513514	35.13513514	37.83783784	0	0	0	0	92.30769231	92.30769231	7.692307692	0	0	378.6	602.1	773.8226	0.222286494	774.2357	0.4131	-1.752482625
13	2	213	1039	39	Cube2	1841.2	100	98.21428571	291.6	476.1	OTP	1	0	778.6941	0	0	476.1	476.1		44.82758621	51.72413793	0	20.68965517	24.13793103	24.13793103	10.34482759	0	0	0	51.61290323	19.35483871	19.35483871	29.03225806	0	0	5.555555556	0	77.77777778	77.77777778	16.66666667	1	1	110.7	491.5	776.0129	0.755450065	776.6034	0.5905	-1.616490628
13	1	113	1040	10	Cube2	2539.9	99.35064935	97.4025974	457	848.9	OTP	1	0	782.7473	0	0	848.9	167.6		0	0	0	0	76.47058824	47.05882353	23.52941176	0	0	0	0	87.5	87.5	12.5	0	0	0	0	100	100	0	0	0	44.8	782.8	787.3944	0.184248989	787.7753	0.3809	-1.719208259
13	1	113	1041	23	Cube3	2480.5	99.33774834	100	370	804	OP	0	0	788.066	0	0			504.1	0	0	0	22.44897959	51.02040816	0	26.53061224	0	0	5	12.5	82.5	22.5	0	0	0	0	0	100	100	0	0	0	480.5	648.3	793.2265	0.107812104	793.8183	0.5918	-1.473080878
13	2	213	1042	51	Cube3	2177.5	100	100	290.5	759.7	OP	0	0	797.5363	0	0			324	17.77777778	20	0	26.66666667	46.66666667	0	8.888888889	0	0	0	0	0	0	100	0	0	15.2173913	0	52.17391304	52.17391304	32.60869565	1	1	493.4	360.9	795.014	0.355864033	795.7729	0.7589	-1.750015421
13	2	213	1043	37	Cube2	2058	100	100	288.5	515.3	OTP	1	1	803.7144	0	0	515.3	146		34.375	37.5	0	0	18.75	0	46.875	0	0	0	0	97.61904762	57.14285714	2.380952381	0	0	0	0	100	100	0	0	0	247.5	679.2	800.9077	0.699759345	801.4799	0.5722	-1.692519893
13	1	113	1044	11	Cube2	2606.4	100	100	703.6	737.2	FTP	1	0	813.7674	0	1	737.2	189		60.86956522	69.56521739	0	21.73913043	10.86956522	10.86956522	6.52173913	0	0	0	0	100	100	0	0	0	0	0	100	100	0	1	1	0	592.3	817.5568	0.18658535	818.0606	0.5038	-1.885889045
13	2	213	1045	45	Cube2	1970	100	100	222.3	515.1	FTP	1	0	827.7673	1	1	515.1	515.1		65.625	100	0	0	0	0	34.375	39.39393939	60.60606061	0	42.42424242	15.15151515	0	3.03030303	0	0	0	0	100	83.33333333	0	1	1	417.6	529.2	823.3058	0.704876104	823.976	0.6702	-1.574659179
13	2	213	1046	31	Cube1	2312.1	100	97.14285714	259.4	614.2	OP	0	0	833.8549	0	0			614.2	17.94871795	17.94871795	0	43.58974359	15.38461538	0	23.07692308	0	0	21.42857143	2.380952381	28.57142857	0	47.61904762	0	0	24.44444444	0	75.55555556	66.66666667	0	1	1	914.7	681.6	829.4381	0.438809168	830.164	0.7259	-1.42248898
13	1	113	1047	24	Cube3	2413.4	98.63945578	100	568.1	574	OP	0	0	834.5278	0	0			89.7	0	0	0	0	72.22222222	0	27.77777778	0	0	21.95121951	0	70.73170732	12.19512195	7.317073171	0	0	0	0	100	100	0	0	0	579.8	669.3	841.5832	0.177935937	842.121	0.5378	-1.709272219
13	2	213	1048	46	Cube3	2269	100	97.10144928	234.3	689.4	OTP	1	1	845.5939	0	0	433.1	433.1		14.28571429	33.33333333	0	26.19047619	9.523809524	9.523809524	50	0	0	3.333333333	0	50	0	46.66666667	0	0	0	0	21.15384615	21.15384615	78.84615385	0	1	895.6	480.9	840.7746	0.265547113	841.6229	0.8483	-1.910669235
13	2	213	1049	52	Cube3	2301.4	100	98.57142857	260.3	412.4	OTP	1	0	852.1324	0	0	219.6	219.6		51.85185185	59.25925926	0	37.03703704	0	0	11.11111111	0	5.263157895	0	10.52631579	39.47368421	39.47368421	50	0	0	1.639344262	0	65.57377049	18.03278689	32.78688525	1	1	44.7	614.2	847.2431	0.576580702	848.2379	0.9948	-1.897549578
13	1	113	1050	9	Cube1	2014.8	100	100	358.6	412.3	OP	0	0	853.7193	0	0			412.3	0	0	0	0	7.692307692	0	92.30769231	0	0	0	70.27027027	0	0	29.72972973	0	0	0	0	77.77777778	77.77777778	22.22222222	0	0	682	603.8	860.5509	0.375795295	861.1216	0.5707	-1.893937361
13	1	113	1051	16	Cube2	2200.7	95.55555556	100	387.7	882.5	FTP	1	0	858.4129	1	1	882.5	257.9		0	0	0	0	81.48148148	81.48148148	18.51851852	0	0	0	0	100	100	0	0	0	0	0	100	100	0	1	1	0	475.9	865.9764	0.034989237	866.3604	0.384	-1.67178686
13	2	213	1052	47	Cube3	2076.6	100	93.65079365	359.7	481	OTP	1	0	874.3608	0	0	264.4	264.4		14.81481481	22.22222222	0	55.55555556	0	0	29.62962963	0	0	3.703703704	0	7.407407407	7.407407407	88.88888889	0	0	2	0	22	6	76	0	1	111.6	423.9	869.3041	0.067004246	870.1302	0.8261	-1.913690017
13	2	213	1053	50	Cube3	2048.9	100	99.19354839	310.4	426.2	OTP	1	0	880.2562	0	0	44.6	44.6		51.85185185	62.96296296	0	29.62962963	7.407407407	0	11.11111111	0	12.90322581	0	25.80645161	48.38709677	0	25.80645161	0	0	0	0	42	36	58	0	1	803.1	504.3	875.08	0.933350256	875.8853	0.8053	-1.834824471
13	2	213	1054	44	Cube2	2101.6	100	99.21875	256.9	568.5	FTP	1	1	885.1141	1	1	568.5	89.2		45.71428571	48.57142857	0	42.85714286	5.714285714	5.714285714	5.714285714	0	0	0	92.59259259	7.407407407	7.407407407	0	0	0	0	16	84	84	0	1	1	22.4	436.7	880.6537	0.105816455	881.4671	0.8134	-1.678123634
14	2	214	1001	39	Cube2	16673.8	96.3036963	97.70459082	1010.8	4813.9	OP	0	1	672.4531	1	0			280.9	51.54639175	52.23367698	0	0.343642612	27.14776632	21.64948454	20.96219931	0	0	34.95145631	28.15533981	34.95145631	34.95145631	1.941747573	6.909090909	7.818181818	17.09090909	2	64.36363636	47.45454545	9.636363636	1	1	0	1694.2	672.6935	0.436543485	681.8457	9.1522	-10.99844951
14	1	114	1002	26	Cube3	3610.1	97.70642202	96.78899083	223	1634.5	OP	0	1	688.109	1	0			682.6	33.67346939	36.73469388	0	1.020408163	35.71428571	0	29.59183673	32.43243243	32.43243243	17.56756757	2.702702703	47.2972973	47.2972973	0	0	0	0	0	100	100	0	1	1	603.9	1215.5	697.3042	0.064276709	697.776	0.4718	-1.864359407
14	2	214	1003	50	Cube3	3347.1	99.00990099	96.53465347	411.1	1129	OP	0	0	702.1094	0	0			401.8	0	0	0	0	86.95652174	0	13.04347826	0	0	0	0	41.66666667	3.333333333	58.33333333	0	0	0	0	100	100	0	0	0	950.5	983.7	697.9639	0.216738813	698.7538	0.7899	-1.711667107
14	1	114	1004	25	Cube3	2926.7	100	100	502.1	849.9	OTP	1	0	706.4207	0	0	67.2	67.2		0	0	0	0	90.38461538	51.92307692	9.615384615	0	0	15.51724138	0	84.48275862	44.82758621	0	0	0	0	0	100	100	0	0	0	513.6	940.3	713.7825	0.056324059	714.3422	0.5597	-1.868846161
14	1	114	1005	18	Cube2	2588.5	100	95.54140127	356.5	1069.5	FTP	1	1	714.7766	1	1	1069.5	415.4		0	1.538461538	0	3.076923077	81.53846154	7.692307692	15.38461538	0	30.43478261	0	6.52173913	52.17391304	34.7826087	41.30434783	0	0	0	0	100	100	0	1	1	469.5	759	723.3087	0.367540205	723.6547	0.346	-1.68546013
14	2	214	1006	40	Cube2	2558.9	100	100	234.6	1002.4	OTP	1	1	729.4409	0	0	1002.4	67.3		10	10	0	1.666666667	88.33333333	88.33333333	0	0	0	0	0	74	74	26	0	0	0	0	100	100	0	0	0	0	818.1	724.0353	0.38549886	724.5397	0.5044	-1.820685609
14	1	114	1007	3	Cube1	3135.9	100	100	626	762.7	OTP	1	0	729.5093	0	0	145.2	145.2		41.30434783	67.39130435	0	23.91304348	10.86956522	0	23.91304348	7.142857143	10.71428571	21.42857143	23.21428571	39.28571429	39.28571429	8.928571429	0	0	0	0	93.61702128	93.61702128	6.382978723	1	1	513.7	918.5	736.9165	0.486301586	737.6758	0.7593	-1.593540328
14	1	114	1008	27	Cube3	2691.8	95.73170732	100	302.2	723	OP	0	0	735.4746	0	0			186.7	44.18604651	46.51162791	0	30.23255814	23.25581395	0	2.325581395	0	0	0	13.23529412	85.29411765	54.41176471	1.470588235	0	0	0	0	100	100	0	1	1	466.8	1117.5	743.6524	0.063627395	744.1548	0.5024	-1.777298626
14	2	214	1009	35	Cube1	2781.8	100	96.42857143	354.9	1005.7	OP	0	0	750.5193	0	0			234.3	0	0	1.666666667	0	85	40	13.33333333	19.56521739	30.43478261	6.52173913	0	10.86956522	0	63.04347826	0	0	9.756097561	0	68.29268293	68.29268293	21.95121951	0	0	949.7	748.6	745.9967	0.364011086	746.6559	0.6592	-1.640478604
14	1	114	1010	7	Cube1	2789.4	97.04142012	100	356.8	704.3	OTP	1	0	753.8712	0	0	134.4	134.4		0	0	0	0	90.47619048	28.57142857	9.523809524	0	14.0625	0	18.75	39.0625	28.125	42.1875	0	0	0	0	47.36842105	47.36842105	52.63157895	0	0	523.6	1050.1	761.3906	0.363042349	762.0107	0.6201	-1.797627084
14	1	114	1011	4	Cube1	2549.1	100	100	325.5	683.1	OTP	1	0	759.7343	1	0	14.6	1008.6		0	2.325581395	0	2.325581395	86.04651163	34.88372093	11.62790698	0	0	32.69230769	28.84615385	19.23076923	0	19.23076923	0	0	2.564102564	0	89.74358974	89.74358974	7.692307692	1	1	915.8	848.6	767.9471	0.205703116	768.5731	0.626	-2.037973894
14	1	114	1012	17	Cube2	2211.1	100	100	256.9	647.3	FTP	1	1	767.1979	1	1	647.3	178.5		2.564102564	2.564102564	0	7.692307692	76.92307692	61.53846154	12.82051282	0	21.05263158	71.92982456	26.31578947	0	0	1.754385965	0	0	45	5	50	50	0	1	1	1096.4	929.1	775.3751	0.399221764	775.6989	0.3238	-1.777531949
14	2	214	1013	42	Cube2	2067.5	100	100	200.9	859.4	OTP	1	1	783.2283	0	0	859.4	300.7		1.923076923	3.846153846	1.923076923	0	63.46153846	63.46153846	32.69230769	0	0	3.225806452	0	96.77419355	96.77419355	0	0	0	0	0	100	100	0	0	0	-89.2	503	777.7535	0.424884535	778.2451	0.4916	-1.733080795
14	1	114	1014	15	Cube2	2215	100	100	234.6	825.7	FTP	1	1	788.4771	1	1	825.7	825.7		36.53846154	38.46153846	0	1.923076923	30.76923077	30.76923077	30.76923077	11.36363636	34.09090909	0	13.63636364	31.81818182	31.81818182	43.18181818	0	0	0	34.7826087	65.2173913	65.2173913	0	1	1	401.7	714.9	796.6214	0.40018148	796.9797	0.3583	-1.80063372
14	2	214	1015	54	Cube3	2491	100	100	584.3	555.1	OP	0	0	800.1968	0	0			179	0	0	0	0	48.57142857	0	51.42857143	0	0	18.18181818	0	47.72727273	0	34.09090909	0	0	0	0	89.47368421	89.47368421	10.52631579	0	0	770.2	725.4	795.201	0.142215998	795.816	0.615	-1.681998751
14	2	214	1016	47	Cube3	2512.2	100	100	291.9	815.2	OP	0	1	805.3899	1	0			179.2	0	0	0	37.25490196	62.74509804	0	0	0	0	0	4.347826087	73.91304348	23.91304348	21.73913043	0	0	0	0	100	100	0	0	0	551.1	752.3	800.6863	0.280722655	801.3223	0.636	-1.675450396
14	2	214	1017	31	Cube1	2293.6	100	100	189.1	927.6	OTP	1	1	812.271	0	0	606	111.6		3.448275862	41.37931034	0	1.724137931	39.65517241	0	55.17241379	0	62.06896552	27.5862069	3.448275862	0	0	68.96551724	0	0	7.142857143	0	92.85714286	92.85714286	0	0	1	492.1	458.6	806.5953	0.34240221	807.2878	0.6925	-1.574473027
14	2	214	1018	29	Cube1	2647	100	100	324.3	748.6	OP	0	1	819.0961	1	0			134.4	4.444444444	8.888888889	2.222222222	2.222222222	55.55555556	0	35.55555556	0	0	19.23076923	0	26.92307692	0	53.84615385	0	0	0	0	70.45454545	70.45454545	29.54545455	1	1	919.8	852.8	814.4255	0.147167862	815.129	0.7035	-1.768125244
14	2	214	1019	32	Cube1	2758.3	98.79518072	96.40718563	404.3	580.6	OP	0	0	827.1942	0	0			345.7	0	0	0	0	70.27027027	0	29.72972973	0	0	35.18518519	24.07407407	0	0	40.74074074	0	0	0	0	88.46153846	88.46153846	11.53846154	0	0	916.2	882.8	822.4122	0.246490993	823.2609	0.8487	-1.611081616
14	1	114	1020	14	Cube2	2236	100	100	290.2	715.7	FTP	1	0	827.2934	1	1	715.7	715.7		0	22.22222222	0	2.222222222	31.11111111	31.11111111	66.66666667	0	16	0	46	0	0	54	0	0	0	0	95.23809524	95.23809524	4.761904762	1	1	806.1	806.1	835.4818	0.322169774	835.8174	0.3356	-1.604747576
14	1	114	1021	24	Cube3	2268	100	100	335.1	588.9	OTP	1	0	836.5612	0	0	313.6	313.6		0	38.88888889	0	11.11111111	47.22222222	0	41.66666667	0	0	40.90909091	22.72727273	34.09090909	0	2.272727273	0	0	0	0	71.42857143	71.42857143	28.57142857	0	1	883.1	715.7	843.939	0.025804962	844.4972	0.5582	-1.666262938
14	2	214	1022	34	Cube1	2905.5	100	100	494.4	711.6	OP	0	0	853.4002	0	0			234.7	0	0	0	0	59.09090909	0	40.90909091	0	0	28.125	0	42.1875	20.3125	29.6875	0	0	31.57894737	0	65.78947368	65.78947368	2.631578947	0	0	850.7	1052	848.8972	0.060713766	849.511	0.6138	-1.856484681
14	2	214	1023	43	Cube2	1742.4	100	100	290.1	648.1	OTP	1	1	860.2919	0	0	648.1	267.9		0	5.128205128	0	0	94.87179487	94.87179487	5.128205128	0	0	0	0	88.88888889	66.66666667	11.11111111	0	0	0	0	97.5	27.5	2.5	0	0	0	131	854.423	1.082156274	855.0738	0.6508	-1.654582196
14	1	114	1024	11	Cube2	2971.7	96.68508287	100	224.5	1309.6	OTP	1	0	862.0189	0	0	1309.6	349.4		16.25	17.5	0	17.5	60	47.5	6.25	0	0	0	0	93.44262295	68.85245902	6.557377049	0	0	0	0	95.83333333	54.16666667	4.166666667	0	0	0	1005	869.7188	0.170366168	870.0992	0.3804	-1.917095876
14	1	114	1025	5	Cube1	2803.6	96.47058824	100	256.3	871.6	OP	0	1	869.8074	1	0			871.6	16.98113208	52.83018868	0	3.773584906	45.28301887	0	33.96226415	0	19.23076923	1.923076923	3.846153846	76.92307692	57.69230769	17.30769231	0	0	0	0	95.74468085	95.74468085	4.255319149	1	1	335	850.1	877.8745	0.240946919	878.6417	0.7672	-1.72369748
14	1	114	1026	22	Cube3	2515.1	100	100	55.9	1094.5	OP	0	0	876.5879	0	0			145.3	6.060606061	7.575757576	0	31.81818182	53.03030303	0	9.090909091	36.17021277	38.29787234	4.255319149	4.255319149	53.19148936	31.91489362	2.127659574	0	0	0	0	100	100	0	1	1	480	761.3	884.7872	0.058587764	885.3346	0.5474	-1.908215275
14	2	214	1027	41	Cube2	2336.1	100	95.77464789	256.5	817.4	OTP	1	1	888.9204	0	0	817.4	402		0	0	0	0	91.66666667	66.66666667	8.333333333	0	0	0	0	86.36363636	86.36363636	13.63636364	0	0	0	0	100	100	0	0	0	-22.5	715.5	883.7481	0.312406476	884.2952	0.5471	-1.58551499
14	2	214	1028	38	Cube2	2189.2	100	96.9924812	267.6	751.3	OTP	1	0	895.1985	0	0	751.3	268.2		0	0	0	0	100	100	0	0	0	12.82051282	0	87.17948718	87.17948718	0	0	0	6.25	0	93.75	93.75	0	0	0	0	637.1	889.8359	0.40436117	890.3495	0.5136	-1.749969231
14	2	214	1029	46	Cube3	2884.8	100	100	259.6	726.6	OTP	1	1	900.8173	0	0	514.2	514.2		6.52173913	8.695652174	0	0	89.13043478	0	4.347826087	0	0	4.285714286	0	71.42857143	40	24.28571429	0	0	0	0	100	100	0	0	0	565.7	1147	896.2108	0.384414894	896.9397	0.7289	-1.574962684
14	1	114	1030	23	Cube3	2889.4	100	98.28571429	301.2	1005.5	OP	0	0	902.3799	0	0			469	0	0	0	0	62.90322581	0	37.09677419	0	0	0	0	69.3877551	48.97959184	30.6122449	0	0	0	0	100	100	0	0	0	400.5	801.7	910.5438	0.748082386	911.2584	0.7146	-1.842543183
14	1	114	1031	1	Cube1	2592.6	94.93670886	100	657	327.8	OP	0	0	913.1129	0	0			327.8	0	0	0	0	90.47619048	61.9047619	9.523809524	0	0	7.843137255	0	70.58823529	35.29411765	21.56862745	0	0	0	0	100	100	0	0	0	0	829.6	920.6334	0.23863798	921.3355	0.7021	-1.870995185
14	2	214	1032	37	Cube2	1944.2	100	100	189.3	734.7	OTP	1	1	926.0166	0	0	734.7	198.9		11.62790698	13.95348837	0	4.651162791	83.72093023	83.72093023	0	0	0	20.58823529	58.82352941	20.58823529	20.58823529	0	0	0	0	0	100	100	0	0	0	443.5	554.9	920.4833	0.221570137	920.9559	0.4726	-1.695272401
14	2	214	1033	30	Cube1	2458.3	100	100	310	896.9	OTP	1	1	931.8594	0	0	123.1	123.1		29.62962963	50	0	5.555555556	46.2962963	0	18.51851852	12.19512195	17.07317073	29.26829268	2.43902439	48.7804878	0	7.317073171	0	0	0	0	62.85714286	62.85714286	37.14285714	1	1	850.2	657.8	926.3702	0.078911114	926.9438	0.5736	-1.764932687
14	2	214	1034	49	Cube3	2073.9	100	95.23809524	167.3	536.3	OTP	1	0	937.0868	0	0	334.9	334.9		23.52941176	29.41176471	0	2.941176471	70.58823529	0	2.941176471	0	0	38.0952381	0	33.33333333	0	28.57142857	0	0	29.26829268	0	53.65853659	53.65853659	17.07317073	0	0	849.2	681.3	931.8358	0.213556358	932.503	0.6672	-1.9361481
14	1	114	1035	8	Cube1	2736.5	100	100	290.9	760.5	OTP	1	1	936.805	1	0	11.1	1051.4		0	2.083333333	0	4.166666667	87.5	12.5	8.333333333	0	17.30769231	15.38461538	19.23076923	38.46153846	21.15384615	26.92307692	0	0	0	0	100	100	0	1	1	681.8	849.2	945.0735	0.334230344	945.8193	0.7458	-2.046119902
14	2	214	1036	52	Cube3	2771	100	100	156.1	736.5	OP	0	1	949.2624	1	0			57.1	17.77777778	46.66666667	0	6.666666667	48.88888889	0	26.66666667	0	21.05263158	1.315789474	1.315789474	60.52631579	60.52631579	36.84210526	0	0	0	0	94.87179487	94.87179487	5.128205128	1	1	383.2	1243.6	944.9609	0.251912628	945.5981	0.6372	-1.710190223
14	1	114	1037	21	Cube3	2849.1	100	100	233.7	1051.8	OP	0	0	949.4387	0	0			457.8	0	0	0	65.625	23.4375	0	10.9375	0	0	14.51612903	40.32258065	45.16129032	45.16129032	0	0	0	0	0	100	100	0	0	0	536.6	1018.4	957.8514	0.002392606	958.3419	0.4905	-1.849438981
14	2	214	1038	33	Cube1	2498.8	100	100	167.3	1083.5	OTP	1	1	962.4181	0	0	858.5	100.5		1.515151515	3.03030303	10.60606061	1.515151515	71.21212121	0	15.15151515	0	0	51.2195122	12.19512195	19.51219512	0	17.07317073	0	0	0	0	86.11111111	86.11111111	13.88888889	0	0	726.1	670.3	956.9019	0.129424597	957.4798	0.5779	-1.679982874
14	1	114	1039	2	Cube1	2368.8	100	100	334.5	554.7	OP	0	0	962.0962	0	0			554.7	0	11.76470588	0	14.70588235	85.29411765	0	0	4.761904762	78.57142857	0	33.33333333	9.523809524	9.523809524	52.38095238	0	0	0	0	100	100	0	0	1	548.2	681.8	969.6703	0.078709209	970.417	0.7467	-2.042975442
14	2	214	1040	28	Cube1	3473.2	100	98.0952381	360.1	982.5	OP	0	0	974.3957	0	0			368.9	0	0	0	0	53.33333333	3.333333333	46.66666667	0	0	14.66666667	0	72	9.333333333	13.33333333	0	0	0	0	81.48148148	81.48148148	18.51851852	0	0	1098.3	1239.8	970.3472	0.16689341	971.2221	0.8749	-2.606831866
14	1	114	1041	6	Cube1	2873.3	97.70114943	100	367.1	905	OP	0	0	974.4832	0	0			905	23.21428571	44.64285714	0	28.57142857	19.64285714	16.07142857	28.57142857	14.58333333	16.66666667	2.083333333	0	79.16666667	45.83333333	4.166666667	0	0	0	0	100	100	0	1	1	390.9	781	982.5268	0.218460573	983.2759	0.7491	-1.694682674
14	1	114	1042	9	Cube1	2725.3	100	100	268	949.1	OP	0	0	980.7504	0	0			949.1	0	0	0	1.724137931	62.06896552	41.37931034	36.20689655	0	29.26829268	4.87804878	4.87804878	46.34146341	31.70731707	43.90243902	0	0	0	0	97.91666667	97.91666667	2.083333333	0	0	413.9	670.8	988.7155	0.211237764	989.4971	0.7816	-1.50888784
14	1	114	1043	10	Cube2	2601.8	100	94.93670886	190.1	1162.3	OTP	1	1	987.3741	0	0	1162.3	11.2		1.408450704	4.225352113	0	1.408450704	87.32394366	22.53521127	9.85915493	0	0	0	0	84.61538462	84.61538462	15.38461538	0	0	0	0	100	100	0	0	0	-89.3	848.8	994.5912	0.333641759	994.9373	0.3461	-1.629117287
14	2	214	1044	45	Cube2	1998.8	100	100	236.7	715.4	OTP	1	0	999.9191	0	0	715.4	100.9		7.142857143	9.523809524	0	23.80952381	66.66666667	66.66666667	2.380952381	0	0	0	0	100	100	0	0	0	0	0	100	100	0	0	0	0	492.1	994.2336	0.211160873	994.7805	0.5469	-1.580577315
14	1	114	1045	12	Cube2	2649	100	100	435.6	667	FTP	1	0	999.7174	1	1	667	667		0	0	0	26.82926829	51.2195122	51.2195122	21.95121951	0	0	0	46.26865672	53.73134328	53.73134328	0	0	0	0	28	72	72	0	1	1	494	1108	1008.263	0.382401465	1008.654	0.391	-1.675526838
14	2	214	1046	51	Cube3	2368	97.88732394	100	224	582	OTP	1	1	1012.821	0	0	368	368		11.11111111	13.88888889	0	2.777777778	86.11111111	0	0	0	0	18.18181818	0	31.81818182	15.90909091	50	0	0	0	0	100	100	0	0	0	604	716	1007.616	0.154360738	1008.453	0.837	-1.687650818
14	2	214	1047	36	Cube1	3057	98.37837838	100	773	-22	XXX	0	0	1019.322	0	0			751	NaN	NaN	NaN	NaN	NaN	NaN	NaN	0	0	32.72727273	18.18181818	25.45454545	0	23.63636364	0	0	8.235294118	0	80	80	11.76470588	0	0	1007	906	1013.926	0.366464217	1015.323	1.397	-1.852053866
14	2	214	1048	48	Cube3	2502	100	100	224	927	OP	0	1	1025.398	1	0			650	10.34482759	51.72413793	0	22.4137931	25.86206897	0	41.37931034	42.42424242	48.48484848	42.42424242	0	0	0	15.15151515	0	0	0	0	81.63265306	81.63265306	18.36734694	1	1	636	536	1020.606	0.066440643	1021.399	0.793	-1.855797689
14	1	114	1049	19	Cube3	2940	100	98.87640449	224	997	OP	0	1	1025.194	1	0			45	9.836065574	34.42622951	0	3.278688525	42.62295082	0	44.26229508	0	0	0	34.375	53.125	50	12.5	0	0	0	0	100	100	0	1	1	45	1050	1033.597	0.200982379	1034.179	0.582	-1.772304613
14	2	214	1050	53	Cube3	2981	96.64804469	100	527	357	OP	0	0	1039.172	0	0			357	0	0	0	0	100	0	0	0	0	0	0	89.53488372	62.79069767	10.46511628	0	0	0	0	100	100	0	0	0	346	1407	1034.658	0.279697085	1035.338	0.68	-1.551990613
14	1	114	1051	20	Cube3	2907	100	100	267	1118	OP	0	1	1039.371	1	0			45	0	16.17647059	0	13.23529412	67.64705882	14.70588235	19.11764706	0	36.17021277	0	4.255319149	59.57446809	59.57446809	36.17021277	0	0	0	0	100	100	0	0	1	268	763	1047.594	0.222970205	1048.298	0.704	-1.765821566
14	1	114	1052	13	Cube2	2509	100	100	335	834	OP	0	0	1046.521	0	0			167	20	22	0	2	48	48	30	41.50943396	43.39622642	1.886792453	20.75471698	33.96226415	33.96226415	1.886792453	0	0	0	34.61538462	53.84615385	53.84615385	11.53846154	1	1	346	860	1054.553	0.422288272	1054.975	0.422	-1.676701059
14	1	114	1053	16	Cube2	3519	100	95.30516432	309	964	OTP	1	0	1056.593	0	0	964	964		53.44827586	62.06896552	0	5.172413793	17.24137931	17.24137931	24.13793103	9.649122807	10.52631579	14.03508772	10.52631579	64.9122807	64.9122807	0.877192982	0	0	0	0	100	100	0	1	1	382	1880	1065.779	0.321844317	1066.078	0.299	-1.7096873
14	2	214	1054	44	Cube2	2238	100	100	494	500	FTP	1	0	1072.166	1	1	500	176		0	0	3.125	0	87.5	87.5	9.375	0	0	0	0	56.41025641	56.41025641	43.58974359	0	0	0	0	97.22222222	97.22222222	2.777777778	1	1	268	636	1067.532	0.237561005	1068.113	0.581	-1.615182913
14	2	214	1055	43	Cube2	2347	99.29577465	100	536	488	OTP	1	0	1084.199	0	0	488	488		0	0	0	0	100	100	0	0	0	0	0	95.55555556	57.77777778	4.444444444	0	0	0	0	100	100	0	0	0	0	729	1079.139	0.349067937	1079.717	0.578	-1.604996463
15	2	215	1001	32	Cube1	4258.7	100	99.22178988	266.7	1553	OP	0	0	712.4286	0	0			67.1	3.157894737	4.210526316	0	0	93.68421053	37.89473684	3.157894737	13.59223301	14.5631068	1.941747573	0.970873786	78.6407767	35.9223301	4.854368932	4.444444444	6.666666667	0	0	93.33333333	0	2.222222222	1	1	0	1697.5	711.8279	0.853057328	712.5657	0.7378	-1.808096044
15	1	115	1002	9	Cube1	11120.2	97.6083707	97.75784753	267.7	9055.6	OTP	1	0	729.5999	0	0	8451.5	119.2		7.706422018	8.073394495	0	0.366972477	77.6146789	8.440366972	14.31192661	0	0	0	0	94.20289855	53.62318841	5.797101449	0	0	0	0	100	100	0	0	0	67.2	1130.8	734.7604	1.058875049	735.3748	0.6144	-1.546547633
15	1	115	1003	26	Cube3	3610	100	100	701.3	806.9	FP	0	0	739.5414	0	1			806.9	0	0	0	0	93.75	35.41666667	6.25	35	60	0	1.25	38.75	27.5	25	0	0	0	0	100	100	0	0	0	916	1316.5	745.1364	0.164630611	745.8526	0.7162	-1.701581505
15	1	115	1004	4	Cube1	2658	100	100	235.2	733.2	OTP	1	1	747.2943	0	0	375.7	375.7		0	0	0	0	95.65217391	0	4.347826087	0	0	0	0	98.46153846	96.92307692	1.538461538	0	0	0	0	100	100	0	0	0	-22.7	1069.1	752.6749	1.328788192	753.2221	0.5472	-1.956712949
15	1	115	1005	20	Cube3	3103.4	94.70899471	100	267.8	904.6	OP	0	0	753.5823	0	0			267.4	0	0	0	0	80.70175439	38.59649123	19.29824561	0	7.608695652	1.086956522	13.04347826	84.7826087	59.7826087	1.086956522	0	0	0	0	100	100	0	0	0	559.3	1507.7	759.9374	0.300016261	760.2725	0.3351	-1.732867813
15	1	115	1006	10	Cube2	3686.6	93.2735426	99.55156951	300.3	891	FTP	1	0	764.4072	1	1	891	190.1		0	0	0	0	90.90909091	41.81818182	9.090909091	7.692307692	20	0	2.307692308	78.46153846	76.92307692	11.53846154	0	0	0	0	100	100	0	1	1	11.2	2144.5	771.667	0.286892186	771.9353	0.2683	-1.745632561
15	2	215	1007	40	Cube2	3062.9	100	100	236.9	851.5	FTP	1	1	774.8456	1	1	851.5	851.5		59.61538462	100	0	0	0	0	40.38461538	73.41772152	96.20253165	0	1.265822785	0	0	25.3164557	0	0	0	0	97.6744186	0	2.325581395	1	1	NaN	1294.2	773.3744	1.444835199	774.0688	0.6944	-1.443937349
15	1	115	1008	8	Cube1	2235.4	100	100	226.2	768.5	FP	0	1	778.8163	0	1			768.5	0	0	0	0	95.74468085	0	4.255319149	0	0	0	23.07692308	74.35897436	38.46153846	2.564102564	0	0	0	0	100	100	0	0	0	357.1	625.1	783.527	0.815390711	784.0764	0.5494	-1.717685918
15	2	215	1009	28	Cube1	3514.9	100	93.86792453	235.8	850.1	OP	0	1	787.7509	1	0			435.1	44.23076923	71.15384615	0	30.76923077	0	0	25	64.93506494	83.11688312	0	1.298701299	15.58441558	0	18.18181818	0	0	0	0	58.57142857	0	41.42857143	1	1	NaN	1261.8	786.0208	1.454214937	787.1679	1.1471	-1.938118428
15	2	215	1010	37	Cube2	7813.4	100	79.78723404	471.2	2133.6	FTP	1	0	796.1844	0	1	2133.6	735.4		0	0	0	0.775193798	79.84496124	0	19.37984496	8.928571429	27.85714286	0.357142857	1.071428571	34.28571429	23.92857143	55.35714286	3.03030303	15.15151515	0	3.03030303	81.81818182	81.81818182	12.12121212	0	0	1509.6	4648.5	798.0629	0.512439657	798.6006	0.5377	-3.752647086
15	2	215	1011	31	Cube1	2836.9	99.41520468	100	236.7	1217	OP	0	1	807.7799	1	0			78.1	68.91891892	72.97297297	0	1.351351351	27.02702703	0	2.702702703	39.58333333	56.25	18.75	0	8.333333333	8.333333333	33.33333333	0	0	2.777777778	0	97.22222222	97.22222222	0	1	1	681.3	781.7	805.9373	0.294908721	806.5181	0.5808	-1.662911457
15	1	115	1012	5	Cube1	2568.8	100	100	940.6	67.1	OTP	1	0	811.076	0	0	67.1	67.1		100	100	0	0	0	0	0	42.85714286	42.85714286	0	0	53.57142857	53.57142857	3.571428571	0	0	0	0	100	100	0	1	1	380.2	916.5	815.9797	1.400473685	816.5574	0.5777	-1.752988644
15	1	115	1013	24	Cube3	2862.6	100	100	68.7	1440.3	FP	0	1	816.7281	1	1			156.4	48.86363636	52.27272727	0	4.545454545	45.45454545	0	1.136363636	35.18518519	37.03703704	16.66666667	1.851851852	12.96296296	12.96296296	33.33333333	0	0	0	0	100	100	0	1	1	782.2	883.6	822.0344	0.917520275	822.4361	0.4017	-1.789933758
15	1	115	1014	22	Cube3	2388.6	100	100	571	101.7	OP	0	0	822.4672	0	0			101.7	0	0	0	0	100	0	0	14.86486486	36.48648649	0	1.351351351	59.45945946	47.2972973	24.32432432	0	0	0	0	100	100	0	0	0	583.4	1217.8	827.7056	0.891226612	828.1409	0.4353	-1.708882555
15	1	115	1015	13	Cube2	1956.3	100	100	NaN
15	2	215	1016	43	Cube2	2022.7	100	100	210.4	560.4	OP	0	1	837.312	1	0			67.3	20.58823529	50	0	14.70588235	50	50	14.70588235	51.11111111	100	8.888888889	0	0	0	40	50	100	0	0	0	0	50	1	1	NaN	736.7	834.7565	0.359515692	835.2704	0.5139	-1.783896279
15	2	215	1017	39	Cube2	2065.2	100	100	267.6	637.8	OTP	1	1	842.1931	1	0	637.8	637.8		55.26315789	100	0	23.68421053	0	0	21.05263158	67.56756757	100	0	0	0	0	32.43243243	42.85714286	100	0	0	0	0	57.14285714	1	1	NaN	606.4	839.5822	0.466350559	840.1401	0.5579	-1.991371562
15	2	215	1018	54	Cube3	2278.9	100	100	204.1	602.9	OP	0	1	848.2172	1	0			123.1	100	100	0	0	0	0	0	88.57142857	91.42857143	0	0	0	0	11.42857143	0	0	0	0	66.07142857	66.07142857	33.92857143	1	1	748.4	569.9	845.5469	0.072243881	846.4521	0.9052	-1.662170448
15	1	115	1019	16	Cube2	2713.9	96.95121951	100	70.7	-47.9	XXX	0	0	849.9831	0	0			22.8	NaN	NaN	NaN	NaN	NaN	NaN	NaN	60.29411765	62.5	0	0.735294118	33.82352941	27.20588235	5.147058824	0	0	0	0	100	100	0	0	0	145.7	2245.2	856.0886	0.793109386	856.4804	0.3918	-1.843589946
15	1	115	1020	1	Cube1	2789.8	98.21428571	100	1171.8	-167.7	XXX	0	0	858.1249	0	0			1004.1	NaN	NaN	NaN	NaN	NaN	NaN	NaN	94.73684211	97.36842105	0	0	0	0	5.263157895	0	0	0	0	98.50746269	98.50746269	1.492537313	0	0	567.5	612.3	862.4893	1.571174791	863.5953	1.106	-1.756719693
15	1	115	1021	17	Cube2	2337	100	100	1687.2	-1295.7	XXX	0	0	864.9053	0	0			391.5	NaN	NaN	NaN	NaN	NaN	NaN	NaN	0	0	0	0	95.3125	73.4375	4.6875	0	0	0	0	100	100	0	0	0	0	1049.7	868.5685	0.067447167	869.4179	0.8494	-1.94401923
15	2	215	1022	35	Cube1	2081.3	100	100	203.2	535.8	OTP	1	1	873.4945	0	0	167.5	167.5		60.60606061	100	0	0	0	0	39.39393939	90.24390244	100	0	0	0	0	9.756097561	9.756097561	12.19512195	0	0	85.36585366	85.36585366	4.87804878	0	1	715.3	670.5	870.4901	0.107285998	871.1494	0.6593	-1.557480902
15	2	215	1023	53	Cube3	2266.4	99.27007299	100	223	583.7	OTP	1	0	879.7502	0	0	66.9	66.9		100	100	0	0	0	0	0	92.30769231	100	0	0	0	0	7.692307692	16	58	2	0	32	32	50	1	1	982.6	624.7	876.6115	0.107975822	877.427	0.8155	-1.742931384
15	1	115	1024	3	Cube1	2427	99.31972789	100	134.2	905.1	OP	0	1	881.1914	1	0			905.1	51.85185185	57.40740741	0	1.851851852	40.74074074	0	5.555555556	58.69565217	63.04347826	30.43478261	2.173913043	0	0	8.695652174	0	0	5.555555556	0	94.44444444	94.44444444	0	1	1	762.4	740	886.7427	1.315549572	887.3353	0.5926	-2.086347528
15	2	215	1025	45	Cube2	2193.3	100	100	216.9	559.4	FTP	1	1	890.7249	1	1	559.4	559.4		100	100	0	0	0	0	0	46.15384615	98.07692308	11.53846154	1.923076923	0	0	40.38461538	0	0	0	2.857142857	85.71428571	85.71428571	11.42857143	1	1	840.4	859.6	888.5188	0.22603692	889.085	0.5662	-1.892026597
15	1	115	1026	7	Cube1	2493.8	100	100	1150.4	-145.4	XXX	0	0	893.4119	0	0			1005	NaN	NaN	NaN	NaN	NaN	NaN	NaN	NaN	NaN	NaN	NaN	NaN	NaN	NaN	0	0	0	0	99.0990991	36.93693694	0.900900901	0	0	723.2	-392.6	896.7834	2.615265593	898.6168	1.8334	-3.937634428
15	2	215	1027	50	Cube3	2852.1	100	92.48554913	200.9	725.5	OTP	1	1	902.3336	0	0	192.3	192.3		100	100	0	0	0	0	0	41.17647059	100	0	0	0	0	58.82352941	4.761904762	11.9047619	0	1.19047619	22.61904762	22.61904762	71.42857143	1	1	1419.6	555.1	899.2391	0.232121145	900.6165	1.3774	-1.934466926
15	1	115	1028	27	Cube3	2188.1	99.2481203	97.7443609	1042.3	-167.6	XXX	0	0	905.0284	0	0			874.7	NaN	NaN	NaN	NaN	NaN	NaN	NaN	37.25490196	43.1372549	0	0	54.90196078	27.45098039	7.843137255	0	0	0	0	100	100	0	0	0	569.4	835.2	909.6053	0.29974449	910.0212	0.4159	-1.80889343
15	2	215	1029	30	Cube1	2277.7	100	98.55072464	190	577.8	OP	0	0	913.9869	0	0			577.8	88.57142857	100	0	0	0	0	11.42857143	64	100	0	0	0	0	36	2.380952381	2.380952381	0	2.380952381	88.0952381	88.0952381	7.142857143	1	1	812.9	812.9	911.5278	0.19003394	912.2219	0.6941	-1.75351669
15	1	115	1030	2	Cube1	2063.7	100	100	1206.8	-436.1	XXX	0	0	916.825	0	0			770.7	NaN	NaN	NaN	NaN	NaN	NaN	NaN	95.45454545	100	0	0	0	0	4.545454545	0	3.03030303	0	0	93.93939394	93.93939394	6.060606061	0	0	702	724.5	921.0131	1.074690141	921.535	0.5219	-1.949042666
15	1	115	1031	12	Cube2	1711.3	100	100	801.1	-66.7	XXX	0	0	922.2387	0	0			734.4	NaN	NaN	NaN	NaN	NaN	NaN	NaN	0	96.77419355	0	3.225806452	3.225806452	3.225806452	93.5483871	0	0	0	0	100	100	0	0	0	468.1	501.4	926.597	0.050207109	927.0001	0.4031	-2.239699725
15	2	215	1032	52	Cube3	2325.5	100	100	233.5	438.5	OTP	1	0	930.4966	0	0	66.8	66.8		60.71428571	100	0	0	0	0	39.28571429	0	6.382978723	12.76595745	0	6.382978723	6.382978723	80.85106383	0	0	0	0	100	100	0	0	1	677.9	767.3	927.5027	0.228184795	928.3544	0.8517	-1.575574863
15	2	215	1033	36	Cube1	2164.5	100	100	223.3	502.5	OP	0	1	935.4308	1	0			502.5	45.16129032	100	0	0	0	0	54.83870968	87.17948718	100	0	0	0	0	12.82051282	0	26	0	0	74	74	26	1	1	834.8	626.4	932.709	0.145986229	933.5219	0.8129	-1.622300282
15	2	215	1034	33	Cube1	2208.6	100	100	223.1	546.5	OP	0	1	941.4766	1	0			546.5	50	100	0	0	0	0	50	73.91304348	100	0	0	0	0	26.08695652	2.380952381	4.761904762	0	0	90.47619048	90.47619048	7.142857143	1	1	748.3	748.3	938.9191	0.132188517	939.6087	0.6896	-1.565545318
15	2	215	1035	44	Cube2	2245.3	100	100	561.2	458.2	FTP	1	0	946.3555	1	1	458.2	458.2		0	55.17241379	0	27.5862069	20.68965517	20.68965517	51.72413793	0	100	0	0	0	0	100	0	2.631578947	0	0	97.36842105	97.36842105	2.631578947	0	1	599.9	611.1	944.1433	0.18606184	944.7504	0.6071	-1.875867908
15	2	215	1036	42	Cube2	1835.4	100	92.85714286	234.5	570.8	FTP	1	1	951.7186	1	1	570.8	570.8		63.88888889	72.22222222	0	27.77777778	0	0	8.333333333	83.33333333	93.33333333	0	3.333333333	3.333333333	3.333333333	10	0	0	0	0	75.75757576	75.75757576	24.24242424	1	1	458	492	949.1742	0.167535996	949.6987	0.5245	-1.796706884
15	2	215	1037	29	Cube1	1965.7	100	100	200.2	468.8	OP	0	1	957.0927	1	0			468.8	27.5862069	100	0	0	0	0	72.4137931	44.18604651	100	0	0	0	0	55.81395349	2.631578947	5.263157895	0	0	86.84210526	86.84210526	10.52631579	1	1	700.2	700.2	954.4086	0.279045937	955.0157	0.6071	-1.557514173
15	2	215	1038	47	Cube3	2244.9	100	98.52941176	421.9	436.8	OTP	1	0	962.5748	0	0	88.9	88.9		46.42857143	100	0	0	0	0	53.57142857	89.28571429	100	0	0	0	0	10.71428571	3.448275862	5.172413793	3.448275862	1.724137931	50	50	41.37931034	1	1	457.9	446.7	959.2715	0.142764207	960.2097	0.9382	-1.789270064
15	2	215	1039	46	Cube3	2344.7	100	100	259.4	424.3	OTP	1	1	969.6256	0	0	122.8	122.8		22.22222222	44.44444444	0	18.51851852	44.44444444	0	14.81481481	0	28	0	2	64	14	34	0	0	0	0	100	100	0	0	0	669.5	816.3	966.7451	0.135625082	967.5486	0.8035	-1.757581262
15	2	215	1040	41	Cube2	1898.3	100	97.39130435	222.5	379.5	OTP	1	0	974.7083	0	0	379.5	379.5		100	100	0	0	0	0	0	66.66666667	100	0	0	0	0	33.33333333	0	5.714285714	0	2.857142857	80	80	17.14285714	1	1	748.4	737.2	971.9831	0.216591672	972.5381	0.555	-1.836697155
15	1	115	1041	11	Cube2	2158.6	100	100	818	34	OTP	1	0	976.2054	0	0	34	34		100	100	0	0	0	0	0	53.84615385	57.69230769	0	0	42.30769231	42.30769231	3.846153846	0	0	0	0	86.95652174	86.95652174	13.04347826	1	1	471.1	848.9	981.0052	0.013174827	981.3769	0.3717	-2.039095684
15	1	115	1042	6	Cube1	1954.1	98.30508475	100	269.1	468.2	OTP	1	0	981.5004	0	0	267.4	144.9		13.79310345	27.5862069	0	3.448275862	68.96551724	0	13.79310345	50	81.25	3.125	0	12.5	12.5	34.375	0	0	0	0	100	100	0	1	1	410.4	511.9	986.0776	0.53404131	986.694	0.6164	-1.801353022
15	1	115	1043	15	Cube2	1420	100	100	270.2	306.9	FTP	1	0	986.4603	1	1	306.9	306.9		33.33333333	38.88888889	0	5.555555556	55.55555556	55.55555556	5.555555556	80.76923077	84.61538462	0	3.846153846	11.53846154	11.53846154	3.846153846	0	0	0	0	100	100	0	1	1	336.5	414.8	991.3628	0.03321926	991.7312	0.3684	-2.050513471
15	1	115	1044	14	Cube2	1456.5	100	100	459	10.9	OTP	1	0	991.1295	0	0	10.9	10.9		0	0	0	0	100	100	0	0	45.71428571	0	5.714285714	51.42857143	51.42857143	42.85714286	0	0	0	0	100	100	0	0	0	0	558.9	995.6072	0.022706738	995.978	0.3708	-2.096824946
15	2	215	1045	34	Cube1	2155.5	100	100	155.8	377.5	OTP	1	1	999.2807	0	0	55.9	55.9		42.30769231	80.76923077	0	53.84615385	0	0	3.846153846	35	100	0	3.333333333	0	0	61.66666667	0	31.57894737	0	0	68.42105263	68.42105263	31.57894737	0	1	1147	979	996.4983	0.224373396	997.1161	0.6178	-2.833755806
15	1	115	1046	23	Cube3	1929	91.59663866	100	290	503	OTP	1	0	1001.216	0	0	234	234		0	41.93548387	0	6.451612903	58.06451613	0	35.48387097	0	60.97560976	14.63414634	2.43902439	0	0	82.92682927	0	0	15.38461538	0	84.61538462	84.61538462	0	0	1	716	660	1006.029	0.02419895	1006.44	0.411	-1.842856063
15	2	215	1047	49	Cube3	2245	100	94.11764706	238	533	OTP	1	0	1010.92	0	0	234	234		0	9.090909091	0	6.060606061	39.39393939	0	54.54545455	0	92.68292683	0	0	0	0	100	0	0	0	0	70	70	30	0	1	806	671	1007.974	0.157585297	1008.778	0.804	-1.733793575
15	1	115	1048	25	Cube3	2075	100	97.61904762	434	359	OP	0	0	1012.039	0	0			224	0	0	0	0	90.90909091	0	9.090909091	0	0	10.34482759	1.724137931	81.03448276	39.65517241	6.896551724	0	0	35.29411765	0	64.70588235	64.70588235	0	0	0	325	948	1017.253	0.062250832	1017.521	0.268	-3.325738761
15	1	115	1049	18	Cube2	1666	100	98.01980198	NaN
15	1	115	1050	21	Cube3	1852	100	100	1009	-234	XXX	0	0	1025.388	0	0			775	NaN	NaN	NaN	NaN	NaN	NaN	NaN	0	73.17073171	21.95121951	2.43902439	0	0	75.6097561	0	0	0	0	76.19047619	76.19047619	23.80952381	0	0	726	670	1029.752	0.674905846	1030.076	0.324	-1.693212456
15	2	215	1051	48	Cube3	2169	100	100	189	635	OTP	1	0	1034.358	0	0	152	152		17.94871795	25.64102564	0	0	64.1025641	0	17.94871795	17.24137931	100	0	0	0	0	82.75862069	22.22222222	24.07407407	0	1.851851852	72.22222222	70.37037037	3.703703704	1	1	660	459	1031.119	0.069644859	1032.003	0.884	-1.579136808
15	2	215	1052	51	Cube3	2108	100	92.96875	223	467	OTP	1	1	1039.101	0	0	68	68		100	100	0	0	0	0	0	57.57575758	93.93939394	0	0	0	0	42.42424242	0	0	1.886792453	0	56.60377358	56.60377358	41.50943396	1	1	702	535	1035.866	0.189880712	1036.734	0.868	-1.705519232
15	1	115	1053	19	Cube3	2164	100	97.70992366	961	-134	XXX	0	0	1042.959	0	0			827	NaN	NaN	NaN	NaN	NaN	NaN	NaN	0	0	0	0	63.63636364	40	36.36363636	0	0	0	0	100	100	0	0	0	481	903	1047.658	0.221932636	1048.015	0.357	-1.642913153
15	2	215	1054	38	Cube2	1788	100	97.24770642	223	388	OTP	1	0	1051.76	0	0	388	388		100	100	0	0	0	0	0	100	100	0	0	0	0	0	14.28571429	14.28571429	0	0	80	80	5.714285714	1	1	674	607	1048.902	0.244215125	1049.472	0.57	-1.901948748
15	2	215	1055	32	Cube1	2256	100	100	203	571	OP	0	1	1056.875	1	0			89	13.51351351	18.91891892	0	0	51.35135135	0	35.13513514	48	60	0	0	38	0	14	10.25641026	12.82051282	0	0	84.61538462	84.61538462	5.128205128	1	1	873	817	1054.442	0.121288547	1055.079	0.637	-2.548970522
15	2	215	1056	40	Cube2	1698	100	98.05825243	201	368	FTP	1	0	1062.249	1	1	368	368		0	0	0	0	81.81818182	81.81818182	18.18181818	50	57.89473684	0	2.631578947	7.894736842	7.894736842	39.47368421	21.875	68.75	0	0	28.125	28.125	50	1	1	0	614	1059.58	0.029081767	1060.094	0.514	-2.063870361
15	2	215	1057	28	Cube1	1907	90.43478261	100	145	448	OTP	1	0	1067.476	0	0	135	135		14.28571429	17.85714286	0	3.571428571	82.14285714	0	0	0	51.2195122	4.87804878	2.43902439	41.46341463	9.756097561	51.2195122	0	0	2.5	0	97.5	97.5	0	0	0	570	659	1064.417	0.375170386	1065.073	0.656	-1.836045472
16	1	116	1001	17	Cube2	4274.1	98.84169884	100	234.3	752	FTP	1	1	576.2537	1	1	752	752		82.60869565	82.60869565	0	4.347826087	2.173913043	2.173913043	10.86956522	0	0	0	17.94871795	63.24786325	38.46153846	18.8034188	0	0	0	1.265822785	97.46835443	0	1.265822785	1	1	471.2	1943.1	580.5571	0.873496183	581.8531	1.296	-2.175593879
16	2	216	1002	53	Cube3	9829.6	100	99.32318105	359.7	3909.9	OTP	1	1	595.2936	0	0	134.4	134.4		33.47457627	41.52542373	0	1.694915254	49.15254237	8.474576271	15.6779661	28.46441948	32.9588015	14.23220974	4.119850187	37.82771536	10.11235955	15.35580524	7.352941176	11.76470588	0	8.823529412	80.88235294	80.88235294	2.941176471	1	1	848.5	4430.5	598.5604	0.155358503	599.6697	1.1093	-1.776323695
16	1	116	1003	13	Cube2	4688.3	99.64664311	100	152.7	1052.6	OTP	1	1	607.9133	0	0	1052.6	136.6		84.375	85.9375	0	1.5625	14.0625	14.0625	0	0	0	0	0	98.74213836	83.01886792	1.257861635	0	0	0	0	100	0	0	0	0	0	2634.9	612.0596	1.503921446	612.8392	0.7796	-1.908282969
16	1	116	1004	18	Cube2	12479.5	98.93475366	96.93333333	234.5	1073.3	OTP	1	1	620.6035	0	0	1073.3	167.4		60	63.07692308	0	4.615384615	32.30769231	32.30769231	3.076923077	2.931596091	3.094462541	0	0	88.27361564	84.5276873	8.794788274	0	0	0	0	100	100	0	1	1	713.7	10217.8	632.3537	0.016365853	633.2387	0.885	-2.190135553
16	2	216	1005	38	Cube2	4948.7	100	100	640.1	1616.7	OTP	1	0	641.3233	0	0	1616.7	268.9		9.183673469	18.36734694	0	2.040816327	64.28571429	31.63265306	24.48979592	44.34782609	45.2173913	0.869565217	3.47826087	50.43478261	50.43478261	0.869565217	0	0	12.76595745	10.63829787	76.59574468	76.59574468	0	1	1	469.3	1898.8	642.2061	0.005724753	642.9664	0.7603	-1.848954394
16	2	216	1006	35	Cube1	4479.2	100	100	937.6	850.2	OTP	1	0	652.1143	1	0	66.8	1787.8		9.803921569	23.52941176	0	3.921568627	70.58823529	39.21568627	15.68627451	16.96428571	16.96428571	33.92857143	14.28571429	23.21428571	23.21428571	11.60714286	0	0	0	0	100	100	0	1	1	681.1	1853.1	654.4366	0.066517826	655.2755	0.8389	-1.735944972
16	2	216	1007	52	Cube3	5027.9	100	98.34983498	957.6	1042.4	OTP	1	0	661.7783	0	0	358.7	358.7		34.92063492	36.50793651	0	1.587301587	58.73015873	26.98412698	4.761904762	21.77419355	28.22580645	16.93548387	0	29.03225806	29.03225806	32.25806452	8.474576271	10.16949153	0	0	79.66101695	79.66101695	11.86440678	1	1	446	2044.1	662.8827	0.128517697	663.8434	0.9607	-1.920458487
16	1	116	1008	12	Cube2	3305.1	100	100	200.1	905.1	OTP	1	1	669.9643	0	0	905.1	78.2		30.90909091	32.72727273	0	1.818181818	63.63636364	41.81818182	3.636363636	0	0	0	0	100	84.11214953	0	0	0	0	0	100	100	0	0	0	247.4	1756.4	673.1722	0.145807426	673.5605	0.3883	-1.678725796
16	2	216	1009	30	Cube1	5014.7	100	100	504.4	1114.4	OP	0	0	681.4047	0	0			265.3	50.74626866	56.71641791	0	2.985074627	23.88059701	0	22.3880597	5.333333333	6	27.33333333	0.666666667	24.66666667	10.66666667	42	0	0	0	0	100	100	0	1	1	703.5	2480.8	683.6826	0.178509951	684.5973	0.9147	-1.671055972
16	1	116	1010	25	Cube3	4043.1	100	100	270.8	1082.9	OP	0	1	688.8757	1	0			102.6	77.27272727	78.78787879	0	6.060606061	16.66666667	0	0	0	0	0	0	100	0	0	0	0	0	0	95.74468085	48.93617021	4.255319149	1	1	556.3	279.5	691.6146	0.186106089	693.9575	2.3429	-3.08446008
16	2	216	1011	50	Cube3	4434.3	100	97.3880597	55.4	2244.7	OTP	1	1	699.386	0	0	122.9	122.9		18.51851852	20.74074074	0	1.481481481	62.22222222	11.85185185	17.77777778	21.05263158	23.68421053	38.15789474	0	28.94736842	28.94736842	11.84210526	0	0	0	0	59.25925926	59.25925926	40.74074074	1	1	595.5	1242.8	699.4531	0.045298559	700.3362	0.8831	-1.849359445
16	1	116	1012	19	Cube3	3247.1	98.97959184	100	293.7	983.6	OP	0	0	703.7874	0	0			189.3	26.66666667	28.33333333	0	3.333333333	68.33333333	26.66666667	1.666666667	0	0	1.515151515	0	96.96969697	50	1.515151515	0	0	0	0	100	100	0	1	1	0	1086.3	707.2303	0.078442294	708.0541	0.8238	-1.911609198
16	1	116	1013	10	Cube2	3138.8	100	100	327.9	815.1	OP	0	0	712.1995	0	0			234.6	69.3877551	69.3877551	0	4.081632653	26.53061224	26.53061224	0	0	0	0	0	96.1038961	81.81818182	3.896103896	0	0	0	0	100	100	0	1	1	0	1263.8	715.6517	0.023689532	716.3341	0.6824	-1.678947907
16	2	216	1014	34	Cube1	3831.3	100	96.96969697	725.8	1094.8	OP	0	0	720.0426	0	0			402.5	15.38461538	16.92307692	0	1.538461538	67.69230769	10.76923077	15.38461538	71.42857143	72.85714286	0	0	25.71428571	25.71428571	2.857142857	0	0	0	0	100	100	0	1	1	815.5	1149.8	720.9669	0.104229912	721.8391	0.8722	-1.811352054
16	2	216	1015	37	Cube2	3552.7	100	100	337.1	1146.6	OTP	1	0	728.7191	0	0	1146.6	323.9		0	0	0	0	67.6056338	32.3943662	32.3943662	19.27710843	22.89156627	21.68674699	4.819277108	51.80722892	51.80722892	2.409638554	0	0	0	0	100	100	0	0	0	0	1362.4	729.1104	0.034152496	729.7924	0.682	-1.680234635
16	2	216	1016	39	Cube2	3193.9	100	98.96373057	636.5	830.3	OTP	1	0	735.3124	0	0	830.3	291.2		1.960784314	3.921568627	0	3.921568627	82.35294118	64.70588235	11.76470588	36.50793651	36.50793651	0	1.587301587	61.9047619	61.9047619	0	0	0	0	0	100	100	0	1	1	358.7	1029	735.3416	0.037871434	736.0134	0.6718	-1.997416452
16	1	116	1017	15	Cube2	2813.8	100	100	167.2	804	FTP	1	1	739.4995	1	1	804	804		12.24489796	14.28571429	0	44.89795918	40.81632653	40.81632653	2.040816327	0	0	0	0	100	100	0	0	0	0	0	100	100	0	1	1	0	1329	743.1871	0.489633341	743.6117	0.4246	-2.125268067
16	1	116	1018	2	Cube1	3146.6	100	100	369	982.2	OTP	1	1	746.1327	0	0	448.2	448.2		100	100	0	0	0	0	0	17.46031746	19.04761905	0	0	71.42857143	50.79365079	11.11111111	0	0	0	0	97.72727273	97.72727273	2.272727273	1	1	167.6	1027.2	748.9847	0.529163859	749.6965	0.7118	-1.985581607
16	1	116	1019	22	Cube3	2960.8	96.66666667	100	369.5	401.4	OTP	1	0	757.2378	0	0	401.4	401.4		0	100	0	0	0	0	100	0	10.25641026	0	2.564102564	82.05128205	82.05128205	15.38461538	0	0	0	0	97.8021978	75.82417582	2.197802198	0	1	44.7	626.9	759.6396	0.110168127	761.1503	1.5107	-2.56128405
16	1	116	1020	5	Cube1	2469.4	98.66666667	100	325.3	614.9	OTP	1	0	764.2976	0	0	355.9	355.9		0	0	0	0	92.30769231	0	7.692307692	0	0	5.714285714	0	57.14285714	14.28571429	37.14285714	0	0	0	0	100	100	0	0	0	476.8	568.5	766.6107	0.473936707	767.4945	0.8838	-2.392642016
16	2	216	1021	31	Cube1	3339.6	100	99.5049505	404.6	368.6	OP	0	1	772.1852	1	0			368.6	0	0	0	0	95.23809524	14.28571429	4.761904762	26.21359223	28.15533981	3.883495146	0.970873786	43.68932039	10.67961165	25.24271845	0	0	9.259259259	0	62.96296296	62.96296296	27.77777778	0	0	-89.5	1697.7	772.9318	0.09844459	773.8143	0.8825	-1.552261935
16	2	216	1022	42	Cube2	2857.6	100	99.42196532	433.9	950.7	FTP	1	1	783.5342	1	1	950.7	100.6		32.20338983	32.20338983	0	1.694915254	49.15254237	49.15254237	16.94915254	50	51.85185185	0	3.703703704	46.2962963	46.2962963	0	0	0	0	0	100	100	0	1	1	435.6	882.5	783.7778	0.070725056	784.3674	0.5896	-1.918036557
16	2	216	1023	32	Cube1	2892.3	100	100	673.4	510.7	OP	0	0	790.5831	0	0			510.7	0	0	0	0	90	16.66666667	10	0	0	0	21.66666667	76.66666667	46.66666667	1.666666667	0	0	0	0	84.09090909	84.09090909	15.90909091	0	0	-100.6	983.9	790.771	0.076099365	791.4854	0.7144	-1.497568145
16	1	116	1024	14	Cube2	2044	100	100	325.1	547.4	FTP	1	1	794.6119	1	1	547.4	547.4		0	0	0	0	93.93939394	75.75757576	6.060606061	0	0	0	0	97.6744186	69.76744186	2.325581395	0	0	0	0	100	100	0	1	1	190	702.9	797.5524	0.3715733	797.9744	0.422	-1.74209582
16	2	216	1025	48	Cube3	2636.9	100	100	768.6	302.8	FTP	1	0	800.5791	1	1	302.8	302.8		57.89473684	63.15789474	0	10.52631579	10.52631579	0	21.05263158	56.25	56.25	16.66666667	0	20.83333333	20.83333333	6.25	0	0	27.65957447	0	72.34042553	72.34042553	0	1	1	602.8	792.6	801.136	0.09871698	801.8965	0.7605	-1.783915851
16	2	216	1026	40	Cube2	2681.6	100	100	504.4	704.8	OTP	1	0	807.3042	0	0	704.8	134.4		0	0	0	0	48.8372093	16.27906977	51.1627907	0	0	1.851851852	42.59259259	53.7037037	48.14814815	1.851851852	0	0	0	0	100	100	0	0	0	33.1	882.2	807.0013	0.014805268	807.5938	0.5925	-1.831053432
16	2	216	1027	28	Cube1	3197.2	100	100	644.7	1064.3	OP	0	0	813.1326	0	0			55.6	12.30769231	13.84615385	0	1.538461538	81.53846154	18.46153846	4.615384615	70.45454545	72.72727273	0	0	22.72727273	22.72727273	6.818181818	0	0	0	0	97.91666667	97.91666667	2.083333333	1	1	499.9	713.2	813.6006	0.059639244	814.3737	0.7731	-1.399417521
16	1	116	1028	21	Cube3	2882.9	96.02272727	100	324.7	681.8	OP	0	1	818.0933	1	0			681.8	28.57142857	33.33333333	0	2.380952381	66.66666667	0	2.380952381	0	0	0	0	97.2972973	37.83783784	2.702702703	0	0	0	0	100	100	0	1	1	335	603.2	820.7647	0.307181814	821.9714	1.2067	-2.075321104
16	2	216	1029	46	Cube3	3272.6	100	100	844	424.6	OTP	1	0	828.1817	0	0	134.4	134.4		0	0	0	0	56	0	44	14.28571429	26.19047619	5.952380952	11.9047619	30.95238095	25	36.9047619	0	0	0	0	97.2972973	97.2972973	2.702702703	0	0	737.8	1385.2	828.3918	0.139251553	828.9954	0.6036	-1.748442132
16	2	216	1030	54	Cube3	2755.7	100	100	637.6	648.4	OP	0	0	833.9679	0	0			380.5	34.14634146	36.58536585	0	4.87804878	51.2195122	29.26829268	9.756097561	0	0	4.87804878	0	95.12195122	56.09756098	0	0	0	2.083333333	0	77.08333333	77.08333333	20.83333333	1	1	245.9	679	834.0082	0.090752912	834.7785	0.7703	-1.968895428
16	1	116	1031	20	Cube3	2758.7	96.42857143	100	167.6	792.7	OP	0	0	838.2219	0	0			175.4	75.51020408	79.59183673	0	4.081632653	12.24489796	0	8.163265306	48.52941176	50	0	1.470588235	47.05882353	47.05882353	2.941176471	0	0	0	0	100	100	0	1	1	549.3	1108.2	841.5082	0.381854001	842.1334	0.6252	-1.728264091
16	1	116	1032	3	Cube1	2256.2	100	100	234.8	693	OTP	1	0	844.8347	0	0	257.1	257.1		57.14285714	59.52380952	0	2.380952381	38.0952381	0	2.380952381	0	0	0	0	68.42105263	0	31.57894737	0	0	0	0	82.5	82.5	17.5	0	0	722.6	613.5	847.0898	0.456072787	847.7406	0.6508	-1.9051724
16	2	216	1033	29	Cube1	3092.3	100	100	788	-268	XXX	0	0	852.9461	0	0			520	NaN	NaN	NaN	NaN	NaN	NaN	NaN	16.52892562	17.3553719	32.23140496	0.826446281	39.66942149	15.70247934	10.74380165	0	0	26.47058824	0	73.52941176	73.52941176	0	0	0	234.6	2007.2	853.3762	0.136873666	853.9257	0.5495	-1.542798378
16	1	116	1034	23	Cube3	2578.5	99.35897436	100	372.4	380.1	OP	0	1	858.3508	1	0			67	70.83333333	70.83333333	0	8.333333333	20.83333333	0	1.42E-14	0	0	26.31578947	0	73.68421053	19.29824561	0	0	0	0	0	100	100	0	1	1	725.9	926.9	861.033	0.04514293	861.8583	0.8253	-1.91562968
16	1	116	1035	1	Cube1	2532.6	98.05194805	100	401.8	490.7	OP	0	1	864.2593	1	0			167.5	100	100	0	0	0	0	0	51.06382979	53.19148936	0	2.127659574	0	0	46.80851064	0	0	0	0	91.83673469	91.83673469	8.163265306	1	1	807.4	773.7	866.9088	0.031426641	867.6987	0.7899	-2.222431297
16	2	216	1036	49	Cube3	4033.5	97.11934156	99.18032787	1851.4	740.9	OP	0	1	876.121	1	0			235.5	100	100	0	0	0	0	0	54.76190476	57.14285714	0	0	38.0952381	38.0952381	7.142857143	0	0	0	0	100	100	0	1	1	367.7	680.8	876.2335	0.063573338	876.98	0.7465	-1.739694445
16	1	116	1037	24	Cube3	2091.5	99.21875	100	268.8	602.2	OP	0	1	879.9547	1	0			602.2	100	100	0	0	0	0	0	78.94736842	78.94736842	15.78947368	2.631578947	0	0	2.631578947	0	0	38.23529412	0	61.76470588	61.76470588	0	1	1	807.4	617.2	882.5469	0.053163237	883.0942	0.5473	-1.875582155
16	2	216	1038	45	Cube2	2167.2	100	100	705.3	200.2	FTP	1	0	886.1431	1	1	200.2	200.2		0	0	0	0	100	100	0	0	0	0	0	80.76923077	59.61538462	19.23076923	0	0	0	0	100	100	0	1	1	0	848.9	886.5891	0.106775439	887.0136	0.4245	-1.77242422
16	1	116	1039	16	Cube2	2157.6	96.96969697	100	320.4	481.3	FTP	1	1	890.7811	1	1	481.3	481.3		13.33333333	26.66666667	0	80	0	0	6.666666667	0	28.26086957	0	10.86956522	60.86956522	60.86956522	28.26086957	0	0	0	5.882352941	94.11764706	94.11764706	0	1	1	192.6	750.8	893.7055	0.118756864	894.2532	0.5477	-1.924606898
16	2	216	1040	43	Cube2	2627.6	100	100	669.3	467.1	FTP	1	0	896.8904	1	1	467.1	467.1		0	17.85714286	0	10.71428571	78.57142857	78.57142857	10.71428571	22.22222222	31.74603175	41.26984127	7.936507937	22.22222222	22.22222222	6.349206349	0	0	0	0	100	100	0	1	1	815.8	1028.1	897.7483	0.02530661	898.2068	0.4585	-1.74157823
16	1	116	1041	27	Cube3	1989.9	100	100	268	467.7	OTP	1	1	902.3026	0	0	111.9	111.9		3.448275862	3.448275862	0	3.448275862	93.10344828	0	0	0	0	30.55555556	0	52.77777778	2.777777778	16.66666667	0	0	0	0	100	100	0	0	0	569	580.2	904.3725	0.002878055	904.9778	0.6053	-1.835879387
16	1	116	1042	7	Cube1	2066.6	100	100	192	584.1	OTP	1	1	907.0974	0	0	100.6	100.6		100	100	0	0	0	0	0	66.66666667	70.83333333	16.66666667	4.166666667	0	0	12.5	0	0	0	0	75	75	25	1	1	580.8	383.4	908.954	0.15910056	909.7994	0.8454	-2.000225195
16	1	116	1043	9	Cube1	1812.5	98.1981982	100	302	368.1	OTP	1	1	912.3249	0	0	112	112		100	100	0	0	0	0	0	30	33.33333333	13.33333333	3.333333333	0	0	53.33333333	0	0	0	0	75.67567568	75.67567568	24.32432432	1	1	636.6	480.2	914.3038	0.295695141	914.8961	0.5923	-1.939115207
16	2	216	1044	44	Cube2	2493.5	100	98.67549669	893.4	449.8	OTP	1	0	918.7578	0	0	449.8	449.8		100	100	0	0	0	0	0	53.65853659	56.09756098	14.63414634	19.51219512	9.756097561	9.756097561	2.43902439	0	0	0	0	100	100	0	1	1	514.6	656.3	918.5777	0.034554149	919.0376	0.4599	-1.758511817
16	2	216	1045	47	Cube3	2792.5	100	100	984.3	367.4	OP	0	0	924.8808	0	0			367.4	0	0	0	0	100	0	0	61.9047619	69.04761905	0	4.761904762	26.19047619	23.80952381	7.142857143	0	0	0	0	100	100	0	0	0	469.6	692.7	924.6459	0.097003703	925.3944	0.7485	-1.759509811
16	1	116	1046	11	Cube2	2413.1	100	100	0	837.2	OTP	1	0	928.8908	0	0	837.2	468.8		56.8627451	62.74509804	0	7.843137255	33.33333333	33.33333333	1.960784314	33.33333333	34.7826087	0	1.449275362	63.76811594	63.76811594	1.449275362	0	0	0	0	100	100	0	1	1	377	1127.9	931.863	0.077163181	932.2547	0.3917	-1.849649049
16	1	116	1047	8	Cube1	2513	100	100	393.4	558.5	OTP	1	0	935.5258	0	0	134.1	134.1		61.76470588	67.64705882	0	5.882352941	29.41176471	0	2.941176471	30.43478261	32.60869565	21.73913043	0	13.04347826	13.04347826	34.7826087	0	0	0	0	100	100	0	1	1	670.2	748.6	937.7724	0.079317211	938.518	0.7456	-1.616708767
16	2	216	1048	51	Cube3	3163.6	100	82.72251309	22	1329.4	OTP	1	1	945.5656	0	0	268.8	268.8		15.85365854	31.70731707	0	34.14634146	20.73170732	12.19512195	29.26829268	NaN	NaN	NaN	NaN	NaN	NaN	NaN	8.588957055	17.79141104	0	12.88343558	22.08588957	9.202453988	56.44171779	0	1	983	-906.5	943.634	1.699091592	946.3278	2.6938	-3.553690647
16	2	216	1049	33	Cube1	2600.1	100	100	969.2	103.1	OP	0	0	952.2357	0	0			103.1	0	0	0	0	100	0	0	22.22222222	44.44444444	2.222222222	0	48.88888889	15.55555556	26.66666667	0	0	0	0	100	100	0	0	0	580.1	737	951.7897	0.099224678	952.5466	0.7569	-1.426310598
16	2	216	1050	41	Cube2	2347.6	100	97.18309859	617.2	156.3	FTP	1	0	957.5187	1	1	156.3	156.3		0	0	0	0	100	0	0	36.11111111	51.38888889	0	12.5	16.66666667	13.88888889	34.72222222	0	0	0	0	100	100	0	1	1	234.4	1183.8	958.1682	0.052626806	958.5552	0.387	-1.871770032
16	1	116	1051	26	Cube3	2713.8	96.38554217	100	0	1206.5	OTP	1	1	964.2674	0	0	100.2	100.2		38.35616438	38.35616438	0	1.369863014	60.2739726	0	0	0	0	2.702702703	0	94.59459459	48.64864865	2.702702703	0	0	0	0	100	100	0	0	0	246.9	595	966.3346	0.062330926	967.1946	0.86	-1.586225812
16	2	216	1052	36	Cube1	2758.2	100	94.61077844	871	404.1	OTP	1	0	971.6716	0	0	68.6	68.6		42.30769231	50	0	53.84615385	0	0	3.846153846	33.33333333	38.0952381	2.380952381	42.85714286	2.380952381	2.380952381	19.04761905	0	0	0	0	18.75	18.75	81.25	1	1	629.1	685	971.1254	0.084928702	971.9069	0.7815	-1.407452626
16	1	116	1053	6	Cube1	2393.1	98.63013699	100	203.8	634.3	OTP	1	1	975.9702	0	0	212.6	212.6		17.5	37.5	0	25	57.5	0	0	0	37.5	10	40	30	30	20	0	0	0	0	100	100	0	0	1	446.4	648.1	978.2198	1.243521183	979.0577	0.8379	-2.268408362
16	1	116	1054	4	Cube1	2635.4	100	100	190.3	927.1	OTP	1	0	981.6923	0	0	357.3	357.3		42.10526316	42.10526316	0	3.50877193	52.63157895	0	1.754385965	0	0	2.5	2.5	55	7.5	40	0	0	10.20408163	0	89.79591837	89.79591837	0	0	0	568.7	658.8	984.084	0.376399653	984.8772	0.7932	-1.536573021
16	1	116	1055	17	Cube2	2051.6	92.85714286	100	1776.3	-1152.8	XXX	0	0	992.8966	0	0			623.5	NaN	NaN	NaN	NaN	NaN	NaN	NaN	27.11864407	27.11864407	0	1.694915254	71.18644068	71.18644068	0	0	0	0	0	100	100	0	0	0	245.7	960.7	994.0786	0.064050836	994.4918	0.4132	-2.028331296
16	1	116	1056	13	Cube2	1925	92.43697479	100	142.9	544.4	OTP	1	0	996.2589	0	0	544.4	544.4		100	100	0	0	0	0	0	12.5	15	0	0	85	85	2.5	0	0	0	0	100	100	0	1	1	89.8	658.6	998.8391	0.392517825	999.3549	0.5158	-1.851297962
17	1	117	1001	8	Cube1	10048.4	97.85123967	99.66887417	356.9	1284.9	OP	0	0	676.4547	0	0			158.1	65.38461538	70.51282051	0	2.564102564	26.92307692	0	5.128205128	0	0	24.3902439	0	28.53658537	6.341463415	47.07317073	0	0	0	0	82.79569892	62.3655914	17.20430108	1	1	234.6	6813.4	685.4321	0.313076236	686.9597	1.5276	-2.193743324
17	1	117	1002	16	Cube2	11070.3	97.15142429	100	606.1	6346.1	OTP	1	1	701.6217	0	0	6346.1	235.1		41.51436031	50.1305483	0	22.97650131	24.80417755	19.32114883	10.70496084	0	5.936073059	6.849315068	68.03652968	15.06849315	15.06849315	10.0456621	0	0	0	0	100	100	0	0	0	816.2	3631.6	706.3994	0.125100196	706.7988	0.3994	-1.798881226
17	2	217	1003	50	Cube3	3160.6	100	100	390.5	994	OP	0	0	712.8552	0	0			145.1	0	56.66666667	0	3.333333333	18.33333333	0	78.33333333	0	65.2173913	2.173913043	0	28.26086957	28.26086957	69.56521739	0	0	0	0	100	100	0	0	1	469.4	760.3	713.7861	0.234436413	714.8021	1.016	-2.466135541
17	2	217	1004	42	Cube2	2047	100	100	234.4	791.1	FTP	1	1	729.4533	1	1	791.1	234		4.255319149	27.65957447	0	8.510638298	61.70212766	27.65957447	25.53191489	0	66.66666667	0	5.555555556	30.55555556	30.55555556	63.88888889	0	0	0	0	100	100	0	1	1	367.9	580	730.2389	0.38387285	730.6857	0.4468	-1.760277221
17	2	217	1005	28	Cube1	2780.6	100	100	503.9	790.4	OP	0	0	735.8433	0	0			234	0	14.28571429	0	0	57.14285714	20.40816327	42.85714286	0	44.73684211	5.263157895	10.52631579	15.78947368	0	68.42105263	0	0	18.86792453	0	79.24528302	79.24528302	1.886792453	0	1	711.5	610.8	736.4355	0.212805533	737.299	0.8635	-1.560822796
17	2	217	1006	48	Cube3	2326.8	100	100	435.6	536.2	OP	0	0	741.9841	0	0			234.6	2.941176471	47.05882353	0	2.941176471	47.05882353	0	47.05882353	0	0	20	0	54.28571429	31.42857143	25.71428571	0	0	0	0	100	100	0	1	1	386.8	565.7	742.281	0.10416215	743.0518	0.7708	-2.040603224
17	2	217	1007	35	Cube1	2223.2	99.25373134	100	224.4	625.8	OP	0	0	747.1584	0	0			232.9	2.631578947	50	0	0	39.47368421	39.47368421	57.89473684	0	0	27.02702703	2.702702703	29.72972973	5.405405405	40.54054054	0	0	17.0212766	0	82.9787234	82.9787234	0	1	1	0	590.6	747.5645	0.313199364	748.3361	0.7716	-1.722718172
17	2	217	1008	53	Cube3	2593.2	100	100	404.1	447.1	OP	0	0	753.3464	0	0			100.4	0	0	0	0	85.18518519	7.407407407	14.81481481	0	16.36363636	9.090909091	0	52.72727273	52.72727273	38.18181818	0	5.882352941	1.960784314	0	90.19607843	90.19607843	7.843137255	0	0	-112.1	904.2	753.8868	0.022966502	754.7232	0.8364	-2.0045098
17	1	117	1009	12	Cube2	2123.1	100	100	221.9	781.1	OTP	1	1	760.2505	0	0	781.1	167.7		28.57142857	30.6122449	0	4.081632653	36.73469388	36.73469388	30.6122449	50	55	45	0	0	0	5	0	0	20	40	40	40	0	1	1	869.4	646	761.9565	0.371834014	762.3597	0.4032	-1.714578009
17	2	217	1010	31	Cube1	2250.8	100	100	289.4	366.1	OP	0	1	766.0918	1	0			366.1	0	4.347826087	0	4.347826087	91.30434783	0	4.347826087	0	0	0	0	54.54545455	36.36363636	45.45454545	0	0	0	0	97.36842105	2.631578947	2.631578947	0	1	213.1	349.5	765.9982	1.219414791	767.239	1.2408	-1.80325283
17	1	117	1011	23	Cube3	2766.8	100	100	268	1139.1	OP	0	0	772.262	0	0			334.7	47.14285714	50	1.428571429	1.428571429	47.14285714	0	2.857142857	32.65306122	36.73469388	30.6122449	6.12244898	0	0	30.6122449	0	0	45.16129032	0	6.451612903	6.451612903	48.38709677	1	1	1280.8	792.3	775.0843	0.150709655	775.584	0.4997	-1.788123278
17	2	217	1012	32	Cube1	2367.9	100	100	242.4	829.5	OP	0	0	778.9769	0	0			63.5	0	28.84615385	0	3.846153846	61.53846154	0	34.61538462	3.333333333	90	6.666666667	0	0	0	90	0	0	4.081632653	0	75.51020408	75.51020408	20.40816327	0	1	658	480.8	779.4897	0.492694782	780.2827	0.793	-1.704809262
17	1	117	1013	20	Cube3	2572.4	100	100	637.5	568.8	OP	0	0	784.2703	0	0			178.7	5.714285714	8.571428571	0	0	37.14285714	0	57.14285714	39.58333333	41.66666667	39.58333333	18.75	0	0	2.083333333	0	0	18.75	0	62.5	62.5	18.75	1	1	927	781.9	786.5116	0.113498301	787.0261	0.5145	-1.815667672
17	1	117	1014	24	Cube3	2470.5	100	100	391.6	446.6	OTP	1	0	789.5645	0	0	78.1	838.2		7.142857143	14.28571429	3.571428571	7.142857143	67.85714286	0	14.28571429	32.78688525	36.06557377	59.01639344	0	4.918032787	4.918032787	3.278688525	0	0	2.857142857	0	97.14285714	97.14285714	0	1	1	963.8	997.5	792.2756	0.016371869	792.8443	0.5687	-1.739435869
17	1	117	1015	22	Cube3	3047.4	100	100	357.6	1001.3	OTP	1	0	797.696	0	0	569.9	165		0	0	0	11.47540984	77.04918033	18.03278689	11.47540984	0	0	28.57142857	44.89795918	26.53061224	0	0	0	0	13.7254902	0	86.2745098	86.2745098	0	0	0	881.9	803.9	799.5356	0.074962856	800.3597	0.8241	-1.814325506
17	1	117	1016	6	Cube1	2550.1	100	100	626.2	312.2	OTP	1	0	806.7229	0	0	312.2	312.2		61.9047619	76.19047619	0	0	0	0	38.0952381	28.26086957	28.26086957	36.95652174	0	0	0	34.7826087	0	0	6.382978723	0	93.61702128	93.61702128	0	1	1	801.3	745.1	808.6815	0.371386969	809.4445	0.763	-1.878612268
17	2	217	1017	54	Cube3	2424.4	100	100	234.1	819.1	OTP	1	0	813.3773	0	0	300.7	300.7		21.56862745	66.66666667	0	3.921568627	31.37254902	0	43.1372549	0	50	0	0	4.166666667	4.166666667	95.83333333	0	0	0	0	100	100	0	1	1	349.5	383.6	813.2549	0.013326721	814.2401	0.9852	-2.11399498
17	2	217	1018	41	Cube2	1920.1	100	100	222.6	700.9	FTP	1	0	818.6041	1	1	700.9	153.4		0	40.47619048	0	7.142857143	52.38095238	23.80952381	40.47619048	16.12903226	100	0	3.225806452	0	0	80.64516129	0	3.225806452	3.225806452	3.225806452	93.5483871	93.5483871	0	0	1	481.8	493.1	819.2108	0.201553553	819.7131	0.5023	-1.796661466
17	1	117	1019	11	Cube2	2125	100	100	421.8	517.3	FTP	1	0	825.6107	1	1	517.3	102.8		0	33.33333333	0	6.060606061	24.24242424	24.24242424	69.6969697	19.04761905	42.85714286	33.33333333	2.380952381	0	0	45.23809524	0	0	40.74074074	0	59.25925926	59.25925926	0	1	1	847.3	679.7	827.985	0.062001282	828.4222	0.4372	-2.471352834
17	1	117	1020	17	Cube2	2335.4	100	100	300.3	793.8	OP	0	0	831.4063	0	0			433.7	0	2.040816327	0	2.040816327	44.89795918	44.89795918	53.06122449	0	44.89795918	2.040816327	55.10204082	0	0	42.85714286	0	0	0	66.66666667	33.33333333	33.33333333	0	0	1	1045.7	803.2	833.8855	0.279927278	834.2623	0.3768	-1.643111749
17	2	217	1021	33	Cube1	2246.9	100	100	301.1	717.6	OP	0	0	837.8916	0	0			282.7	0	37.20930233	0	23.25581395	55.81395349	0	20.93023256	0	93.75	6.25	0	0	0	93.75	0	0	31.81818182	0	68.18181818	68.18181818	0	0	1	739.9	514.3	838.3121	0.381668326	839.0251	0.713	-1.656906242
17	1	117	1022	5	Cube1	2681.9	96.2962963	100	371.3	912.3	OP	0	0	844.0002	0	0			315.4	0	27.77777778	0	3.703703704	38.88888889	0	57.40740741	35.8974359	46.15384615	7.692307692	0	0	0	56.41025641	0	0	34.09090909	0	65.90909091	65.90909091	0	0	1	868.1	633.5	846.4143	0.210576939	847.1204	0.7061	-1.842618783
17	1	117	1023	10	Cube2	2502.2	96.07843137	100	0	1310.6	OTP	1	0	851.6379	0	0	1310.6	502.8		15	15	0	11.25	65	25	8.75	34.7826087	39.13043478	34.7826087	26.08695652	0	0	4.347826087	0	0	41.66666667	0	58.33333333	58.33333333	0	0	0	915.5	748	853.7672	0.261861878	854.147	0.3798	-1.655382576
17	1	117	1024	26	Cube3	2379.3	100	100	256.9	616.7	OP	0	0	860.403	0	0			135.6	18.42105263	21.05263158	0	5.263157895	39.47368421	0	36.84210526	0	0	38.63636364	29.54545455	31.81818182	0	0	0	0	20	0	68.88888889	68.88888889	11.11111111	1	1	916.3	715.2	862.6141	0.031705219	863.3396	0.7255	-1.619182242
17	1	117	1025	19	Cube3	2480.4	100	100	327.4	525.3	OTP	1	0	866.7739	0	0	134	134		6.060606061	27.27272727	0	0	27.27272727	0	66.66666667	0	0	58.33333333	16.66666667	25	0	0	0	0	18.75	0	81.25	81.25	0	0	0	916.4	782.4	868.5677	0.069286891	869.3478	0.7801	-1.865896227
17	2	217	1026	37	Cube2	2212	100	96.26865672	293.1	892.5	FTP	1	1	872.4639	1	1	892.5	67		16.36363636	43.63636364	0	3.636363636	41.81818182	23.63636364	38.18181818	8.571428571	74.28571429	0	2.857142857	22.85714286	22.85714286	65.71428571	0	0	0	0	100	100	0	1	1	412.8	569.4	873.4197	0.223614615	873.8562	0.4365	-1.77221857
17	1	117	1027	21	Cube3	2257.2	100	100	223.9	546.7	OTP	1	0	876.5254	1	0	33.6	770.6		3.125	6.25	0	12.5	84.375	0	0	46.15384615	56.41025641	35.8974359	2.564102564	2.564102564	2.564102564	12.82051282	0	0	10.20408163	0	89.79591837	89.79591837	0	1	1	578	633.9	878.8082	0.033814406	879.6043	0.7961	-1.910700245
17	2	217	1028	46	Cube3	2635.8	100	100	324.6	916	OTP	1	0	883.6143	0	0	301.2	301.2		0	30.90909091	0	3.636363636	58.18181818	18.18181818	38.18181818	9.677419355	61.29032258	9.677419355	0	6.451612903	6.451612903	74.19354839	0	0	0	0	98.14814815	98.14814815	1.851851852	0	1	490.5	501.6	883.6068	0.207227577	884.4899	0.8831	-2.082072673
17	1	117	1029	7	Cube1	2511.5	100	100	237.4	715	OTP	1	0	889.4051	0	0	502.3	502.3		13.95348837	13.95348837	0	4.651162791	46.51162791	0	34.88372093	0	0	0	28.88888889	24.44444444	0	46.66666667	0	0	29.78723404	0	68.08510638	68.08510638	2.127659574	0	0	888.8	730	891.52	0.313410123	892.2808	0.7608	-2.111147978
17	1	117	1030	1	Cube1	2627.5	95.65217391	100	223.6	896.8	OP	0	0	895.5226	0	0			435.9	0	1.818181818	0	7.272727273	45.45454545	0	47.27272727	0	0	9.523809524	38.0952381	0	0	52.38095238	0	0	36.17021277	0	63.82978723	63.82978723	0	0	1	970	689.2	897.9871	0.496861702	898.7388	0.7517	-1.801527879
17	1	117	1031	2	Cube1	2359.8	100	99.3006993	122.2	580.7	OTP	1	1	902.3845	0	0	100.6	100.6		17.14285714	20	0	2.857142857	34.28571429	0	45.71428571	0	0	0	0	75.86206897	25.86206897	24.13793103	0	0	0	0	100	100	0	0	0	683.7	949.9	904.3098	0.241463674	904.9606	0.6508	-1.837393622
17	1	117	1032	27	Cube3	2515.8	100	100	256.2	770.5	OTP	1	0	908.8189	0	0	289.8	289.8		0	0	0	37.5	33.33333333	0	29.16666667	0	0	44.18604651	20.93023256	27.90697674	20.93023256	6.976744186	0	0	51.11111111	0	46.66666667	46.66666667	2.222222222	0	0	67.2	703.7	910.6909	0.020023751	911.4167	0.7258	-1.957575248
17	1	117	1033	3	Cube1	2290.6	100	100	234.5	818.4	OTP	1	1	914.9958	0	0	379.4	379.4		7.843137255	37.25490196	0	47.05882353	43.1372549	0	1.960784314	0	0	18.51851852	62.96296296	0	0	18.51851852	0	0	22.22222222	0	57.77777778	57.77777778	20	0	1	723.1	443.8	916.6973	0.437947418	917.4268	0.7295	-2.085698539
17	2	217	1034	40	Cube2	2153.1	98.4496124	100	410.4	692.1	OTP	1	0	922.0144	0	0	692.1	67.1		0	9.756097561	0	4.87804878	82.92682927	48.7804878	12.19512195	37.14285714	74.28571429	0	2.857142857	22.85714286	22.85714286	37.14285714	0	0	0	0	100	100	0	0	1	418.5	567.1	921.8294	0.063538283	922.3096	0.4802	-1.77614267
17	2	217	1035	45	Cube2	1752.8	100	100	269.6	502.7	OTP	1	0	929.5795	0	0	502.7	67.2		0	40.625	0	3.125	46.875	34.375	50	0	90.90909091	0	3.03030303	6.060606061	6.060606061	90.90909091	0	0	0	0	100	100	0	0	1	480.2	535.4	929.3713	0.357076985	929.8182	0.4469	-1.748190092
17	1	117	1036	13	Cube2	2032.8	100	100	255.2	636.7	OTP	1	0	933.5829	0	0	636.7	123		0	2.564102564	0	2.564102564	56.41025641	56.41025641	41.02564103	0	0	17.07317073	46.34146341	26.82926829	2.43902439	9.756097561	0	0	0	0	100	100	0	0	0	670.4	670.4	935.2623	0.154701086	935.6677	0.4054	-1.783840541
17	1	117	1037	25	Cube3	2400.7	100	100	301.6	871.5	OP	0	1	942.0724	1	0			304.6	0	0	0	0	55.55555556	24.07407407	44.44444444	0	0	18.42105263	28.94736842	52.63157895	0	0	0	0	18.75	0	65.625	65.625	15.625	0	0	749	615.3	944.4475	0.000546881	944.9609	0.5134	-1.83172496
17	2	217	1038	44	Cube2	2055	100	100	389.8	751.2	OTP	1	0	949.1165	0	0	751.2	368.2		0	62.5	0	2.083333333	35.41666667	35.41666667	62.5	0	89.28571429	3.571428571	3.571428571	7.142857143	7.142857143	85.71428571	0	0	0	0	100	100	0	0	1	379.9	446.9	949.1545	0.07841429	949.5896	0.4351	-1.787625911
17	1	117	1039	15	Cube2	2454.5	100	99.32885906	758.1	458.7	OP	0	0	953.7669	0	0			89.4	0	0	0	58.62068966	34.48275862	0	6.896551724	33.33333333	38.0952381	57.14285714	7.142857143	0	0	2.380952381	0	0	25.80645161	0	74.19354839	74.19354839	0	0	0	794	682.1	955.7852	0.234666878	956.2845	0.4993	-1.757293053
17	2	217	1040	47	Cube3	2632.9	100	98.11320755	320.1	773.1	OTP	1	0	960.317	0	0	404.6	404.6		12.5	68.75	0	4.166666667	29.16666667	0	54.16666667	6.25	35.41666667	18.75	0	41.66666667	41.66666667	33.33333333	0	0	0	0	93.47826087	93.47826087	6.52173913	1	1	432	781.8	960.6931	0.004117966	961.4383	0.7452	-1.757090421
17	1	117	1041	9	Cube1	5491.9	100	100	493.5	448.2	OTP	1	0	967.9096	0	0	122.9	122.9		79.31034483	82.75862069	0	17.24137931	0	0	3.448275862	14.58333333	16.66666667	27.08333333	0	16.66666667	16.66666667	41.66666667	0	0	0	0	100	100	0	1	1	669.6	781.6	969.7142	0.378400058	970.4373	0.7231	-2.358269387
17	2	217	1042	43	Cube2	2170.2	100	100	310.6	927.4	OTP	1	0	974.8081	0	0	927.4	144.7		0	68.42105263	0	3.50877193	29.8245614	29.8245614	66.66666667	0	60.71428571	3.571428571	3.571428571	32.14285714	32.14285714	60.71428571	0	0	0	0	100	100	0	0	1	265.5	456.7	974.5993	0.309307238	975.058	0.4587	-1.677956422
17	1	117	1043	14	Cube2	2449.2	100	100	386.6	774.2	OTP	1	0	981.5925	0	0	774.2	67		2.083333333	6.25	0	4.166666667	66.66666667	35.41666667	27.08333333	0	0	21.42857143	0	76.19047619	73.80952381	2.380952381	0	0	58.82352941	0	41.17647059	41.17647059	0	0	0	-11.2	690	983.2277	0.295820372	983.7664	0.5387	-1.727657318
17	2	217	1044	51	Cube3	2145	100	98.46153846	259.3	759.9	OTP	1	1	988.1449	0	0	167.7	167.7		2.083333333	16.66666667	0	4.166666667	79.16666667	0	14.58333333	16	68	0	36	0	0	48	0	0	20.45454545	0	34.09090909	34.09090909	45.45454545	0	0	637.2	402.5	987.9151	0.024407054	988.6185	0.7034	-1.831531108
17	1	117	1045	4	Cube1	2171.3	100	100	659	212.2	OP	0	0	992.0482	0	0			212.2	0	0	0	0	85.71428571	0	14.28571429	0	0	5.405405405	2.702702703	70.27027027	0	21.62162162	0	0	17.94871795	0	74.35897436	74.35897436	7.692307692	0	0	744.2	598.7	993.7413	0.521014363	994.3692	0.6279	-2.06644824
17	2	217	1046	38	Cube2	1779.7	100	100	255.5	714.5	OTP	1	0	998.2175	0	0	714.5	315.2		11.36363636	43.18181818	0	9.090909091	52.27272727	52.27272727	27.27272727	50	63.63636364	0	4.545454545	31.81818182	31.81818182	13.63636364	0	0	0	0	100	100	0	1	1	212.2	346.7	998.0804	0.167580632	998.5382	0.4578	-1.762555386
17	2	217	1047	52	Cube3	1743	100	100	324	770	OTP	1	0	1004.506	0	0	436	436		0	0	0	0	95.83333333	0	4.166666667	NaN	NaN	NaN	NaN	NaN	NaN	NaN	0	0	0	0	100	0	0	0	0	NaN	-312	1003.833	2.235379915	1004.769	0.936	-1.5323132
17	2	217	1048	34	Cube1	2476	100	100	358	949	OP	0	0	1010.028	0	0			257	0	45.61403509	0	3.50877193	29.8245614	0	66.66666667	3.448275862	51.72413793	24.13793103	0	0	0	72.4137931	0	0	0	0	92.85714286	92.85714286	7.142857143	0	1	492	459	1010.636	0.256816418	1011.325	0.689	-1.620053009
17	2	217	1049	30	Cube1	2757	99.39759036	99.4011976	290	848	OTP	1	1	1016.83	0	0	234	234		3.846153846	59.61538462	0	3.846153846	36.53846154	0	55.76923077	0	100	0	0	0	0	100	0	1.315789474	1.315789474	0	88.15789474	88.15789474	10.52631579	0	1	345	368	1016.611	0.236113312	1017.862	1.251	-1.625849877
17	2	217	1050	49	Cube3	2380	100	100	268	736	OTP	1	0	1022.727	0	0	202	202		0	0	0	0	62.79069767	0	37.20930233	0	69.23076923	2.564102564	2.564102564	20.51282051	5.128205128	74.35897436	0	0	0	0	100	100	0	0	0	548	626	1022.733	0.317555018	1023.493	0.76	-1.76708353
17	2	217	1051	29	Cube1	2282	100	100	323	667	OP	0	0	1028.715	0	0			667	0	20.51282051	0	2.564102564	69.23076923	25.64102564	28.20512821	47.22222222	100	0	0	0	0	52.77777778	0	2.272727273	4.545454545	0	54.54545455	54.54545455	40.90909091	0	1	689	581	1029.145	0.347541224	1029.859	0.714	-1.699983995
17	2	217	1052	36	Cube1	2167	100	100	290	629	OTP	1	0	1035.406	0	0	101	101		0	25.64102564	0	33.33333333	38.46153846	0	28.20512821	0	92.85714286	0	3.571428571	0	0	96.42857143	0	6.12244898	40.81632653	0	51.02040816	51.02040816	8.163265306	0	0	827	450	1035.143	0.403138559	1035.925	0.782	-1.709286583
17	1	117	1053	18	Cube2	2592	100	100	223	850	OTP	1	0	1039.521	0	0	850	850		0	0	0	1.923076923	46.15384615	46.15384615	51.92307692	2.272727273	38.63636364	56.81818182	4.545454545	0	0	36.36363636	0	0	20	0	80	80	0	0	0	868	712	1041.96	0.217290424	1042.7	0.74	-2.099475963
17	2	217	1054	39	Cube2	1834	100	100	201	491	OTP	1	0	1047.436	0	0	491	56		9.677419355	45.16129032	0	6.451612903	48.38709677	48.38709677	35.48387097	6.896551724	55.17241379	0	0	0	0	93.10344828	0	0	0	0	97.6744186	97.6744186	2.325581395	1	1	469	469	1048.547	0.086208672	1049.24	0.693	-2.100977025
17	2	217	1055	31	Cube1	2528	100	80.39215686	371	904	OTP	1	0	1055.199	0	0	123	123		0	0	0	0	41.07142857	0	58.92857143	29.41176471	67.64705882	2.941176471	2.941176471	5.882352941	0	58.82352941	0	0	0	0	63.63636364	63.63636364	36.36363636	0	0	795	550	1055.075	0.471005401	1055.78	0.705	-1.578000551
17	2	217	1056	52	Cube3	2134	100	100	468	392	OTP	1	0	1061.106	0	0	67	67		0	0	0	0	96.15384615	0	3.846153846	11.53846154	19.23076923	0	0	38.46153846	0	50	13.46153846	32.69230769	1.923076923	0	61.53846154	61.53846154	23.07692308	0	0	681	413	1060.807	-9.57E-05	1061.653	0.846	-1.861372838
18	1	118	1001	26	Cube3	7135.8	99.3006993	99.30232558	2440.9	2915.3	OP	0	1	443.4517	1	0			915	28	42.85714286	0	36	31.42857143	0	4.571428571	0	0	18.18181818	71.21212121	10.60606061	10.60606061	-1.42E-14	0	0	0	0	100	100	0	1	1	960.5	1084.4	465.121	0.255429498	465.7552	0.6342	-1.789863868
18	2	218	1002	42	Cube2	2580.1	100	100	557.9	814.5	OTP	1	0	471.8105	0	0	814.5	814.5		64	66	0	0	28	12	8	54.28571429	60	0	40	0	0	5.714285714	0	0	0	17.94871795	82.05128205	82.05128205	0	1	1	661.3	560.8	455.5829	0.99122161	456.2085	0.6256	-1.811687723
18	2	218	1003	46	Cube3	2526.2	100	100	290.1	949.8	OP	0	1	477.752	1	0			335.5	24.13793103	36.20689655	0	3.448275862	58.62068966	0	13.79310345	2.777777778	61.11111111	0	0	0	0	97.22222222	0	0	0	0	72.09302326	72.09302326	27.90697674	1	1	771.3	581.4	461.6821	0.086067808	462.3877	0.7056	-1.927541988
18	2	218	1004	29	Cube1	2425.5	87.5862069	100	324.7	781.6	OP	0	1	484.7678	1	0			122.9	63.26530612	69.3877551	0	6.12244898	26.53061224	0	4.081632653	56.75675676	67.56756757	29.72972973	0	0	0	13.51351351	0	0	11.9047619	0	71.42857143	71.42857143	16.66666667	1	1	804.5	596.7	468.5548	0.664037803	469.2437	0.6889	-1.668723361
18	1	118	1005	14	Cube2	1875	100	77.19298246	256.9	669	FTP	1	0	472.705	1	1	669	669		0	0	0	4.87804878	53.65853659	29.26829268	41.46341463	2.702702703	51.35135135	0	59.45945946	0	0	37.83783784	0	50	0	100	0	0	0	1	1	NaN	591.3	491.9055	0.848563003	492.1955	0.29	-1.733787628
18	1	118	1006	7	Cube1	949.6	100	100	523.5	-501.1	XXX	0	0	478	0	0			22.4	NaN	NaN	NaN	NaN	NaN	NaN	NaN	50	100	0	46.42857143	0	0	3.571428571	0	33.33333333	0	37.03703704	62.96296296	0	0	0	0	NaN	448.1	495.6143	1.092598467	496.0385	0.4242	-1.84852158
18	1	118	1007	16	Cube2	2055.4	100	100	639.9	220.2	OTP	1	0	483.0758	0	0	220.2	220.2		7.142857143	71.42857143	0	64.28571429	0	0	28.57142857	38.0952381	45.23809524	0	28.57142857	28.57142857	28.57142857	4.761904762	0	0	0	75	10.71428571	10.71428571	14.28571429	1	1	456.3	691	501.6674	0.962012464	502.1144	0.447	-1.717828654
18	2	218	1008	30	Cube1	1909.8	81.1965812	100	256.6	581.7	OP	0	1	506.5941	1	0			78.4	22.85714286	25.71428571	0	2.857142857	60	28.57142857	14.28571429	0	52.94117647	38.23529412	8.823529412	0	0	52.94117647	0	0	24.24242424	0	63.63636364	63.63636364	12.12121212	1	1	713.8	546.3	490.1093	0.322876059	490.6461	0.5368	-1.611370011
18	1	118	1009	25	Cube3	2324.2	100	100	402.3	390.6	OTP	1	0	494.8352	0	0	156.4	156.4		17.39130435	21.73913043	0	8.695652174	60.86956522	0	13.04347826	NaN	NaN	NaN	NaN	NaN	NaN	NaN	0	0	1.075268817	1.075268817	84.94623656	50.53763441	12.90322581	0	0	493.4	-66.8	512.6033	0.016309146	514.1344	1.5311	-2.102957318
18	1	118	1010	6	Cube1	1975.7	100	92.5	960.6	-201.7	XXX	0	0	500.5433	0	0			758.9	NaN	NaN	NaN	NaN	NaN	NaN	NaN	57.69230769	65.38461538	3.846153846	7.692307692	7.692307692	3.846153846	23.07692308	0	0	9.523809524	0	71.42857143	71.42857143	19.04761905	0	0	424.5	424.5	518.4673	0.543779948	519.1492	0.6819	-2.175075775
18	1	118	1011	1	Cube1	2012.1	100	97.54098361	NaN
18	2	218	1012	44	Cube2	1899	100	100	21.8	871.6	FP	0	1	528.2193	0	1			592.6	24.52830189	43.39622642	0	5.660377358	52.83018868	52.83018868	16.98113208	0	57.57575758	0	42.42424242	0	0	57.57575758	0	0	6.666666667	33.33333333	60	60	0	0	0	726.6	525.1	511.5119	0.550508185	511.9929	0.481	-1.589289738
18	2	218	1013	38	Cube2	2415.5	100	100	1360.9	11.3	FTP	1	1	534.017	1	1	11.3	1372.2		100	100	0	0	0	0	0	78.78787879	81.81818182	15.15151515	3.03030303	0	0	3.03030303	0	0	21.875	0	78.125	78.125	0	1	1	624.9	525	517.3323	0.52694852	517.846	0.5137	-1.644413472
18	2	218	1014	39	Cube2	1887.4	100	100	1240.4	-369.9	XXX	0	0	539.8834	0	0			870.5	NaN	NaN	NaN	NaN	NaN	NaN	NaN	75	78.57142857	3.571428571	14.28571429	3.571428571	3.571428571	3.571428571	0	0	2.777777778	2.777777778	91.66666667	91.66666667	2.777777778	0	0	344.1	444.6	522.3551	0.499230378	522.939	0.5839	-1.964800627
18	1	118	1015	11	Cube2	2115.4	100	100	234.5	534.5	FTP	1	1	526.2909	1	1	534.5	534.5		100	100	0	0	0	0	0	25	28.84615385	0	73.07692308	0	0	1.923076923	0	0	0	7.142857143	92.85714286	92.85714286	0	1	1	859	839.7	545.5804	1.02903531	546.0292	0.4488	-1.747255268
18	1	118	1016	21	Cube3	2120.5	100	100	402	491.9	OTP	1	0	534.2995	1	0	22.4	893.9		16.66666667	100	0	0	0	0	83.33333333	44.44444444	44.44444444	0	2.777777778	11.11111111	11.11111111	41.66666667	0	0	0	0	100	100	0	1	1	492.1	580	553.4538	0.324934162	554.0333	0.5795	-1.736586053
18	2	218	1017	51	Cube3	2313.7	100	100	1084.5	56	OTP	1	0	558.8155	0	0	56	56		100	100	0	0	0	0	0	62.5	70.83333333	20.83333333	0	0	0	16.66666667	0	0	0	0	79.16666667	79.16666667	20.83333333	1	1	528.7	383.6	541.6609	0.025088696	542.4316	0.7707	-1.688628099
18	1	118	1018	13	Cube2	2220.4	100	100	658.3	402.5	FTP	1	0	545.8276	1	1	402.5	402.5		33.33333333	41.66666667	0	58.33333333	0	0	8.333333333	39.02439024	43.90243902	39.02439024	21.95121951	0	0	0	0	0	0	21.42857143	78.57142857	78.57142857	0	1	1	736.1	670.8	565.2274	0.620434792	565.6725	0.4451	-1.796510695
18	2	218	1019	28	Cube1	2210	100	100	1126.9	-122.7	XXX	0	0	570.4645	0	0			1004.2	NaN	NaN	NaN	NaN	NaN	NaN	NaN	65.625	68.75	15.625	0	0	0	18.75	0	0	26.82926829	0	63.41463415	63.41463415	9.756097561	0	0	759.4	524.6	553.2664	0.373104482	553.935	0.6686	-1.679077973
18	1	118	1020	10	Cube2	1810.5	100	96.36363636	625	100.6	OTP	1	0	558.1141	0	0	100.6	100.6		100	100	0	0	0	0	0	40	46.66666667	6.666666667	50	0	0	3.333333333	0	0	3.03030303	36.36363636	48.48484848	48.48484848	12.12121212	1	1	455.7	490	576.3749	0.854690483	576.9111	0.5362	-2.079792716
18	1	118	1021	19	Cube3	2063.8	100	100	353.6	483.9	OP	0	1	563.0146	1	0			67	100	100	0	0	0	0	0	30.76923077	33.33333333	2.564102564	41.02564103	0	0	25.64102564	0	0	0	0	56.25	56.25	43.75	1	1	846.7	634.7	581.8135	0.155988472	582.3173	0.5038	-1.780919343
18	1	118	1022	22	Cube3	2010.8	100	100	257	482.2	OP	0	0	567.9541	0	0			44.7	100	100	0	0	0	0	0	40.47619048	66.66666667	33.33333333	23.80952381	0	0	2.380952381	0	0	8.823529412	0	91.17647059	91.17647059	0	1	1	718.8	681.3	586.7953	0.054916518	587.3323	0.537	-1.997568221
18	2	218	1023	53	Cube3	2166.8	100	100	835.7	-635	XXX	0	0	591.7551	0	0			200.7	NaN	NaN	NaN	NaN	NaN	NaN	NaN	0	60.29411765	0	14.70588235	14.70588235	0	70.58823529	0	0	1.960784314	0	78.43137255	78.43137255	19.60784314	0	0	1262.5	1117.1	574.6468	0.228916451	575.4733	0.8265	-1.796023651
18	2	218	1024	43	Cube2	1999.6	100	100	791.8	44.7	OTP	1	0	597.2855	0	0	44.7	44.7		100	100	0	0	0	0	0	84.84848485	87.87878788	12.12121212	0	0	0	3.03030303	0	0	21.05263158	0	78.94736842	78.94736842	0	1	1	660.7	526.8	580.2536	0.546767896	580.8675	0.6139	-1.590695668
18	1	118	1025	12	Cube2	2043.9	100	100	438.1	398.2	FTP	1	1	585.2673	1	1	398.2	398.2		76	100	0	0	0	0	24	0	55.55555556	41.66666667	2.777777778	0	0	55.55555556	0	0	14.70588235	26.47058824	58.82352941	58.82352941	0	1	1	804.5	580.6	604.3564	0.886248372	604.9151	0.5587	-1.882361915
18	1	118	1026	15	Cube2	1967.7	100	100	222.7	666.9	FTP	1	1	590.2408	1	1	666.9	100.2		70	75	0	0	0	0	30	48.64864865	54.05405405	10.81081081	29.72972973	0	0	10.81081081	0	0	0	51.85185185	48.14814815	48.14814815	0	1	1	837.9	602	609.404	0.781299714	609.8304	0.4264	-1.819191406
18	2	218	1027	48	Cube3	2033.3	100	100	837.8	-33.9	XXX	0	0	613.8499	0	0			803.9	NaN	NaN	NaN	NaN	NaN	NaN	NaN	74.19354839	74.19354839	16.12903226	0	0	0	9.677419355	0	0	24.44444444	0	75.55555556	75.55555556	0	0	0	670.9	503.1	596.7072	0.135489934	597.4344	0.7272	-1.842317037
18	1	118	1028	23	Cube3	2022.8	100	100	458.6	392.4	OP	0	1	600.8489	1	0			392.4	64	100	0	0	0	0	36	68	72	24	8	0	0	0	0	0	11.62790698	0	58.13953488	58.13953488	30.23255814	1	1	469.3	402.3	619.3134	0.046582149	620.0169	0.7035	-1.475395781
18	1	118	1029	5	Cube1	1964.4	100	99.15966387	275.5	482.8	OTP	1	1	606.2328	0	0	281.5	281.5		100	100	0	0	0	0	0	53.57142857	57.14285714	0	28.57142857	0	0	17.85714286	0	0	9.302325581	0	60.46511628	60.46511628	30.23255814	1	1	681.7	446.7	624.6414	0.270586165	625.3342	0.6928	-1.864555101
18	2	218	1030	47	Cube3	2199.9	100	100	568.6	167.5	OTP	1	0	631.2095	0	0	167.5	167.5		0	0	0	0	100	0	0	48.64864865	54.05405405	0	2.702702703	37.83783784	10.81081081	10.81081081	0	0	0	0	100	100	0	0	0	476.8	590.5	614.3784	0.199192006	615.228	0.8496	-1.522135032
18	1	118	1031	2	Cube1	1978.2	100	100	236	554.7	OP	0	1	618.8028	1	0			554.7	100	100	0	0	0	0	0	50	53.84615385	0	30.76923077	0	0	19.23076923	0	0	0	0	63.63636364	63.63636364	36.36363636	1	1	626	413.3	637.4536	0.268231879	638.1575	0.7039	-1.625356051
18	2	218	1032	41	Cube2	1943.4	94.95798319	100	689.7	33.3	OTP	1	0	641.7454	1	0	33.3	723		0	0	0	0	100	100	0	14.70588235	58.82352941	14.70588235	8.823529412	17.64705882	17.64705882	44.11764706	0	0	21.95121951	0	78.04878049	78.04878049	0	1	1	0	547.7	625.4267	0.899216092	626.0967	0.67	-2.009512215
18	1	118	1033	18	Cube2	1997.5	100	100	672.3	167.5	OTP	1	0	630.9893	0	0	167.5	167.5		20	30	0	0	0	0	80	35.71428571	38.0952381	0	61.9047619	0	0	2.380952381	0	0	0	59.25925926	40.74074074	40.74074074	0	1	1	950.4	681.1	649.506	0.840410346	649.9304	0.4244	-1.967710442
18	2	218	1034	36	Cube1	1954.8	98.4	92.43697479	1006.4	-134.1	XXX	0	0	653.5835	0	0			872.3	NaN	NaN	NaN	NaN	NaN	NaN	NaN	59.375	62.5	6.25	28.125	0	0	6.25	0	0	11.9047619	0	52.38095238	52.38095238	35.71428571	0	0	815.6	514.4	636.3625	0.454263421	637.0435	0.681	-1.45898001
18	2	218	1035	35	Cube1	2099.6	85.82677165	100	703.1	122.7	FP	0	0	658.3205	1	1			122.7	27.27272727	100	0	0	0	0	72.72727273	87.87878788	93.93939394	0	0	0	0	12.12121212	0	0	6.818181818	0	50	50	43.18181818	1	1	736.1	534.8	642.0924	0.445560164	642.8069	0.7145	-1.642924896
18	1	118	1036	27	Cube3	1878.6	100	100	535.9	290.7	OP	0	1	646.1027	1	0			290.7	100	100	0	0	0	0	0	6.896551724	13.79310345	0	68.96551724	0	0	24.13793103	0	0	0	0	78.78787879	78.78787879	21.21212121	1	1	560	458.7	664.5304	0.041694314	665.0562	0.5258	-1.70743453
18	2	218	1037	50	Cube3	1999.4	100	100	634.4	89.3	OTP	1	0	668.3492	0	0	89.3	89.3		0	20	0	20	80	0	0	62.06896552	72.4137931	0	10.34482759	0	0	27.5862069	0	0	0	0	82	82	18	0	1	614.7	468.8	651.2851	0.005246238	652.0903	0.8052	-1.759171548
18	2	218	1038	31	Cube1	2010.2	99.18032787	100	1137.8	-1037.7	XXX	0	0	674.1801	0	0			100.1	NaN	NaN	NaN	NaN	NaN	NaN	NaN	18.42105263	21.05263158	6.578947368	40.78947368	32.89473684	0	1.315789474	0	0	15.38461538	0	48.71794872	48.71794872	35.8974359	0	0	1563.5	1251.4	656.8041	0.094773121	657.4404	0.6363	-1.790798534
18	2	218	1039	54	Cube3	1857.8	100	100	591.5	-535.9	XXX	0	0	679.0292	0	0			55.6	NaN	NaN	NaN	NaN	NaN	NaN	NaN	87.09677419	96.77419355	0	0	0	0	12.90322581	0	0	0	0	93.61702128	93.61702128	6.382978723	0	0	986.4	1019.9	661.9089	0.219189926	662.6792	0.7703	-1.939555174
18	1	118	1040	9	Cube1	1997.5	100	100	302.1	525	OTP	1	1	665.974	0	0	302.4	302.4		65.625	100	0	0	0	0	34.375	0	58.33333333	0	0	0	0	100	0	0	20	0	53.33333333	53.33333333	26.66666667	1	1	435.9	380.2	684.3451	0.668648956	685.0709	0.7258	-2.255033553
18	1	118	1041	3	Cube1	1944.7	100	100	692.5	212.4	OTP	1	0	671.2132	1	0	11.4	904.9		100	100	0	0	0	0	0	80	80	0	0	0	0	20	0	0	2.43902439	0	82.92682927	82.92682927	14.63414634	1	1	380.2	314.6	690.1007	0.118010179	690.7585	0.6578	-2.122172399
18	1	118	1042	17	Cube2	1921.5	100	100	319.6	617.5	FTP	1	1	676.4641	1	1	617.5	270.2		86.48648649	100	0	0	0	0	13.51351351	0	54.83870968	0	45.16129032	0	0	54.83870968	0	0	0	14.81481481	85.18518519	85.18518519	0	1	1	548	492.1	695.5613	0.280636523	695.9965	0.4352	-1.958558962
18	2	218	1043	40	Cube2	1698.1	98.03921569	100	725.9	-156.2	XXX	0	0	701.1226	0	0			569.7	NaN	NaN	NaN	NaN	NaN	NaN	NaN	0	43.90243902	0	39.02439024	34.14634146	34.14634146	26.82926829	0	0	3.448275862	13.79310345	82.75862069	82.75862069	0	0	0	0	663	684.026	0.163850806	684.484	0.458	-1.623777586
18	1	118	1044	24	Cube3	2355	100	100	301.7	502.8	OP	0	1	688.6279	1	0			502.8	100	100	0	0	0	0	0	23.52941176	32.35294118	11.76470588	55.88235294	8.823529412	8.823529412	-1.42E-14	0	0	0	0	100	100	0	1	1	480.6	547.6	707.3459	0.043113927	708.2826	0.9367	-1.825852655
18	2	218	1045	32	Cube1	2033.3	100	100	670.7	-469.5	XXX	0	0	712.2502	0	0			201.2	NaN	NaN	NaN	NaN	NaN	NaN	NaN	100	100	0	0	0	0	0	89.79591837	100	0	0	0	0	10.20408163	0	0	NaN	1039.3	695.2077	0.562213794	696.0004	0.7927	-1.781346651
18	1	118	1046	20	Cube3	2031.2	100	100	256.3	570.4	OP	0	0	699.7308	0	0			189.9	2.857142857	100	0	0	0	0	97.14285714	0	62.16216216	0	0	0	0	100	0	0	0	0	94.28571429	94.28571429	5.714285714	1	1	615.8	604.8	718.5719	0.034496849	719.13	0.5581	-1.747244659
18	2	218	1047	52	Cube3	2425.2	100	100	637	-514.2	XXX	0	0	724.2903	0	0			122.8	NaN	NaN	NaN	NaN	NaN	NaN	NaN	19.35483871	66.12903226	0	29.03225806	0	0	51.61290323	0	0	0	0	76.92307692	76.92307692	23.07692308	0	0	1296.2	1013.6	707.1784	0.070285544	708.4651	1.2867	-2.586258831
18	1	118	1048	8	Cube1	1864.8	100	80.53097345	300.3	410.4	OP	0	1	713.2241	1	0			410.4	60	72	0	8	0	0	32	0	34.375	3.125	3.125	43.75	3.125	50	0	0	8.333333333	0	38.88888889	38.88888889	52.77777778	1	1	357.4	513.7	731.8183	0.451488199	732.399	0.5807	-1.965003363
18	2	218	1049	34	Cube1	2036.2	99.18699187	100	671.3	89.1	OP	0	0	736.6231	0	0			89.1	100	100	0	0	0	0	0	63.63636364	87.87878788	0	0	0	0	36.36363636	0	0	0	0	68.18181818	68.18181818	31.81818182	1	1	734.8	533.6	719.6474	0.547804928	720.351	0.7036	-1.608573828
18	2	218	1050	49	Cube3	2009.2	100	100	635.4	111.1	OTP	1	0	742.1629	0	0	111.1	111.1		55.55555556	100	0	33.33333333	0	0	11.11111111	83.33333333	87.5	0	0	0	0	16.66666667	0	0	3.846153846	0	82.69230769	82.69230769	13.46153846	1	1	526.2	391	725.0728	0.041651134	725.9243	0.8515	-1.712351654
18	2	218	1051	33	Cube1	2022.2	99.18699187	100	938.1	-737.6	XXX	0	0	747.8145	0	0			200.5	NaN	NaN	NaN	NaN	NaN	NaN	NaN	26.5625	76.5625	0	3.125	12.5	0	57.8125	0	0	0	0	61.70212766	61.70212766	38.29787234	0	0	1337.3	1057.9	730.5242	0.805999245	731.2874	0.7632	-1.558756178
18	2	218	1052	45	Cube2	1440.7	91.95402299	100	725.7	-100.4	XXX	0	0	752.6954	0	0			625.3	NaN	NaN	NaN	NaN	NaN	NaN	NaN	65.2173913	73.91304348	0	30.43478261	0	0	4.347826087	0	0	0	11.11111111	88.88888889	88.88888889	0	0	0	402.4	368.9	735.353	0.261485104	735.7888	0.4358	-1.697234601
18	1	118	1053	4	Cube1	1810.5	100	100	286.5	472.1	OP	0	0	739.784	0	0			472.1	24.13793103	27.5862069	0	72.4137931	0	0	3.448275862	0	35.71428571	7.142857143	35.71428571	0	0	57.14285714	0	0	2.941176471	0	76.47058824	76.47058824	20.58823529	1	1	546.4	448	758.3721	0.245298584	758.9297	0.5576	-1.830935247
18	2	218	1054	37	Cube2	1942.6	100	100	690.8	67.2	OTP	1	0	764.1559	0	0	67.2	67.2		0	0	0	66.66666667	16.66666667	16.66666667	16.66666667	0	0	0	0	69.76744186	69.76744186	30.23255814	0	0	0	0	100	100	0	0	0	197.9	692.9	747.3386	0.063924925	747.7969	0.4583	-2.375155222
18	1	118	1055	7	Cube1	1831.5	100	99.0990991	593	179.4	OP	0	0	751.326	0	0			179.4	0	0	0	100	0	0	0	0	51.61290323	6.451612903	12.90322581	0	0	80.64516129	0	0	0	0	84.375	84.375	15.625	0	0	584	502.6	769.6742	0.461986002	770.179	0.5048	-1.794848892
19	2	219	1001	38	Cube2	10512	96.03803487	98.89240506	420.6	-402.6	XXX	0	0	549.8919	0	0			18	NaN	NaN	NaN	NaN	NaN	NaN	NaN	7.216494845	21.99312715	3.780068729	15.29209622	55.15463918	34.70790378	18.55670103	0	0	0	0	100	100	0	0	0	279.5	9676.6	554.5316	0.986898734	555.325	0.7934	-19.2362292
19	1	119	1002	4	Cube1	12860	100	99.22380336	524.4	1250.9	OTP	1	1	562.184	0	0	1250.9	189.3		13.51351351	14.86486486	0	1.351351351	81.08108108	47.2972973	4.054054054	25.71428571	33.46938776	0	1.224489796	63.26530612	0	9.795918367	19.33174224	21.00238663	3.818615752	0.715990453	63.96181384	37.70883055	12.17183771	0	0	5270.3	4065.7	571.1409	0.21584712	578.111	6.9701	-6.386562998
19	2	219	1003	33	Cube1	3470.4	97.14285714	100	584.8	1518.7	OP	0	0	585.2158	0	0			897.3	0	0	0	35.48387097	62.3655914	0	2.150537634	0	0	21.62162162	78.37837838	0	0	0	0	0	21.27659574	0	78.72340426	78.72340426	0	0	0	744.9	602.6	582.6917	0.987149816	583.4516	0.7599	-1.966235758
19	2	219	1004	52	Cube3	5040.3	100	100	470.4	884.5	OP	0	0	592.6865	0	0			234.3	0	0	0	0	94.54545455	47.27272727	5.454545455	0	15.55555556	0	15.55555556	64.44444444	15	20	0	0	0	0	97.61904762	97.61904762	2.380952381	0	0	2513.4	2985	591.9177	0.591135072	592.5999	0.6822	-7.253140214
19	2	219	1005	45	Cube2	2267.6	100	100	336	640.2	OP	0	0	607.5081	0	0			67	0	0	0	0	89.74358974	41.02564103	10.25641026	0	0	0	0	100	54.76190476	0	0	0	0	0	100	100	0	0	0	290.5	682.2	604.2063	1.156543935	604.7976	0.5913	-1.879046435
19	1	119	1006	17	Cube2	2660.1	100	95.65217391	286.4	897.1	OP	0	1	608.5034	1	0			279.3	7.272727273	7.272727273	0	0	80	63.63636364	12.72727273	70	70	2	2	26	26	0	0	0	0	0	100	100	0	1	1	572.4	819.4	614.9285	0.82676171	615.5317	0.6032	-1.707638002
19	2	219	1007	47	Cube3	2163.1	96.92307692	100	508.2	414.9	OP	0	0	620.032	0	0			67.6	0	0	0	0	96.2962963	0	3.703703704	0	0	0	0	64.86486486	62.16216216	35.13513514	0	0	0	0	100	100	0	0	0	0	603.3	616.4041	0.621362347	617.0261	0.622	-1.997370656
19	2	219	1008	32	Cube1	2557.7	96.75324675	100	292.2	527.3	OP	0	1	626.4312	1	0			167.5	6.25	6.25	0	6.25	81.25	0	6.25	0	0	5.084745763	13.55932203	59.3220339	10.16949153	22.03389831	0	0	0	0	100	100	0	1	1	827.5	962	623.274	1.113053733	624.0444	0.7704	-1.763770308
19	1	119	1009	26	Cube3	2430.8	100	100	238	868.4	OP	0	1	627.812	1	0			369.4	5.769230769	9.615384615	0	3.846153846	80.76923077	23.07692308	9.615384615	65.78947368	65.78947368	2.631578947	0	28.94736842	28.94736842	2.631578947	0	0	7.5	0	92.5	92.5	0	1	1	403.2	614.3	634.0071	0.062879434	634.6508	0.6437	-1.714414205
19	2	219	1010	35	Cube1	2572.8	96.12903226	100	402	535.8	OTP	1	1	639.3241	0	0	167.2	167.2		2.941176471	8.823529412	0	0	55.88235294	38.23529412	41.17647059	0	0	47.36842105	5.263157895	44.73684211	0	2.631578947	0	0	21.31147541	0	78.68852459	78.68852459	0	0	0	672.7	615.8	635.4598	1.058244225	636.4657	1.0059	-2.056251818
19	2	219	1011	43	Cube2	2257.1	100	100	359.4	380.8	FTP	1	0	644.7509	1	1	380.8	380.8		0	0	0	0	95.83333333	29.16666667	4.166666667	0	0	0	13.88888889	81.94444444	52.77777778	4.166666667	0	0	23.80952381	0	76.19047619	76.19047619	0	1	1	22.4	1184.3	642.0174	0.595542206	642.3528	0.3354	-1.684002767
19	1	119	1012	3	Cube1	2737.2	100	98.19277108	268.5	657.5	OTP	1	1	647.0424	0	0	400.8	400.8		2.5	5	0	2.5	80	0	15	68.33333333	93.33333333	0	1.666666667	1.666666667	1.666666667	28.33333333	0	0	0	0	100	100	0	0	0	914.8	982.8	653.1302	0.589525474	653.8902	0.76	-1.675784914
19	2	219	1013	34	Cube1	2144.4	97.6744186	100	234.8	568.8	OP	0	1	657.2529	1	0			178.5	2.857142857	5.714285714	0	2.857142857	74.28571429	0	20	0	0	0	0	93.33333333	13.33333333	6.666666667	0	0	0	0	100	100	0	1	1	628	731.2	653.9159	0.429968432	654.5057	0.5898	-1.437835469
19	1	119	1014	11	Cube2	2271.3	100	95.65217391	287	685.2	OP	0	0	658.8922	0	0			145.3	42.85714286	42.85714286	0	0	42.85714286	42.85714286	14.28571429	87.03703704	87.03703704	3.703703704	0	9.259259259	9.259259259	0	0	0	0	0	100	100	0	1	1	764	886.9	665.1833	0.441612568	665.5297	0.3464	-1.48675778
19	1	119	1015	21	Cube3	2696.2	100	98.1595092	290.2	1086.6	OP	0	1	663.8178	1	0			423.9	68.18181818	71.21212121	0	3.03030303	19.6969697	0	9.090909091	93.75	96.875	0	0	0	0	6.25	0	0	0	0	95.55555556	95.55555556	4.444444444	1	1	480.1	513.7	670.1428	0.051337138	670.8688	0.726	-1.643160645
19	2	219	1016	46	Cube3	2055.1	100	100	258.4	614.1	OTP	1	1	674.7001	0	0	368.4	368.4		5.263157895	5.263157895	0	0	92.10526316	28.94736842	2.631578947	0	0	0	0	67.56756757	24.32432432	32.43243243	0	0	0	0	91.66666667	91.66666667	8.333333333	0	0	0	603.1	671.0263	0.176828284	671.6075	0.5812	-1.882258923
19	1	119	1017	25	Cube3	2088.5	100	96.8503937	222.9	679.6	OTP	1	1	675.0801	0	0	334.1	334.1		55.81395349	60.46511628	0	2.325581395	34.88372093	34.88372093	6.976744186	28.57142857	33.33333333	0	0	52.38095238	14.28571429	19.04761905	0	0	0	0	92.30769231	92.30769231	7.692307692	1	1	0	681.4	680.8324	0.052049335	681.2458	0.4134	-1.488711555
19	2	219	1018	29	Cube1	1861.2	92.98245614	100	223.5	448.1	OP	0	1	687.8015	1	0			167.8	3.846153846	3.846153846	0	7.692307692	80.76923077	0	7.692307692	0	0	16.66666667	0	73.80952381	0	9.523809524	0	0	40.625	0	59.375	59.375	0	1	1	882.4	680.2	684.2733	0.429726133	684.7956	0.5223	-1.620318562
19	2	219	1019	44	Cube2	1898.3	100	100	326.6	479.8	OP	0	0	693.3099	0	0			201	3.225806452	3.225806452	0	6.451612903	77.41935484	41.93548387	12.90322581	0	0	8.888888889	0	57.77777778	22.22222222	33.33333333	0	0	0	0	100	100	0	1	1	558	726.5	689.8932	0.405610343	690.2383	0.3451	-1.688175924
19	1	119	1020	23	Cube3	1943.4	100	100	267.1	626.1	OTP	1	1	693.5671	0	0	358	358		46.15384615	48.71794872	0	2.564102564	48.71794872	0	2.564102564	97.05882353	100	0	0	0	0	2.941176471	0	3.703703704	0	0	88.88888889	88.88888889	11.11111111	1	1	525.6	547.8	699.1963	0.057999399	699.6318	0.4355	-1.662634818
19	2	219	1021	51	Cube3	1588.7	95.78947368	100	208.3	325.3	OP	0	1	703.3461	1	0			325.3	4.761904762	4.761904762	0	4.761904762	85.71428571	38.0952381	4.761904762	0	0	9.375	0	56.25	50	34.375	0	0	0	0	100	100	0	1	1	0	510.8	699.5521	0.004974337	700.072	0.5199	-1.702505453
19	2	219	1022	53	Cube3	1628.2	100	100	435.7	256.8	OP	0	0	708.4569	0	0			256.8	0	0	0	0	93.75	43.75	6.25	0	0	14.81481481	0	44.44444444	44.44444444	40.74074074	0	0	0	0	84.84848485	84.84848485	15.15151515	0	0	-5.4	430.4	704.4887	0.039263368	705.0149	0.5262	-1.793841939
19	2	219	1023	40	Cube2	1832.9	100	100	886.1	-233.8	XXX	0	0	713.2256	0	0			652.3	NaN	NaN	NaN	NaN	NaN	NaN	NaN	0	0	0	0	97.6744186	69.76744186	2.325581395	0	0	0	0	100	100	0	0	0	155.9	692	709.0381	0.9638747	709.5181	0.48	-1.822941746
19	2	219	1024	42	Cube2	1675.8	100	99.01960784	233.6	358.2	FTP	1	0	717.5682	1	1	358.2	358.2		0	0	0	0	78.26086957	8.695652174	21.73913043	0	47.61904762	0	50	47.61904762	47.61904762	2.380952381	0	0	0	0	100	100	0	1	1	-33.3	680.1	714.22	0.645393167	714.5905	0.3705	-1.868409287
19	1	119	1025	14	Cube2	1855.7	100	96.46017699	226.5	659.6	OP	0	0	717.5723	0	0			659.6	19.51219512	24.3902439	0	2.43902439	63.41463415	63.41463415	14.63414634	97.05882353	100	0	2.941176471	0	0	0	0	4.545454545	4.545454545	4.545454545	90.90909091	90.90909091	0	1	1	535.2	557.4	723.5027	0.310152746	723.8492	0.3465	-1.637764588
19	1	119	1026	2	Cube1	2580.3	100	100	200	872.5	OP	0	1	722.7991	1	0			436.1	100	100	0	0	0	0	0	89.18918919	91.89189189	0	0	0	0	10.81081081	0	0	0	0	98.03921569	98.03921569	1.960784314	1	1	536.5	602.8	728.9979	0.333913966	729.8249	0.827	-1.567737694
19	1	119	1027	12	Cube2	1824.7	100	100	201.1	534.3	OTP	1	1	728.1512	1	0	534.3	534.3		100	100	0	0	0	0	0	94.73684211	97.36842105	0	2.631578947	0	0	2.631578947	0	0	0	4	96	96	0	1	1	581.4	614.9	734.0249	0.390762543	734.4271	0.4022	-1.804987582
19	2	219	1028	28	Cube1	1686.6	92.07920792	100	889.6	-365.1	XXX	0	0	738.746	0	0			524.5	NaN	NaN	NaN	NaN	NaN	NaN	NaN	0	0	18.91891892	0	54.05405405	0	27.02702703	0	0	2.857142857	0	97.14285714	97.14285714	0	0	0	577.4	599.6	734.3243	0.399937198	734.8864	0.5621	-1.57813115
19	1	119	1029	1	Cube1	2404.8	100	93.15068493	267.5	521.5	OP	0	1	737.8352	1	0			331.6	100	100	0	0	0	0	0	100	100	0	0	0	0	0	22	24	0	0	56	56	22	1	1	1106	737.8	743.8102	0.390476211	744.6255	0.8153	-1.81345328
19	1	119	1030	6	Cube1	2893.3	100	98.28571429	252.9	884.2	OP	0	1	744.2883	1	0			281.1	52.83018868	54.71698113	0	1.886792453	33.96226415	0	11.32075472	36.11111111	37.5	0	0	59.72222222	59.72222222	4.166666667	0	0	0	0	100	100	0	1	1	424.3	1184.5	751.0596	0.574295734	751.585	0.5254	-1.721259015
19	1	119	1031	16	Cube2	1722.9	100	100	190	662.6	OTP	1	0	751.0934	0	0	662.6	179.8		9.756097561	12.19512195	0	2.43902439	85.36585366	85.36585366	2.43902439	60.71428571	67.85714286	3.571428571	0	28.57142857	28.57142857	7.142857143	0	0	0	0	100	100	0	0	0	0	459	756.4548	0.372085009	756.801	0.3462	-1.712656557
19	2	219	1032	41	Cube2	1645.2	100	100	1370.6	-678	XXX	0	0	762.2033	0	0			692.6	NaN	NaN	NaN	NaN	NaN	NaN	NaN	0	0	0	0	68.42105263	28.94736842	31.57894737	0	0	0	0	95.45454545	95.45454545	4.545454545	0	0	-22.3	614.6	757.4916	0.647146882	757.8298	0.3382	-1.709231489
19	1	119	1033	24	Cube3	2056.9	97.61904762	100	222	771.3	OP	0	0	761.091	0	0			156.7	56.25	60.41666667	0	2.083333333	39.58333333	0	2.083333333	34.375	37.5	0	34.375	3.125	0	28.125	0	0	0	0	75.86206897	75.86206897	24.13793103	1	1	618.2	517.4	767.1	0.086256442	767.5684	0.4684	-1.559390564
19	1	119	1034	10	Cube2	1619.3	100	100	200.5	566.7	OP	0	1	766.6542	1	0			276.3	100	100	0	0	0	0	0	87.09677419	90.32258065	0	3.225806452	6.451612903	6.451612903	3.225806452	0	0	0	0	100	100	0	1	1	445	500.9	772.4374	0.293314504	772.7296	0.2922	-1.723716822
19	1	119	1035	5	Cube1	2301.3	100	100	219.6	516.9	OP	0	0	771.108	0	0			147.1	90.625	90.625	0	3.125	0	0	6.25	0	0	0	0	90.74074074	27.77777778	9.259259259	0	0	33.33333333	0	66.66666667	66.66666667	0	1	1	579	882.6	777.22	0.524095788	777.8459	0.6259	-3.320511747
19	2	219	1036	39	Cube2	1854.2	100	100	301.1	692.7	FTP	1	1	781.1518	1	1	692.7	692.7		0	0	0	0	78.04878049	46.34146341	21.95121951	0	0	34.375	0	65.625	65.625	0	0	0	9.090909091	0	90.90909091	90.90909091	0	1	1	0	515.3	778.0246	0.295230593	778.3717	0.3471	-1.76922832
19	2	219	1037	30	Cube1	1582.4	100	100	190.7	379.3	OP	0	0	786.7821	0	0			379.3	20	24	0	4	64	32	12	0	0	11.76470588	0	55.88235294	5.882352941	32.35294118	0	0	64.28571429	0	35.71428571	35.71428571	0	1	1	0	548.2	783.0748	0.307598948	783.5179	0.4431	-1.747936188
19	1	119	1038	15	Cube2	2037.2	100	100	223	814.9	OP	0	0	786.761	0	0			111.7	40	42	0	0	50	22	10	84.21052632	86.84210526	2.631578947	0	10.52631579	10.52631579	2.631578947	0	0	0	0	100	100	0	1	1	514.4	615.1	792.9145	0.478606867	793.2273	0.3128	-1.665563877
19	2	219	1039	37	Cube2	1673.8	100	100	368.5	324.1	FTP	1	0	796.3772	1	1	324.1	324.1		0	0	0	0	94.44444444	55.55555556	5.555555556	0	0	0	0	97.36842105	81.57894737	2.631578947	0	0	0	0	100	100	0	1	1	78	613.2	793.0248	0.219346763	793.3945	0.3697	-1.67788957
19	1	119	1040	13	Cube2	1842.7	100	100	100.6	756.1	FTP	1	1	796.6911	1	1	756.1	756.1		13.33333333	15.55555556	0	2.222222222	73.33333333	48.88888889	11.11111111	0	0	0	0	100	100	0	0	0	0	0	100	100	0	1	1	0	592.2	802.8448	0.239882337	803.1686	0.3238	-1.734070217
19	2	219	1041	49	Cube3	1733.2	100	100	234.5	491.8	OTP	1	0	807.2569	0	0	55.9	55.9		0	0	0	32.25806452	54.83870968	29.03225806	12.90322581	0	0	16.66666667	66.66666667	0	0	16.66666667	0	0	0	0	83.78378378	83.78378378	16.21621622	0	0	457.4	390.4	803.0692	0.058994641	803.6608	0.5916	-1.750847776
19	1	119	1042	22	Cube3	1765.5	100	100	237.4	737.9	OTP	1	0	806.9786	0	0	436.3	436.3		28.88888889	33.33333333	0	4.444444444	44.44444444	0	22.22222222	100	100	0	0	0	0	0	8.695652174	8.695652174	0	0	82.60869565	82.60869565	8.695652174	1	1	391.3	379.9	812.507	0.068411776	812.8646	0.3576	-1.822528939
19	2	219	1043	48	Cube3	1821.2	100	100	191.2	679.5	OP	0	1	816.6748	1	0			679.5	2.380952381	4.761904762	0	2.380952381	88.0952381	0	7.142857143	0	0	0	15.38461538	42.30769231	0	42.30769231	0	0	0	0	93.75	93.75	6.25	1	1	423.5	412.4	813.1334	0.07284727	813.6483	0.5149	-1.864181416
19	1	119	1044	19	Cube3	1920.8	100	100	236.7	635.7	OTP	1	0	817.4755	0	0	247.8	247.8		0	0	0	0	95.12195122	17.07317073	4.87804878	0	0	0	0	94.73684211	28.94736842	5.263157895	0	0	0	0	100	100	0	0	0	0	623.5	823.0817	0.006289266	823.4086	0.3269	-1.652733929
19	2	219	1045	36	Cube1	1709.5	100	100	67	624.9	OP	0	1	827.3633	1	0			55.9	28.20512821	28.20512821	0	5.128205128	64.1025641	0	2.564102564	0	0	9.090909091	33.33333333	9.090909091	0	48.48484848	0	0	20.68965517	0	75.86206897	75.86206897	3.448275862	1	1	614.8	536.8	823.8911	0.277567803	824.3605	0.4694	-1.663332815
19	1	119	1046	8	Cube1	2222.8	100	100	223.4	733.7	OP	0	1	828.0352	1	0			182.9	55.55555556	60	0	2.222222222	37.77777778	0	4.444444444	83.78378378	83.78378378	0	0	10.81081081	10.81081081	5.405405405	0	0	0	0	100	100	0	1	1	495.3	596	834.0875	0.060991391	834.6909	0.6034	-1.9161617
19	2	219	1047	31	Cube1	1913.4	100	100	275.5	550.7	OTP	1	0	838.9244	0	0	267.5	267.5		0	0	0	0	90.32258065	32.25806452	9.677419355	0	0	22.5	0	75	0	2.5	0	0	17.24137931	0	82.75862069	82.75862069	0	0	0	714.6	647.6	835.1832	0.050098939	835.6415	0.4583	-1.69670927
19	1	119	1048	18	Cube2	1887.6	100	100	234.4	621.5	OTP	1	1	839.4921	0	0	621.5	111.5		100	100	0	0	0	0	0	87.5	90	2.5	0	7.5	7.5	2.5	0	0	0	0	100	100	0	1	1	569.9	647.9	844.9564	0.263535013	845.2912	0.3348	-1.622625032
19	1	119	1049	7	Cube1	1827.4	100	100	189.4	603.3	OTP	1	1	844.1312	0	0	368.8	368.8		0	0	0	0	100	0	0	0	0	0	51.72413793	48.27586207	0	0	0	0	38.70967742	3.225806452	54.83870968	54.83870968	3.225806452	0	0	614.8	458.8	849.6819	0.116966943	850.1911	0.5092	-2.757872584
19	1	119	1050	9	Cube1	1988.9	100	100	189.4	547.4	OP	0	1	848.7224	1	0			100.5	26.47058824	26.47058824	0	11.76470588	61.76470588	0	0	83.33333333	83.33333333	0	0	8.333333333	8.333333333	8.333333333	0	0	0	0	100	100	0	1	1	480.4	581.2	854.563	0.285920447	855.1661	0.6031	-1.758638504
19	2	219	1051	50	Cube3	1800.8	97.24770642	100	536	120.6	OP	0	0	859.8798	0	0			120.6	0	0	0	0	88.88888889	0	11.11111111	0	0	6.25	0	68.75	0	25	0	0	16.21621622	0	48.64864865	48.64864865	35.13513514	0	0	826.2	523.3	855.8919	0.002259288	856.4854	0.5935	-1.868883091
19	1	119	1052	20	Cube3	1932.3	100	96.58119658	234.5	391.6	OP	0	1	859.691	1	0			167.4	100	100	0	0	0	0	0	100	100	0	0	0	0	0	27.02702703	29.72972973	0	0	59.45945946	59.45945946	13.51351351	1	1	893.2	647.8	865.4536	0.089723029	866.0455	0.5919	-1.817640548
19	1	119	1053	27	Cube3	1943.6	100	100	223.2	400.9	OP	0	1	864.9528	1	0			400.9	100	100	0	0	0	0	0	53.19148936	57.44680851	19.14893617	4.255319149	0	0	23.40425532	0	0	32.25806452	0	67.74193548	67.74193548	0	1	1	915.9	770.5	870.826	0.353566789	871.3293	0.5033	-1.79948042
19	2	219	1054	54	Cube3	1597	97.93814433	100	935	-291.1	XXX	0	0	875.1572	0	0			643.9	NaN	NaN	NaN	NaN	NaN	NaN	NaN	0	0	0	0	57.14285714	0	42.85714286	0	0	0	0	62.5	62.5	37.5	0	0	607	449.1	870.6591	0.028309046	871.163	0.5039	-1.636837175
20	1	120	1001	5	Cube1	4745.2	100	86.01398601	552.5	1901.9	FP	0	0	762.7311	0	1			548.7	2.608695652	6.086956522	0	0	37.39130435	0	60	38.18181818	38.18181818	18.18181818	1.818181818	41.81818182	0	0	0	0	26.82926829	0	73.17073171	73.17073171	0	1	1	1182.6	901.8	765.715	0.24919103	767.0568	1.3418	-1.882703339
20	2	220	1002	29	Cube1	3481.5	90.95238095	95.23809524	287.6	1655.8	OP	0	1	771.9133	1	0			56	5	5	0	2	84	0	9	16.07142857	51.78571429	0	1.785714286	30.35714286	30.35714286	51.78571429	0	0	0	0	100	100	0	1	1	118.8	912.5	772.6704	0.327875367	773.2851	0.6147	-1.754640132
20	2	220	1003	44	Cube2	2602.4	100	100	252.9	1072.9	OTP	1	1	779.4332	0	0	1072.9	265.1		1.515151515	3.03030303	0	1.515151515	92.42424242	66.66666667	4.545454545	0	0	0	1.886792453	98.11320755	98.11320755	0	0	0	0	0	100	100	0	0	0	0	869.5	778.7615	0.182592654	779.1528	0.3913	-1.743542246
20	1	120	1004	20	Cube3	2100.5	100	100	201.1	770.2	OTP	1	0	782.9056	1	0	67.1	971.3		0	0	0	0	93.61702128	10.63829787	6.382978723	52.38095238	57.14285714	0	2.380952381	38.0952381	38.0952381	7.142857143	8	44	0	0	48	48	44	1	1	-111.3	691.2	786.447	0.007020222	786.8396	0.3926	-1.723571255
20	1	120	1005	19	Cube3	2279	100	99.27536232	223.1	961.1	OP	0	1	791.6071	1	0			581.2	37.93103448	39.65517241	0	0	56.89655172	12.06896552	5.172413793	0	0	5.555555556	47.22222222	38.88888889	38.88888889	8.333333333	3.571428571	42.85714286	0	0	46.42857143	46.42857143	50	1	1	-158.4	583.2	795.037	0.088425087	795.474	0.437	-1.834545474
20	2	220	1006	41	Cube2	2415.3	100	100	707.9	445.1	OTP	1	0	804.3785	0	0	445.1	445.1		0	0	0	0	96.42857143	53.57142857	3.571428571	36.73469388	40.81632653	0	6.12244898	55.10204082	55.10204082	2.040816327	0	0	0	0	100	100	0	0	0	-22.4	804.2	803.8159	0.124139926	804.2534	0.4375	-1.937599679
20	1	120	1007	17	Cube2	2118.3	100	84.49612403	234.7	700	FTP	1	0	808.117	1	1	700	700		30.23255814	34.88372093	0	6.976744186	18.60465116	13.95348837	44.18604651	0	0	0	0	100	68.88888889	0	0	0	0	0	100	100	0	1	1	169.7	743	811.5511	0.105424067	811.9238	0.3727	-1.852108958
20	1	120	1008	1	Cube1	2553.7	100	100	368.6	837.8	OTP	1	1	818.4044	0	0	446.7	446.7		31.37254902	31.37254902	0	1.960784314	60.78431373	21.56862745	5.882352941	0	0	5.714285714	0	57.14285714	0	37.14285714	0	0	33.33333333	0	64.44444444	64.44444444	2.222222222	0	0	813	556	821.2845	0.220903587	822.0214	0.7369	-1.826613351
20	1	120	1009	2	Cube1	2569.3	100	100	852.6	420.5	OTP	1	0	824.7567	0	0	145.1	145.1		0	0	0	11.11111111	81.48148148	29.62962963	7.407407407	0	0	0	64.28571429	7.142857143	0	28.57142857	0	0	33.33333333	0	47.91666667	47.91666667	18.75	0	0	846.3	446.5	827.2417	0.183085259	828.0239	0.7822	-1.816319964
20	2	220	1010	38	Cube2	2053.5	93.5483871	100	484.7	468.1	OP	0	0	832.7157	0	0			0	0	0	0	0	92.85714286	60.71428571	7.142857143	0	0	18.42105263	36.84210526	36.84210526	5.263157895	7.894736842	0	0	3.448275862	0	96.55172414	96.55172414	0	0	0	56.1	622.2	831.9955	0.323004341	832.4554	0.4599	-1.741604266
20	2	220	1011	49	Cube3	2467.9	92.56756757	100	390.8	726.5	OTP	1	0	838.5576	0	0	290.4	156.1		8.695652174	8.695652174	0	4.347826087	82.60869565	0	4.347826087	0	0	0	0	8.333333333	0	91.66666667	0	0	6.52173913	0	63.04347826	63.04347826	30.43478261	0	0	768.4	578.7	837.4915	0.030803532	838.2416	0.7501	-1.69982786
20	2	220	1012	30	Cube1	2937.5	98.87640449	100	290.7	781.6	OP	0	1	844.4108	1	0			312.4	0	0	0	0	100	25.53191489	0	19.23076923	23.07692308	26.92307692	2.564102564	41.02564103	26.92307692	10.25641026	0	0	22.22222222	0	77.77777778	77.77777778	0	0	0	738.5	1283.4	844.6513	0.361018321	845.2354	0.5841	-1.463703871
20	1	120	1013	3	Cube1	2294.7	100	100	267.1	625.5	OP	0	0	850.0275	0	0			156.2	89.74358974	92.30769231	0	7.692307692	0	0	2.564102564	40.54054054	45.94594595	21.62162162	2.702702703	29.72972973	0	5.405405405	0	0	53.33333333	0	33.33333333	33.33333333	13.33333333	1	1	1083	595	853.1375	0.388961183	853.86	0.7225	-1.932785124
20	1	120	1014	9	Cube1	2512.8	100	100	335.2	757.7	OTP	1	1	857.3423	0	0	523.5	134.1		53.33333333	55.55555556	0	2.222222222	40	17.77777778	4.444444444	0	0	23.07692308	0	51.28205128	30.76923077	25.64102564	0	0	22.22222222	0	77.77777778	77.77777778	0	0	0	0	629.2	859.993	0.276012882	860.7184	0.7254	-1.934674817
20	1	120	1015	10	Cube2	2223.4	100	91.11111111	826.9	256.8	FTP	1	0	862.8954	1	1	256.8	256.8		0	0	0	0	93.75	93.75	6.25	0	0	0	53.48837209	18.60465116	2.325581395	27.90697674	0	0	0	0	100	100	0	1	1	681.3	703.6	866.5608	0.09213377	866.9411	0.3803	-1.815754269
20	2	220	1016	52	Cube3	2524.6	96.71052632	100	357.7	826.2	OTP	1	1	872.0676	0	0	133.3	11		26	26	0	4	68	36	2	0	0	0	0	56.75675676	56.75675676	43.24324324	0	0	15.55555556	0	64.44444444	64.44444444	20	0	0	0	603	870.8598	0.003419563	871.5971	0.7373	-2.01342666
20	2	220	1017	45	Cube2	2404.1	95.89041096	100	503.5	636.2	OTP	1	0	880.3895	0	0	636.2	268.3		0	0	0	0	95	50	5	52.08333333	54.16666667	25	2.083333333	6.25	0	14.58333333	0	0	100	0	0	0	0	0	0	NaN	781.8	879.6285	0.100230356	880.1089	0.4804	-1.80872724
20	1	120	1018	12	Cube2	1872.7	100	98.24561404	223.7	670	OTP	1	0	887.9949	0	0	670	670		23.80952381	35.71428571	0	2.380952381	50	30.95238095	23.80952381	58.62068966	65.51724138	0	3.448275862	31.03448276	31.03448276	6.896551724	29.62962963	48.14814815	0	7.407407407	48.14814815	48.14814815	14.81481481	1	1	278.2	468.7	891.0233	0.155625403	891.4555	0.4322	-1.806891307
20	1	120	1019	25	Cube3	1708.8	100	86.53846154	223.4	737	OP	0	1	893.7923	1	0			737	20	20	0	6.666666667	42.22222222	6.666666667	31.11111111	NaN	NaN	NaN	NaN	NaN	NaN	NaN	0	0	0	2.272727273	86.36363636	0	11.36363636	1	1	NaN	-33.5	896.3851	1.983432222	897.1005	0.7154	-1.67550455
20	1	120	1020	6	Cube1	2370.8	100	99.30555556	200.9	936.4	OTP	1	0	901.764	0	0	533	135		75.86206897	77.5862069	0	1.724137931	20.68965517	0	1.724137931	17.85714286	25	0	3.571428571	53.57142857	0	25	0	0	16.27906977	0	72.09302326	72.09302326	11.62790698	1	1	468.8	446.4	904.2377	0.244298436	904.9417	0.704	-1.788805749
20	1	120	1021	8	Cube1	2044.1	100	100	219.8	472.4	OTP	1	1	909.1056	0	0	68.3	68.3		27.5862069	37.93103448	0	6.896551724	55.17241379	0	10.34482759	30.55555556	33.33333333	30.55555556	2.777777778	0	0	36.11111111	0	0	31.70731707	0	65.85365854	65.85365854	2.43902439	1	1	550	583.6	911.6316	0.170514976	912.3023	0.6707	-1.77065228
20	1	120	1022	7	Cube1	2435.7	100	97.2972973	242.6	1095.8	OTP	1	1	918.9894	0	0	294.1	294.1		13.43283582	14.92537313	0	0	71.64179104	13.43283582	14.92537313	48	52	44	4	0	0	4	0	0	25.64102564	0	74.35897436	74.35897436	0	1	1	513.8	402	921.5737	0.218304313	922.1996	0.6259	-1.951935075
20	2	220	1023	42	Cube2	2836.6	98.82352941	100	402.4	1320.2	OTP	1	0	931.4933	0	0	1320.2	348.7		43.03797468	45.56962025	0	3.797468354	46.83544304	24.05063291	6.329113924	66.66666667	66.66666667	10.25641026	7.692307692	15.38461538	15.38461538	-1.42E-14	0	0	0	0	100	100	0	1	1	548.2	632.8	930.6503	0.138127384	931.1341	0.4838	-1.68576434
20	1	120	1024	16	Cube2	2134.1	100	93.84615385	290.3	793.4	OTP	1	0	936.3064	0	0	793.4	223.3		4.166666667	14.58333333	0	2.083333333	75	50	18.75	0	0	0	0	82.85714286	60	17.14285714	0	0	0	0	100	100	0	0	0	0	569.3	938.9773	0.222176298	939.402	0.4247	-1.634077486
20	2	220	1025	28	Cube1	3280.6	78.17258883	100	201.5	1351.3	OTP	1	0	946.3714	0	0	1216.9	346.6		15.6626506	31.3253012	0	2.409638554	60.24096386	0	21.68674699	75	76.92307692	19.23076923	0	0	0	5.769230769	50	55.55555556	16.66666667	0	25.92592593	25.92592593	7.407407407	1	1	1463.5	841.5	945.7562	0.018076019	946.6354	0.8792	-1.708679963
20	1	120	1026	15	Cube2	2289.9	100	97.12230216	220	748.4	FTP	1	1	950.8158	1	1	748.4	748.4		24.44444444	28.88888889	0	0	53.33333333	35.55555556	22.22222222	3.50877193	29.8245614	38.59649123	5.263157895	22.80701754	22.80701754	29.8245614	0	0	5	0	95	95	0	1	1	269.8	940	954.6048	0.127897611	954.9175	0.3127	-1.737230927
20	2	220	1027	54	Cube3	2349.8	97.9020979	100	271.1	796.1	OP	0	1	961.5047	1	0			315.6	20.83333333	25	0	2.083333333	72.91666667	0	4.166666667	66.66666667	70.37037037	3.703703704	3.703703704	18.51851852	18.51851852	7.407407407	0	0	0	0	100	100	0	1	1	290.3	435.7	960.9143	0.274675322	961.7745	0.8602	-2.129901859
20	1	120	1028	18	Cube2	1966.7	100	100	301.2	689.1	FTP	1	1	968.4432	1	1	689.1	689.1		7.142857143	33.33333333	0	7.142857143	61.9047619	61.9047619	23.80952381	0	42.85714286	3.571428571	3.571428571	25	25	67.85714286	0	0	0	0	63.33333333	63.33333333	36.66666667	1	1	178.7	444.5	971.7597	0.055854517	972.2424	0.4827	-1.680499781
20	2	220	1029	32	Cube1	2748.2	90.36144578	100	388.2	684	OP	0	0	977.4671	0	0			67.1	0	0	0	0	95.34883721	0	4.651162791	0	57.5	20	7.5	7.5	0	65	0	0	19.35483871	0	80.64516129	80.64516129	0	0	0	822.9	648	976.9994	0.175662136	978.005	1.0056	-1.960639806
20	2	220	1030	35	Cube1	2567.9	93.5483871	96.15384615	525.7	578.5	OP	0	0	987.077	0	0			147.7	0	2.941176471	0	2.941176471	73.52941176	0	23.52941176	64.70588235	100	0	0	0	0	35.29411765	82.45614035	84.21052632	1.754385965	0	14.03508772	14.03508772	1.754385965	0	1	1314.6	546.4	986.3698	0.101318081	987.2972	0.9274	-1.515008556
20	2	220	1031	47	Cube3	2547.8	98.7012987	100	525.7	647.1	OP	0	0	994.9824	0	0			488.9	0	0	0	0	90	37.5	10	0	0	0	0	54.28571429	5.714285714	45.71428571	0	0	12	0	12	12	76	0	0	0	568.6	994.3793	0.015290917	995.1845	0.8052	-2.11620086
20	2	220	1032	51	Cube3	2423	85.51724138	100	256	738	OP	0	0	1003.887	0	0			325	0	0	11.36363636	0	88.63636364	0	0	16.32653061	32.65306122	6.12244898	8.163265306	30.6122449	30.6122449	38.7755102	0	0	0	0	28.20512821	28.20512821	71.79487179	0	0	543	791	1003.594	0.031994202	1004.232	0.638	-1.652812373
20	2	220	1033	33	Cube1	2537	84.96732026	100	225	711	OP	0	0	1012.813	0	0			101	8.695652174	8.695652174	0	2.173913043	86.95652174	36.95652174	2.173913043	0	0	0	0	87.80487805	46.34146341	12.19512195	0	0	0	0	100	100	0	1	1	0	670	1012.409	0.100645449	1013.303	0.894	-1.778322184
20	2	220	1034	46	Cube3	2055	97.58064516	100	257	603	OTP	1	0	1020.084	1	0	167	860		0	0	0	0	97.2972973	0	2.702702703	0	0	0	0	67.74193548	51.61290323	32.25806452	0	0	0	0	43.90243902	43.90243902	56.09756098	1	1	11	491	1019.647	0.00294267	1020.317	0.67	-2.018200463
20	2	220	1035	39	Cube2	2190	87.87878788	97.7443609	224	235	OTP	1	0	1027.546	0	0	235	235		41.17647059	47.05882353	0	5.882352941	47.05882353	47.05882353	5.882352941	44.28571429	45.71428571	0	0	44.28571429	18.57142857	11.42857143	0	0	3.03030303	0	96.96969697	96.96969697	0	1	1	0	1151	1027.143	0.029209951	1027.679	0.536	-1.937033616
20	1	120	1036	4	Cube1	2404	100	100	638	533	OTP	1	0	1033.171	0	0	134	134		5.882352941	29.41176471	0	2.941176471	64.70588235	35.29411765	26.47058824	0	62.5	0	0	0	0	100	0	0	15.78947368	0	81.57894737	81.57894737	2.631578947	1	1	583	515	1035.722	0.200899602	1036.337	0.615	-1.869996867
20	2	220	1037	43	Cube2	2523	100	100	568	-501	XXX	0	0	1042.602	0	0			67	NaN	NaN	NaN	NaN	NaN	NaN	NaN	54.54545455	56.19834711	0	1.652892562	38.84297521	23.14049587	4.958677686	0	0	0	0	100	100	0	0	0	338	2003	1042.301	0.317595499	1042.732	0.431	-1.677012973
20	1	120	1038	13	Cube2	2089	100	100	268	-201	XXX	0	0	1048.768	0	0			67	NaN	NaN	NaN	NaN	NaN	NaN	NaN	5.747126437	47.12643678	0	3.448275862	47.12643678	27.5862069	43.67816092	0	0	0	0	100	100	0	0	0	286	1434	1051.886	0.274006384	1052.4	0.514	-1.858937295
20	1	120	1039	27	Cube3	2325	100	97.87234043	454	581	OTP	1	0	1058.27	0	0	179	179		17.14285714	85.71428571	0	2.857142857	11.42857143	0	68.57142857	70	93.33333333	0	3.333333333	0	0	26.66666667	0	0	0	0	60.86956522	60.86956522	39.13043478	1	1	458	492	1060.811	0.014563524	1061.559	0.748	-1.625920698
20	1	120	1040	22	Cube3	2238	100	98.52941176	235	621	OTP	1	1	1067.343	0	0	131	131		58.97435897	66.66666667	0	0	33.33333333	0	7.692307692	8.333333333	54.16666667	25	4.166666667	14.58333333	14.58333333	47.91666667	0	0	0	0	87.5	87.5	12.5	1	1	681	781	1070.148	0.359488054	1070.663	0.515	-1.849808349
20	1	120	1041	11	Cube2	1941	100	100	260	675	FTP	1	1	1073.354	1	1	675	434		0	0	0	26.82926829	39.02439024	39.02439024	34.14634146	0	0	9.375	0	46.875	46.875	43.75	0	0	0	0	100	100	0	1	1	0	526	1076.695	0.109907675	1077.093	0.398	-2.385204583
20	2	220	1042	36	Cube1	4159	98.4	100	257	1572	OP	0	0	1083.352	0	0			557	23.40425532	26.59574468	0	0	61.70212766	13.82978723	14.89361702	20.83333333	20.83333333	19.79166667	7.291666667	52.08333333	51.04166667	0	0	0	0	0	100	100	0	1	1	745	1586	1084.691	0.213109302	1085.44	0.749	-1.584288388
20	2	220	1043	50	Cube3	2212	100	100	425	514	OP	0	0	1093.271	0	0			514	0	9.375	0	0	75	0	25	76.92307692	100	0	0	0	0	23.07692308	26.92307692	26.92307692	0	0	28.84615385	28.84615385	44.23076923	0	1	626	414	1092.399	0.016734052	1093.237	0.838	-1.884168949
20	1	120	1044	23	Cube3	2327	100	97.16312057	351	721	OTP	1	0	1096.856	1	0	67	1072		46.66666667	48.88888889	0	0	33.33333333	0	20	2.564102564	38.46153846	0	58.97435897	2.564102564	2.564102564	35.8974359	0	0	0	0	100	100	0	1	1	596	629	1100.442	0.046422148	1100.979	0.537	-1.874345655
20	2	220	1045	34	Cube1	2655	86.16352201	97.51552795	335	632	OP	0	0	1105.503	0	0			431	0	0	0	0	84.21052632	31.57894737	15.78947368	0	0	3.03030303	3.03030303	33.33333333	0	60.60606061	0	0	0	0	98.55072464	98.55072464	1.449275362	0	0	493	527	1104.864	0.166863845	1106	1.136	-1.832500599
20	1	120	1046	24	Cube3	2436	100	100	235	682	OP	0	1	1111.857	1	0			157	28.57142857	30.95238095	0	4.761904762	61.9047619	0	4.761904762	0	0	4.255319149	63.82978723	31.91489362	23.40425532	0	0	0	0	0	95.34883721	95.34883721	4.651162791	1	1	537	769	1115.185	0.025081642	1115.879	0.694	-1.578179928
20	2	220	1047	31	Cube1	2345	100	100	204	737	OTP	1	1	1122.042	0	0	506	506		13.04347826	13.04347826	0	4.347826087	76.08695652	45.65217391	6.52173913	0	0	0	0	67.74193548	0	32.25806452	50.90909091	52.72727273	32.72727273	0	0	0	16.36363636	0	0	NaN	491	1121.24	0.086375562	1122.133	0.893	-1.543421834
20	1	120	1048	21	Cube3	3720	97.77777778	100	536	1251	OP	0	1	1126.524	1	0			111	57.89473684	60.52631579	0	11.84210526	27.63157895	0	2.631578947	41.79104478	71.64179104	0	31.34328358	0	0	26.86567164	0	0	29.78723404	4.255319149	6.382978723	6.382978723	59.57446809	1	1	1079	1102	1130.755	0.274400491	1131.518	0.763	-1.722401225
20	1	120	1049	26	Cube3	2915	100	100	221	682	OTP	1	0	1136.398	0	0	682	682		4.87804878	56.09756098	0	2.43902439	39.02439024	0	53.65853659	0	0	11.62790698	69.76744186	16.27906977	0	2.325581395	0	0	15.78947368	0	77.63157895	77.63157895	6.578947368	1	1	884	705	1139.661	0.180216471	1140.901	1.24	-1.570075342
20	2	220	1050	53	Cube3	3071	100	100	335	984	OP	0	1	1146.631	1	0			79	0	0	0	0	94.91525424	15.25423729	5.084745763	0	0	0	0	89.47368421	23.68421053	10.52631579	0	0	10.14492754	0	89.85507246	89.85507246	0	0	0	0	622	1146.426	0.500793315	1147.557	1.131	-2.350165488
20	2	220	1051	37	Cube2	1944	100	100	276	551	OTP	1	1	1154.659	0	0	551	216		0	0	0	0	97.05882353	52.94117647	2.941176471	0	0	0	0	97.56097561	70.73170732	2.43902439	0	0	0	0	100	100	0	0	0	145	660	1153.724	0.164211156	1154.182	0.458	-1.724042247
20	2	220	1052	48	Cube3	2454	100	100	235	607	OP	0	1	1161.216	1	0			391	0	0	0	2.777777778	94.44444444	0	2.777777778	0	0	0	0	100	0	0	0	0	30.3030303	0	62.12121212	51.51515152	7.575757576	0	0	736	538	1160.538	0.093373182	1161.617	1.079	-2.14939256
20	2	220	1053	40	Cube2	2323	94.96402878	100	356	551	OTP	1	0	1171.943	0	0	551	190		0	0	0	0	97.14285714	25.71428571	2.857142857	0	0	0	0	64.51612903	64.51612903	35.48387097	0	0	0	0	100	100	0	0	0	-67	501	1170.823	0.249776457	1171.726	0.903	-1.831221724
20	1	120	1054	14	Cube2	2713	100	100	409	764	OTP	1	0	1182.397	0	0	764	146		10.63829787	14.89361702	0	6.382978723	42.55319149	19.14893617	40.42553191	52.45901639	52.45901639	0	1.639344262	45.90163934	45.90163934	0	0	0	0	0	100	100	0	1	1	514	1004	1185.435	0.765402653	1185.904	0.469	-1.65596434
20	1	120	1055	25	Cube3	2528	100	100	220	908	FP	0	1	1189.811	1	1			908	32.14285714	32.14285714	0	58.92857143	8.928571429	0	-1.42E-14	34.69387755	36.73469388	2.040816327	2.040816327	53.06122449	14.28571429	8.163265306	0	0	0	0	100	100	0	1	1	595	796	1192.775	0.015071186	1193.3	0.525	-1.602616138
21	2	221	1001	37	Cube2	19449.4	99.7433704	100	5791.2	2316.4	OTP	1	0	415.1765	0	0	2316.4	379.9		14.89361702	14.89361702	0	13.4751773	56.02836879	28.36879433	15.60283688	0	0	0	2.314814815	96.14197531	85.33950617	1.543209877	0	0	0	0	100	100	0	0	0	-100.5	10789.6	424.748	0.219993012	425.3062	0.5582	-13.65631065
21	1	121	1002	6	Cube1	4065.1	100	100	567	1568.6	OTP	1	0	432.4226	0	0	1378	782.1		54.73684211	54.73684211	0	0	40	29.47368421	5.263157895	0	0	0	0	98.5915493	50.70422535	1.408450704	0	0	0	0	100	100	0	1	1	546.5	1161	436.0222	0.422811228	436.7369	0.7147	-1.642593374
21	1	121	1003	18	Cube2	3343.1	100	100	833.5	820.1	OTP	1	0	445.9272	0	0	820.1	245.7		60	60	0	0	32	0	8	0	0	2.564102564	0	93.58974359	69.23076923	3.846153846	0	0	0	0	100	100	0	0	0	0	1285.2	449.1252	0.152570683	449.4601	0.3349	-1.790097555
21	2	221	1004	31	Cube1	5016.1	100	100	870.1	1452.4	OP	0	0	453.9269	0	0			405.1	0	0	0	0	91.01123596	0	8.988764045	0	0	0	0	81.96721311	65.57377049	18.03278689	0	0	0	0	100	100	0	0	0	648.5	2011	455.8131	0.875765359	456.461	0.6479	-1.571617636
21	1	121	1005	1	Cube1	2905.3	100	100	525.4	781.1	OTP	1	0	459.9237	0	0	580.2	580.2		0	0	0	4.255319149	80.85106383	0	14.89361702	15.68627451	17.64705882	1.960784314	0	43.1372549	43.1372549	39.21568627	59.09090909	61.36363636	2.272727273	0	34.09090909	34.09090909	4.545454545	0	0	191.4	830.3	462.9983	0.482841044	463.7132	0.7149	-1.82121914
21	2	221	1006	39	Cube2	2960.2	100	100	326.6	1158.3	OTP	1	1	468.5797	0	0	1158.3	67.3		4.166666667	20.83333333	0	22.22222222	37.5	19.44444444	36.11111111	0	8.163265306	20.40816327	71.42857143	0	0	8.163265306	0	0	0	47.61904762	52.38095238	52.38095238	0	0	1	994	793	467.8545	0.529125227	468.5456	0.6911	-1.957317872
21	1	121	1007	11	Cube2	2454.5	100	100	538.8	703.1	OTP	1	0	473.2465	0	0	703.1	315.4		6.976744186	6.976744186	2.325581395	4.651162791	79.06976744	58.13953488	6.976744186	0	0	48	38	10	2	4	0	0	9.523809524	28.57142857	61.9047619	61.9047619	0	0	0	11.1	815.7	476.0453	0.098013491	476.3766	0.3313	-1.837617271
21	2	221	1008	44	Cube2	3862.7	100	100	705	1252.4	OTP	1	0	482.9591	0	0	1252.4	156.2		0	0	0	0	63.63636364	18.18181818	36.36363636	0	0	0	0	100	100	0	0	0	0	0	100	100	0	0	0	-55.9	1083.4	482.6214	0.369919439	483.4241	0.8027	-1.695505665
21	1	121	1009	9	Cube1	2472.6	100	100	537.9	679.2	OTP	1	0	487.0632	0	0	223.4	223.4		17.07317073	19.51219512	0	29.26829268	43.90243902	39.02439024	9.756097561	36.58536585	39.02439024	2.43902439	0	2.43902439	2.43902439	58.53658537	0	0	0	0	39.39393939	39.39393939	60.60606061	1	1	583	662.9	489.6168	0.285134741	490.1533	0.5365	-1.867807194
21	1	121	1010	5	Cube1	2691.3	100	100	658.1	378.1	OTP	1	0	494.8618	0	0	378.1	378.1		95.65217391	95.65217391	0	4.347826087	0	0	0	0	0	1.612903226	3.225806452	91.93548387	61.29032258	3.225806452	91.66666667	94.44444444	0	0	0	0	8.333333333	1	1	309.3	1016.6	497.9163	0.396764848	498.497	0.5807	-1.821857087
21	1	121	1011	24	Cube3	2200.5	100	100	726.8	211.6	OP	0	0	500.8843	0	0			211.6	0	0	0	0	92.30769231	0	7.692307692	0	0	17.94871795	15.38461538	56.41025641	15.38461538	10.25641026	0	0	0	0	100	100	0	0	0	513.8	636.7	503.4014	0.020348242	503.9595	0.5581	-1.756179087
21	2	221	1012	35	Cube1	3193.8	100	100	591.6	547.8	OTP	1	0	506.6853	1	0	22.5	1139.4		0	0	0	0	62.5	0	37.5	0	0	0	0	83.33333333	69.6969697	16.66666667	0	0	0	0	100	100	0	1	1	78.4	1080.2	507.304	0.210086875	508.2568	0.9528	-1.406093756
21	1	121	1013	13	Cube2	2487.7	100	100	725.9	480.5	OTP	1	0	512.8702	0	0	480.5	480.5		26.66666667	26.66666667	0	0	56.66666667	0	16.66666667	0	0	27.45098039	23.52941176	47.05882353	47.05882353	1.960784314	0	0	91.66666667	0	8.333333333	8.333333333	0	1	1	-33.4	827	515.8559	0.17276983	516.2428	0.3869	-1.871437974
21	2	221	1014	45	Cube2	3109.1	100	100	627.3	-100.5	XXX	0	0	520.458	0	0			526.8	NaN	NaN	NaN	NaN	NaN	NaN	NaN	2.727272727	3.636363636	23.63636364	5.454545455	60	40.90909091	8.181818182	0	0	4.347826087	0	95.65217391	95.65217391	0	0	0	267.3	1818.6	520.587	0.525842933	521.3372	0.7502	-1.840357046
21	2	221	1015	51	Cube3	4081	100	100	503	937.9	OP	0	1	526.9483	1	0			379.9	0	0	0	16.07142857	66.07142857	35.71428571	17.85714286	0	0	0	17.39130435	80.43478261	68.47826087	2.173913043	0	0	0	0	100	100	0	0	0	443.3	1517.1	527.7916	0.260610392	528.9219	1.1303	-1.823239034
21	1	121	1016	3	Cube1	2833.2	100	100	386.6	830.5	OP	0	1	532.5259	1	0			44.6	56.8627451	58.82352941	0	3.921568627	37.25490196	0	1.960784314	0	0	0	0	93.5483871	48.38709677	6.451612903	0	0	0	0	100	100	0	1	1	425	1016.2	536.04	0.49999931	536.573	0.533	-1.688100038
21	2	221	1017	52	Cube3	2032.9	100	100	670.1	655.4	OP	0	0	541.1113	0	0			100	0	0	0	0	75	47.5	25	NaN	NaN	NaN	NaN	NaN	NaN	NaN	0	0	0	0	76.08695652	0	23.91304348	0	0	NaN	-55.5	540.1257	1.946411415	540.8741	0.7484	-1.547332977
21	1	121	1018	23	Cube3	3294.9	100	100	571.8	1203.1	OTP	1	0	546.8719	0	0	849.4	287.7		47.2972973	51.35135135	0	2.702702703	39.18918919	0	10.81081081	26.41509434	28.30188679	18.86792453	1.886792453	47.16981132	47.16981132	5.660377358	0	0	5.405405405	0	94.59459459	94.59459459	0	1	1	434.7	861.8	549.6921	0.056159751	550.2821	0.59	-1.82656644
21	2	221	1019	47	Cube3	3586.1	100	100	670.3	636.2	OP	0	0	554.371	0	0			189.3	0	0	0	0	82.5	35	17.5	0	0	1.204819277	0	96.38554217	66.26506024	2.409638554	0	0	0	0	92.72727273	92.72727273	7.272727273	0	0	390.8	1366	554.7917	0.317912292	555.6747	0.883	-1.728625525
21	2	221	1020	46	Cube3	3730.8	100	100	477	800.6	OTP	1	0	561.6049	0	0	268.5	268.5		0	0	0	28	32	0	40	0	0	10.75268817	20.43010753	64.51612903	64.51612903	4.301075269	0	0	0	0	98.21428571	98.21428571	1.785714286	0	0	536.2	1537.6	561.8254	0.330748996	562.7303	0.9049	-1.715385119
21	1	121	1021	16	Cube2	2394.3	100	100	489.8	784.4	OP	0	0	566.6846	0	0			356.1	0	0	0	0	74.46808511	59.57446809	25.53191489	24.44444444	31.11111111	26.66666667	4.444444444	35.55555556	13.33333333	8.888888889	0	0	0	0	100	100	0	0	0	618.3	730	569.8524	0.259006959	570.1763	0.3239	-1.728066293
21	1	121	1022	27	Cube3	2102	100	100	501	604.2	OTP	1	1	572.7093	0	0	334.5	334.5		2.702702703	2.702702703	0	5.405405405	86.48648649	0	5.405405405	0	50	0	10.71428571	32.14285714	28.57142857	57.14285714	0	0	0	0	100	100	0	0	0	279.2	446.3	575.1579	0.011962384	575.6389	0.481	-1.656370686
21	2	221	1023	50	Cube3	3485	100	100	602.5	622.5	OP	0	0	579.7715	0	0			164.5	0	0	0	2.631578947	78.94736842	36.84210526	18.42105263	0	0	27.16049383	0	66.66666667	45.67901235	6.172839506	0	0	0	0	100	100	0	0	0	696	1329.7	580.1374	0.235394713	581.0645	0.9271	-1.750766499
21	2	221	1024	33	Cube1	3643.2	96.36363636	100	334.9	1370.8	OP	0	0	586.5852	0	0			292.9	40.96385542	42.1686747	0	1.204819277	49.39759036	0	8.43373494	0	0	0	0	94.11764706	57.35294118	5.882352941	0	0	0	0	100	100	0	1	1	357.9	1106.5	587.4653	0.658386126	588.2914	0.8261	-1.809292977
21	1	121	1025	12	Cube2	2032.2	100	100	622.3	435	OTP	1	0	593.5831	0	0	435	435		3.703703704	7.407407407	0	7.407407407	77.77777778	48.14814815	11.11111111	0	0	13.88888889	13.88888889	69.44444444	41.66666667	2.777777778	0	0	33.33333333	9.523809524	57.14285714	57.14285714	0	1	1	133.8	588.6	596.2667	0.309894548	596.5921	0.3254	-1.681309425
21	2	221	1026	48	Cube3	3150	98.93617021	100	125.6	947.1	OP	0	1	599.4448	1	0			178.9	45.61403509	49.12280702	0	17.54385965	35.0877193	0	1.754385965	17.46031746	38.0952381	0	19.04761905	25.3968254	25.3968254	38.0952381	0	0	0	0	100	100	0	1	1	757.7	1027.5	599.8302	0.529033022	600.8586	1.0284	-2.050421811
21	1	121	1027	22	Cube3	2590.7	100	100	356.6	503.3	OTP	1	0	604.756	0	0	268.6	268.6		0	3.225806452	0	6.451612903	80.64516129	0	12.90322581	0	0	31.70731707	12.19512195	29.26829268	14.63414634	26.82926829	0	0	6.666666667	0	90	90	3.333333333	0	0	402.6	659.5	607.3621	0.344964136	608.3521	0.99	-2.523847735
21	1	121	1028	4	Cube1	3130.3	100	100	805.1	985.3	OP	0	1	614.7847	1	0			167.8	1.666666667	1.666666667	0	1.666666667	91.66666667	13.33333333	5	0	0	0	0	65.85365854	34.14634146	34.14634146	0	0	0	0	100	100	0	1	1	402.1	678.3	618.1046	0.387838836	618.7213	0.6167	-1.86526948
21	2	221	1029	34	Cube1	3991.7	98.33333333	100	973.2	1095.6	OP	0	0	622.6319	0	0			259	0	27.27272727	0	13.63636364	68.18181818	0	18.18181818	0	4.285714286	12.85714286	35.71428571	48.57142857	48.57142857	2.857142857	0	0	0	0	100	100	0	0	1	528.4	1142.7	623.2657	0.552887327	624.0364	0.7707	-1.763854331
21	2	221	1030	54	Cube3	3521.3	100	100	1127.2	659.5	OTP	1	0	632.595	0	0	659.5	659.5		0	0	0	0	97.61904762	2.380952381	2.380952381	0	0	0	33.33333333	62.74509804	56.8627451	3.921568627	0	0	0	0	100	100	0	0	0	308.8	837.4	632.5032	0.90044708	633.3859	0.8827	-1.715589797
21	2	221	1031	42	Cube2	2762.1	100	100	368.1	983.4	OP	0	1	638.6718	1	0			178.6	10	10	0	21.66666667	66.66666667	25	1.666666667	0	0	0	0	100	100	0	0	0	0	0	100	100	0	1	1	0	834.4	638.8892	0.717799836	639.4737	0.5845	-1.672773803
21	1	121	1032	21	Cube3	2044.3	100	100	616.9	370.1	OTP	1	0	642.7317	1	0	33.9	987		0	0	0	0	95.83333333	16.66666667	4.166666667	0	0	20	0	51.42857143	40	28.57142857	0	0	19.23076923	0	80.76923077	80.76923077	0	1	1	-100.4	562.8	645.9553	0.072782563	646.3796	0.4243	-1.752897527
21	1	121	1033	14	Cube2	2156.2	100	100	491.5	752.1	OTP	1	0	649.1023	0	0	752.1	156.5		0	0	0	0	91.30434783	41.30434783	8.695652174	46.875	50	3.125	3.125	37.5	34.375	9.375	0	0	0	0	100	100	0	0	0	299.9	512	651.4376	0.396646722	651.7749	0.3373	-1.782299268
21	1	121	1034	8	Cube1	2584.2	100	98.72611465	658	727.5	OTP	1	0	653.4365	1	0	112.5	1385.5		0	0	0	0	88.88888889	68.88888889	11.11111111	0	0	0	0	63.33333333	0	36.66666667	0	0	0	0	95	95	5	1	1	502.5	480.2	656.9688	0.449051544	657.6169	0.6481	-2.04868535
21	2	221	1035	43	Cube2	2576.7	100	100	376.2	714.8	OTP	1	1	662.6617	0	0	714.8	156.8		11.36363636	11.36363636	0	0	52.27272727	25	36.36363636	0	0	0	0	76.27118644	59.3220339	23.72881356	0	0	0	0	100	100	0	0	0	120.8	969.8	662.1826	0.643474172	662.7043	0.5217	-1.725120177
21	1	121	1036	7	Cube1	2804.6	98.22485207	94.11764706	488.4	772.6	OP	0	0	666.5698	0	0			425.3	0	0	0	12.5	79.16666667	18.75	8.333333333	0	0	4.87804878	48.7804878	24.3902439	24.3902439	21.95121951	0	0	0	0	79.59183673	79.59183673	20.40816327	0	0	480.7	659.6	669.67	0.847761856	670.4734	0.8034	-1.745856945
21	1	121	1037	17	Cube2	2199.7	100	100	523.4	578.5	OP	0	0	672.5588	0	0			476.9	0	0	0	0	94.28571429	14.28571429	5.714285714	0	0	54.76190476	2.380952381	42.85714286	42.85714286	0	0	0	0	0	100	100	0	0	0	-78.1	678.3	675.4858	0.289473244	675.835	0.3492	-1.737217819
21	2	221	1038	29	Cube1	2862.2	100	100	234.3	1139.5	OTP	1	0	679.0934	0	0	830.1	830.1		18.84057971	28.98550725	0	10.14492754	60.86956522	0	10.14492754	0	0	0	0	73.58490566	28.30188679	26.41509434	0	0	0	0	100	100	0	0	1	617.3	862.5	679.1837	0.265154086	679.8109	0.6272	-1.517617219
21	1	121	1039	19	Cube3	2259.1	100	100	718.2	333.1	OTP	1	0	682.5204	1	0	67.1	1051.3		0	0	0	0	71.42857143	57.14285714	28.57142857	0	0	0	0	89.18918919	8.108108108	10.81081081	0	0	0	0	100	100	0	1	1	510	599.2	685.8286	0.098701946	686.3805	0.5519	-1.831004515
21	1	121	1040	25	Cube3	2486.9	100	100	860.9	506.1	OTP	1	0	689.2366	0	0	291	291		0	0	0	0	96.77419355	58.06451613	3.225806452	0	0	40	14.28571429	40	40	5.714285714	0	0	0	0	100	100	0	0	0	-67.1	557.4	691.7497	0.146054495	692.2521	0.5024	-1.882187874
21	2	221	1041	53	Cube3	2870.6	97.6744186	100	670.7	613.5	OTP	1	0	695.9409	0	0	313.3	313.3		0	0	0	2.564102564	79.48717949	51.28205128	17.94871795	0	38.46153846	0	46.15384615	20.51282051	20.51282051	33.33333333	0	0	0	0	100	100	0	0	0	499	632.8	695.2984	0.193887523	696.2299	0.9315	-1.872529381
21	2	221	1042	41	Cube2	2940.8	100	100	320.7	1097	OTP	1	1	702.0065	0	0	1097	111.2		20.89552239	59.70149254	0	11.94029851	28.35820896	28.35820896	38.80597015	40.35087719	42.10526316	0	24.56140351	33.33333333	33.33333333	1.754385965	0	0	0	0	100	100	0	1	1	613.6	938.4	701.4573	0.516289998	702.0375	0.5802	-1.609647362
21	1	121	1043	26	Cube3	2691.9	92.68292683	100	793.4	847.8	OTP	1	0	706.4611	0	0	769.6	769.6		5.769230769	7.692307692	0	0	69.23076923	38.46153846	25	73.33333333	73.33333333	0	3.333333333	20	20	3.333333333	0	0	16.12903226	0	83.87096774	83.87096774	0	1	1	348.5	483.1	709.379	0.441713808	709.8812	0.5022	-1.943519786
21	2	221	1044	38	Cube2	3049.7	100	100	705.5	972.4	OP	0	1	714.4388	1	0			168	3.389830508	5.084745763	0	3.389830508	86.44067797	62.71186441	6.779661017	0	0	0	0	71.42857143	71.42857143	28.57142857	0	0	0	0	100	100	0	1	1	0	804	714.6157	0.517238126	715.1744	0.5587	-1.783049772
21	1	121	1045	20	Cube3	2354.9	100	100	838.1	312.5	OTP	1	0	719.1958	0	0	122.6	122.6		0	40	0	10	15	0	75	95.23809524	100	0	0	0	0	4.761904762	62.06896552	65.51724138	0	0	31.03448276	31.03448276	6.896551724	0	1	969.7	681.4	721.6556	0.040568746	722.1225	0.4669	-1.887541061
21	2	221	1046	30	Cube1	3387.8	99.02912621	100	652.1	873.6	OP	0	1	726.2913	1	0			69.3	53.7037037	55.55555556	0	1.851851852	0	0	44.44444444	0	0	14.08450704	1.408450704	54.92957746	36.61971831	29.57746479	0	0	0	0	100	100	0	1	1	737.3	1165.9	726.747	0.400346053	727.4504	0.7034	-1.603767302
21	2	221	1047	36	Cube1	3145.4	96.2962963	99.47368421	158	1418	OP	0	1	732.4435	1	0			533.4	13.79310345	14.94252874	0	33.33333333	40.22988506	0	12.64367816	0	0	3.333333333	40	38.33333333	38.33333333	18.33333333	0	0	0	0	100	100	0	1	1	566.2	990.9	733.2667	0.231716714	733.8356	0.5689	-1.719704813
21	2	221	1048	32	Cube1	3287.8	98.98989899	100	491.1	859.7	OP	0	1	739.8519	1	0			111	0	0	0	43.39622642	50.94339623	0	5.660377358	0	0	0	0	52.7027027	50	47.2972973	0	0	0	0	100	100	0	0	0	469.1	1225.4	740.3489	0.186089886	741.0444	0.6955	-1.748464901
21	1	121	1049	15	Cube2	2710.9	100	100	726.2	848.8	OTP	1	1	745.6354	0	0	848.8	122.8		5.769230769	9.615384615	0	0	78.84615385	30.76923077	15.38461538	0	0	50	11.11111111	36.11111111	0	2.777777778	0	0	10	0	90	90	0	0	0	610.6	576.8	748.002	0.422487092	748.494	0.492	-1.988896209
21	2	221	1050	40	Cube2	2926.5	100	100	618	803.5	OP	0	1	751.9268	1	0			213.6	9.803921569	11.76470588	0	1.960784314	76.47058824	39.21568627	11.76470588	0	0	0	0	94.73684211	61.40350877	5.263157895	0	0	0	0	100	100	0	1	1	-55.9	928.1	752.0814	0.45954234	752.6376	0.5562	-1.671788017
21	1	121	1051	10	Cube2	2154.5	100	99.23664122	468.7	625.2	OP	0	0	756.0906	0	0			468.6	0	0	0	0	79.48717949	35.8974359	20.51282051	0	0	0	0	92.68292683	39.02439024	7.317073171	0	0	14.28571429	0	85.71428571	85.71428571	0	0	0	123.3	670.4	759.0423	0.475335601	759.3761	0.3338	-1.882449047
21	1	121	1052	2	Cube1	2639	100	100	572.8	583	OP	0	0	761.6983	0	0			415.4	0	0	0	0	88.88888889	41.66666667	11.11111111	0	0	0	0	62.74509804	21.56862745	37.25490196	0	0	0	0	97.2972973	97.2972973	2.702702703	0	0	402.8	826.9	764.7724	0.507792669	765.376	0.6036	-1.804864972
21	2	221	1053	28	Cube1	2837.1	95.29411765	100	391.3	894	OP	0	1	769.8096	1	0			178.6	3.773584906	5.660377358	0	15.09433962	50.94339623	0	30.18867925	0	0	0	0	67.9245283	49.05660377	32.0754717	0	0	0	0	100	100	0	1	1	414.9	861.8	769.9755	0.242253485	770.6566	0.6811	-1.498481352
21	2	221	1054	49	Cube3	3597	100	100	368.2	1325.8	OP	0	1	777.1042	1	0			223.2	55.69620253	58.2278481	1.265822785	17.72151899	21.51898734	21.51898734	3.797468354	0	0	0	0	92.15686275	66.66666667	7.843137255	0	0	0	0	100	100	0	1	1	-19.9	834.5	777.6681	0.225140803	778.7219	1.0538	-1.853198562
21	2	221	1055	52	Cube3	3094.2	100	100	525.1	551.3	OTP	1	1	784.4073	0	0	326.3	326.3		0	0	0	25.71428571	68.57142857	68.57142857	5.714285714	NaN	NaN	NaN	NaN	NaN	NaN	NaN	0	0	0	0	78.125	53.90625	21.875	0	0	0	-122.8	783.0184	2.311396209	785.145	2.1266	-2.90413708
22	2	222	1001	45	Cube2	13374.4	98.00995025	84.2039801	916.9	8924.5	OTP	1	1	902.2969	0	0	8924.5	1285.7		20.44609665	25.0929368	0	0.743494424	51.48698885	33.64312268	27.32342007	0	0	10	17.85714286	47.85714286	36.42857143	24.28571429	0	0	0	0	94.59459459	94.59459459	5.405405405	0	0	357.4	2322.6	900.6168	0.232966573	901.835	1.2182	-6.369782964
22	2	222	1002	36	Cube1	8723.7	100	99.23809524	2926.9	44.5	OP	0	0	916.0824	0	0			44.5	0	0	0	0	100	0	0	8.852459016	19.3442623	29.18032787	0.327868852	42.29508197	28.52459016	19.3442623	0	0	0	0	100	100	0	0	0	2747	5068.2	915.9066	1.220045508	916.5906	0.684	-1.933299604
22	1	122	1003	22	Cube3	2904.8	100	100	289.4	761.1	OTP	1	1	921.6589	0	0	539.2	539.2		100	100	0	0	0	0	0	70	85.71428571	0	0	0	0	30	0	0	0	0	80	80	20	1	1	1262.3	1150.9	928.7051	0.051444013	929.353	0.6479	-1.888344538
22	1	122	1004	15	Cube2	3425.3	99.03381643	100	524.7	413.6	OTP	1	0	929.0012	0	0	413.6	44.7		0	0	0	0	92	44	8	89.24731183	97.84946237	0	1.075268817	2.150537634	2.150537634	7.52688172	0	67.27272727	0	3.636363636	29.09090909	29.09090909	67.27272727	0	0	0	1530.1	935.9316	0.03980629	936.833	0.9014	-2.446635715
22	2	222	1005	44	Cube2	1631	100	87.87878788	1250.9	-1228.6	XXX	0	0	943.1252	0	0			22.3	NaN	NaN	NaN	NaN	NaN	NaN	NaN	53.65853659	58.53658537	0	2.43902439	36.58536585	24.3902439	7.317073171	0	0	0	0	77.5862069	0	22.4137931	0	0	346.4	670.2	937.2893	0.868958981	938.2277	0.9384	-1.871309166
22	1	122	1006	12	Cube2	3338.2	100	100	332.4	952.2	OTP	1	0	945.6335	0	0	952.2	78.2		100	100	0	0	0	0	0	94.73684211	97.89473684	0	3.157894737	0	0	2.105263158	0	0	0	92.59259259	7.407407407	7.407407407	0	1	1	1964.5	1563.5	952.6196	0.145351502	953.0541	0.4345	-1.801864261
22	1	122	1007	13	Cube2	3073.2	95.16129032	100	222.6	984.2	OP	0	1	951.0062	1	0			449.7	61.66666667	65	0	1.666666667	33.33333333	33.33333333	3.333333333	95.18072289	97.59036145	0	0	2.409638554	2.409638554	2.409638554	0	0	0	3.703703704	96.2962963	96.2962963	0	1	1	1316.4	1361	958.6951	0.053549113	959.1322	0.4371	-1.73109637
22	1	122	1008	25	Cube3	2992.4	100	100	390.1	849.4	OTP	1	1	957.988	0	0	134.1	134.1		1.923076923	3.846153846	0	1.923076923	76.92307692	0	19.23076923	84.72222222	87.5	0	0	2.777777778	0	12.5	23.33333333	23.33333333	0	0	70	70	6.666666667	0	0	1284.6	1184	964.6614	0.019150285	965.1509	0.4895	-1.642058293
22	1	122	1009	18	Cube2	5072.7	98.37662338	95.75163399	334.7	2390.5	OTP	1	0	965.0586	0	0	2390.5	1050.2		53.10344828	55.86206897	0	0.689655172	32.4137931	12.4137931	13.79310345	51.32743363	53.98230088	8.849557522	4.424778761	32.74336283	32.74336283	2.654867257	0	0	0	0	100	100	0	1	1	792.6	1862.1	973.337	0.001516302	973.754	0.417	-1.896561884
22	1	122	1010	1	Cube1	3234	96.96969697	100	268.3	787.2	OTP	1	0	971.9916	0	0	485.8	485.8		0	0	0	0	100	0	0	6.976744186	11.62790698	0	2.325581395	86.04651163	0	4.651162791	16.27906977	17.44186047	0	0	81.39534884	81.39534884	2.325581395	0	0	917.3	703.4	978.5462	0.358232786	979.9539	1.4077	-1.550796835
22	1	122	1011	23	Cube3	2334.3	94.36619718	100	0	839.9	OP	0	0	979.1868	0	0			346.2	86.2745098	100	0	0	0	0	13.7254902	37.28813559	100	0	0	0	0	62.71186441	13.79310345	17.24137931	0	0	79.31034483	79.31034483	6.896551724	1	1	1037.5	969.7	986.3501	0.026619326	986.812	0.4619	-2.042570122
22	2	222	1012	52	Cube3	3864.9	100	96.13733906	602.3	803.7	OTP	1	0	991.6699	0	0	134.2	134.2		2	12	0	0	68	32	30	21.10091743	23.85321101	0.917431193	0.917431193	64.22018349	64.22018349	12.8440367	0	0	0	0	100	100	0	1	1	637.2	1806.5	988.3224	0.355440611	988.9965	0.6741	-1.904725666
22	2	222	1013	34	Cube1	2539.2	100	92.20779221	236.5	704.4	OTP	1	1	998.6631	0	0	123.3	123.3		4.545454545	9.090909091	0	2.272727273	43.18181818	0	50	0	0	18.51851852	0	57.40740741	38.88888889	24.07407407	0	0	0	0	97.72727273	97.72727273	2.272727273	0	0	510.5	881.2	994.3902	0.605684675	995.1064	0.7162	-2.032683567
22	1	122	1014	9	Cube1	2644	86.41975309	100	290.2	793.2	OP	0	1	998.2791	1	0			380.3	100	100	0	0	0	0	0	64.44444444	100	0	0	0	0	35.55555556	10.41666667	12.5	0	2.083333333	83.33333333	83.33333333	4.166666667	1	1	802	734	1005.161	0.174462863	1005.931	0.77	-1.622314628
22	2	222	1015	31	Cube1	3141	100	92.63157895	1076	492	OTP	1	0	1010.883	0	0	57	57		64.51612903	93.5483871	0	3.225806452	0	0	32.25806452	71.66666667	75	0	0	25	25	3.333333333	0	0	0	0	83.33333333	83.33333333	16.66666667	1	1	715	983	1006.634	0.451086758	1007.215	0.581	-1.74810603
22	1	122	1016	26	Cube3	2021	97.58064516	100	387	469	FP	0	1	1011.147	1	1			346	70	100	0	0	0	0	30	0	100	0	0	0	0	100	0	100	0	0	0	0	100	1	1	NaN	616	1017.986	0.084449536	1018.468	0.482	-1.769001198
22	1	122	1017	6	Cube1	2490	85.52631579	100	134	871	FTP	1	1	1016.464	1	1	595	495		100	100	0	0	0	0	0	95.83333333	95.83333333	0	0	0	0	4.166666667	0	0	0	0	95	95	5	1	1	748	782	1023.603	0.624764188	1024.25	0.647	-1.647522241
22	2	222	1018	51	Cube3	2254	100	95.62043796	NaN
22	2	222	1019	33	Cube1	2177	100	100	NaN
22	1	122	1020	27	Cube3	2171	92.48120301	100	406	480	OP	0	0	1034.069	0	0			480	100	100	0	0	0	0	0	100	100	0	0	0	0	0	100	100	0	0	0	0	0	1	1	NaN	816	1040.731	0.013734321	1041.133	0.402	-1.735292053
22	1	122	1021	14	Cube2	1731	90.47619048	100	239	469	FTP	1	1	1039.582	1	1	469	469		100	100	0	0	0	0	0	100	100	0	0	0	0	0	22.72727273	100	0	0	0	0	77.27272727	1	1	NaN	614	1046.26	0.187156731	1046.606	0.346	-1.946519633
22	2	222	1022	47	Cube3	2669	100	98.7654321	NaN
22	2	222	1023	48	Cube3	2513	100	94.07894737	NaN
22	1	122	1024	2	Cube1	2285	100	100	268	536	OTP	1	1	1057.514	0	0	101	101		18.18181818	100	0	0	0	0	81.81818182	0	100	0	0	0	0	100	0	22.64150943	0	0	39.62264151	39.62264151	60.37735849	0	1	1047	547	1063.518	0.479409516	1064.385	0.867	-1.628951737
22	1	122	1025	16	Cube2	2246	96.35036496	100	458	800	FTP	1	0	1089.026	1	1	800	268		16.32653061	100	0	0	0	0	83.67346939	100	100	0	0	0	0	0	91.30434783	100	0	0	0	0	8.695652174	1	1	NaN	572	1096.212	0.233695049	1096.569	0.357	-1.874265112
22	2	222	1026	28	Cube1	2431	100	97.27891156	NaN
22	1	122	1027	11	Cube2	1730	100	100	225	513	OTP	1	1	1100.564	0	0	513	101		100	100	0	0	0	0	0	94.44444444	100	0	0	0	0	5.555555556	4.545454545	13.63636364	0	86.36363636	0	0	9.090909091	1	1	NaN	582	1106.602	0.258827306	1106.947	0.345	-1.784724416
22	1	122	1028	3	Cube1	2022	100	100	100	723	OTP	1	1	1104.87	0	0	270	270		100	100	0	0	0	0	0	85.18518519	100	0	0	0	0	14.81481481	9.302325581	27.90697674	16.27906977	0	34.88372093	34.88372093	39.53488372	1	1	817	425	1110.924	0.177132522	1111.628	0.704	-1.774299968
22	2	222	1029	30	Cube1	2033	100	97.56097561	1720	-862	XXX	0	0	1116.554	0	0			858	NaN	NaN	NaN	NaN	NaN	NaN	NaN	0	55.55555556	36.11111111	2.777777778	8.333333333	8.333333333	52.77777778	0	0	0	0	100	100	0	0	0	517	584	1111.009	0.298699892	1111.567	0.558	-1.607957057
22	1	122	1030	8	Cube1	2120	100	100	220	515	OTP	1	1	1115.173	0	0	112	112		100	100	0	0	0	0	0	100	100	0	0	0	0	0	2.083333333	4.166666667	16.66666667	0	0	0	81.25	1	1	NaN	525	1121.164	0.552789344	1121.948	0.784	-1.558584742
22	1	122	1031	20	Cube3	2334	97.18309859	100	224	495	OP	0	0	1120.623	0	0			246	100	100	0	0	0	0	0	100	100	0	0	0	0	0	21.66666667	21.66666667	0	0	55	55	23.33333333	1	1	783	582	1127.043	0.029293175	1128.026	0.983	-1.814689037
22	2	222	1032	40	Cube2	2734	100	95.78313253	2368	-1315	XXX	0	0	1134.143	0	0			1053	NaN	NaN	NaN	NaN	NaN	NaN	NaN	0	0	0	0	93.33333333	93.33333333	6.666666667	0	0	0	0	100	100	0	0	0	78	1227	1128.768	0.45381359	1129.213	0.445	-1.540520627
22	2	222	1033	37	Cube2	1910	100	99.13793103	NaN
22	1	122	1034	5	Cube1	1944	100	100	23	737	OTP	1	0	1137.281	0	0	425	425		43.18181818	100	0	0	0	0	56.81818182	0	78.78787879	3.03030303	0	15.15151515	15.15151515	81.81818182	0	0	0	0	100	100	0	1	1	403	539	1143.588	0.384716116	1144.189	0.601	-1.853061486
22	2	222	1035	39	Cube2	2211	100	100	1954	-915	XXX	0	0	1149.293	0	0			1039	NaN	NaN	NaN	NaN	NaN	NaN	NaN	0	0	2.564102564	82.05128205	15.38461538	15.38461538	-1.42E-14	0	0	0	0	100	100	0	0	0	249	628	1143.726	0.195613669	1144.251	0.525	-1.61581114
22	2	222	1036	29	Cube1	2081	100	100	1086	-211	XXX	0	0	1156.084	0	0			875	NaN	NaN	NaN	NaN	NaN	NaN	NaN	0	0	23.40425532	0	76.59574468	19.14893617	0	0	0	0	0	100	100	0	0	0	559	761	1151.345	0.165310717	1151.791	0.446	-1.688043253
22	2	222	1037	50	Cube3	2010	100	95.90163934	785	-168	XXX	0	0	1160.955	0	0			617	NaN	NaN	NaN	NaN	NaN	NaN	NaN	27.90697674	32.55813953	2.325581395	0	23.25581395	23.25581395	46.51162791	0	0	0	0	97.61904762	97.61904762	2.380952381	0	0	526	694	1156.193	0.292736015	1156.885	0.692	-1.827652595
22	2	222	1038	38	Cube2	1722	100	100	1084	-481	XXX	0	0	1167.412	0	0			603	NaN	NaN	NaN	NaN	NaN	NaN	NaN	0	0	0	0	73.17073171	73.17073171	26.82926829	0	0	0	0	100	100	0	0	0	168	659	1162.313	0.236746255	1162.75	0.437	-1.71103433
22	1	122	1039	19	Cube3	1787	100	100	257	547	OP	0	0	1167.318	0	0			67	100	100	0	0	0	0	0	100	100	0	0	0	0	0	60.71428571	100	0	0	0	0	39.28571429	1	1	NaN	469	1173.7	0.041101268	1174.147	0.447	-1.690005369
22	2	222	1040	41	Cube2	2004	100	100	NaN
22	1	122	1041	10	Cube2	1579	100	100	358	335	FTP	1	1	1178.22	1	1	335	335		100	100	0	0	0	0	0	100	100	0	0	0	0	0	86.95652174	100	0	0	0	0	13.04347826	1	1	NaN	449	1184.739	0.434936164	1185.094	0.355	-1.932692627
22	2	222	1042	53	Cube3	2216	100	100	1854	-1203	XXX	0	0	1191.089	0	0			651	NaN	NaN	NaN	NaN	NaN	NaN	NaN	0	0	5	0	70	17.5	25	0	0	0	0	100	100	0	0	0	514	648	1185.257	0.739306953	1186.151	0.894	-2.008545058
22	1	122	1043	21	Cube3	1965	81.66666667	100	22	234	OP	0	0	1192.831	0	0			123	100	100	0	0	0	0	0	87.67123288	100	0	0	0	0	12.32876712	0	60.71428571	0	0	35.71428571	35.71428571	64.28571429	1	1	1464	1195	1199.626	0.075771756	1200.073	0.447	-1.871651547
22	1	122	1044	17	Cube2	2067	99.21875	100	344	-168	XXX	0	0	1198.271	0	0			176	NaN	NaN	NaN	NaN	NaN	NaN	NaN	78.37837838	100	0	0	0	0	21.62162162	10.52631579	100	0	0	0	0	89.47368421	0	0	NaN	1217	1204.675	0.108249322	1205.29	0.615	-2.714893749
22	2	222	1045	32	Cube1	2103	100	100	1285	-573	XXX	0	0	1210.417	0	0			712	NaN	NaN	NaN	NaN	NaN	NaN	NaN	0	0	23.91304348	0	71.73913043	45.65217391	4.347826087	0	0	0	0	100	100	0	0	0	-67	748	1205.33	1.065402936	1205.944	0.614	-1.70477899
22	1	122	1046	4	Cube1	2033	90.24390244	100	292	568	OTP	1	1	1209.195	0	0	335	335		100	100	0	0	0	0	0	54.54545455	100	0	0	0	0	45.45454545	0	17.39130435	0	2.173913043	76.08695652	76.08695652	21.73913043	1	1	464	345	1215.243	0.087745328	1215.988	0.745	-1.754738611
22	2	222	1047	54	Cube3	2371	100	97.22222222	841	-56	XXX	0	0	1219.587	0	0			785	NaN	NaN	NaN	NaN	NaN	NaN	NaN	0	0	27.08333333	0	72.91666667	16.66666667	0	0	0	0	0	91.66666667	91.66666667	8.333333333	0	0	648	782	1215.037	0.356418142	1215.819	0.782	-1.807025865
22	2	222	1048	35	Cube1	1967	99.15254237	92.5	756	-33	XXX	0	0	1224.499	0	0			723	NaN	NaN	NaN	NaN	NaN	NaN	NaN	0	0	26.31578947	2.631578947	71.05263158	7.894736842	0	0	0	0	0	79.48717949	79.48717949	20.51282051	0	0	547	614	1219.795	0.630423351	1220.421	0.626	-1.864374287
22	2	222	1049	42	Cube2	1854	100	100	1654	-950	XXX	0	0	1231.529	0	0			704	NaN	NaN	NaN	NaN	NaN	NaN	NaN	0	0	0	0	95.12195122	95.12195122	4.87804878	0	0	0	0	100	100	0	0	0	-33	660	1225.962	0.488327414	1226.43	0.468	-1.750850503
22	1	122	1050	7	Cube1	2042	100	100	268	592	OTP	1	1	1233.131	0	0	326	326		100	100	0	0	0	0	0	46.15384615	100	0	0	0	0	53.84615385	0	6.976744186	0	0	86.04651163	86.04651163	13.95348837	1	1	430	417	1239.225	0.210895198	1239.926	0.701	-1.888237882
22	2	222	1051	49	Cube3	2178	100	93.93939394	894	-68	XXX	0	0	1244.464	0	0			826	NaN	NaN	NaN	NaN	NaN	NaN	NaN	0	0	48.71794872	33.33333333	0	0	17.94871795	0	0	9.302325581	0	76.74418605	76.74418605	13.95348837	0	0	681	637	1239.746	0.346354136	1240.449	0.703	-1.886517548
22	2	222	1052	46	Cube3	2010	100	95.90163934	211	492	FP	0	0	1249.021	0	1			492	0	0	0	6.896551724	89.65517241	0	3.448275862	0	0	2.5	0	90	22.5	7.5	0	0	0	0	89.74358974	89.74358974	10.25641026	0	0	466	656	1244.594	0.319788847	1245.23	0.636	-1.850970226
22	1	122	1053	24	Cube3	2077	88.97637795	100	443	540	OTP	1	0	1248.179	1	0	11	983		100	100	0	0	0	0	0	69.6969697	100	0	0	0	0	30.3030303	0	73.33333333	0	0	23.33333333	23.33333333	76.66666667	1	1	883	525	1255.053	0.274806282	1255.544	0.491	-1.806600541
22	2	222	1054	43	Cube2	1894	100	93.91304348	NaN
22	2	222	1055	44	Cube2	1776	100	100	725	-34	XXX	0	0	1264.246	0	0			691	0	0	0	0	100	100	0	0	0	0	0	94.59459459	72.97297297	5.405405405	0	0	0	0	96.42857143	96.42857143	3.571428571	0	0	0	601	1259.559	0.346357524	1260.009	0.45	-1.655028047
23	2	223	1001	47	Cube3	28521.8	98.65575687	97.89842382	390.7	25402.7	OTP	1	1	565.0587	0	0	24808.1	167.6		58.92388451	49.34383202	0	2.82152231	18.8976378	1.57480315	19.35695538	0	0	12.98701299	0	81.81818182	50.64935065	5.194805195	0	0	0	0	98.87640449	98.87640449	1.123595506	0	0	618.7	1274.3	496.1493	0.169911978	497.6121	1.4628	-1.732115331
23	1	123	1002	7	Cube1	4611.5	100	100	792.3	1607.7	OP	0	0	507.4232	0	0			79	30.92783505	32.98969072	0	2.06185567	61.8556701	0	5.154639175	38.0952381	41.26984127	6.349206349	12.6984127	7.936507937	7.936507937	34.92063492	0	0	0	0	97.10144928	97.10144928	2.898550725	1	1	960	1026.7	580.4755	0.312611441	581.6025	1.127	-1.660545693
23	1	123	1003	15	Cube2	3755.1	100	100	1433.5	804.5	OTP	1	0	516.7286	0	0	804.5	345.9		52.08333333	77.08333333	0	2.083333333	20.83333333	20.83333333	25	33.33333333	36.50793651	58.73015873	1.587301587	6.349206349	6.349206349	0	0	0	0	0	88.46153846	88.46153846	11.53846154	1	1	970.8	1038	588.5284	0.083864265	588.9428	0.4144	-1.856582004
23	2	223	1004	42	Cube2	2927.3	100	97.74011299	439.6	904.9	OTP	1	0	593.1613	0	0	904.9	450.8		40	40	0	3.636363636	49.09090909	49.09090909	7.272727273	0	0	0	0	94.73684211	61.40350877	5.263157895	0	0	0	0	97.36842105	97.36842105	2.631578947	0	0	0	931.2	524.2122	0.524086848	524.8345	0.6223	-1.584300342
23	2	223	1005	32	Cube1	3351	100	100	737.1	514.3	OP	0	1	599.2182	1	0			110.7	9.677419355	12.90322581	0	3.225806452	83.87096774	0	3.225806452	0	0	0	0	75	3.846153846	25	0	0	0	0	100	100	0	1	1	815.9	849.9	530.2222	0.599083853	531.462	1.2398	-1.726881163
23	1	123	1006	5	Cube1	3036.5	100	100	770	603.4	OP	0	0	536.3652	0	0			334.7	0	0	0	0	100	0	0	0	0	0	27.27272727	43.18181818	0	29.54545455	0	0	0	0	72.22222222	72.22222222	27.77777778	0	0	950.7	714.9	608.0959	0.123122464	608.9808	0.8849	-1.567211402
23	1	123	1007	3	Cube1	4143.1	97.6076555	100	0	1642.9	OTP	1	0	543.3359	0	0	402.4	402.4		100	100	0	0	0	0	0	23.25581395	27.90697674	16.27906977	13.95348837	0	0	46.51162791	0	0	0	0	76.5625	76.5625	23.4375	1	1	801.8	701.4	614.8538	0.153953905	615.9061	1.0523	-1.596833796
23	2	223	1008	41	Cube2	2644.9	100	97.5	200.9	636.1	FTP	1	1	619.1249	1	1	636.1	636.1		61.53846154	66.66666667	0	2.564102564	28.20512821	28.20512821	7.692307692	0	0	0	0	90.90909091	60.60606061	9.090909091	0	0	0	0	100	100	0	1	1	45	1082.2	550.7041	0.503869695	551.4099	0.7058	-1.852431756
23	1	123	1009	25	Cube3	4143.6	100	100	33.9	2168.5	OP	0	1	554.9514	1	0			815.4	20.76923077	51.53846154	0	1.538461538	46.15384615	13.07692308	31.53846154	35.9375	39.0625	10.9375	7.8125	1.5625	1.5625	43.75	0	0	0	0	98.07692308	98.07692308	1.923076923	1	1	1027.2	1050.5	628.5738	0.083635177	629.4234	0.8496	-1.687788513
23	2	223	1010	34	Cube1	3105.5	100	100	390	570.6	OTP	1	1	633.9473	0	0	123.1	123.1		14.28571429	17.14285714	0	2.857142857	80	0	2.857142857	0	0	0	0	66.10169492	0	33.89830508	0	0	0	0	97.18309859	97.18309859	2.816901408	0	0	985.1	972.9	564.7044	0.653282679	565.8661	1.1617	-1.800871174
23	1	123	1011	16	Cube2	2212.3	100	100	620.9	518.7	FTP	1	0	569.262	1	1	518.7	518.7		6.25	6.25	0	3.125	84.375	71.875	6.25	38.88888889	41.66666667	33.33333333	27.77777778	0	0	0	0	0	7.407407407	0	92.59259259	92.59259259	0	1	1	603.6	581.6	641.3972	0.115888107	641.8237	0.4265	-1.797246502
23	2	223	1012	46	Cube3	2433.8	100	100	207.9	684	OTP	1	1	645.3706	0	0	483	483		75	75	0	2.5	22.5	0	0	0	0	0	0	53.06122449	0	46.93877551	0	0	0	0	91.30434783	91.30434783	8.695652174	1	1	838.1	804.3	576.2949	0.30580864	577.0355	0.7406	-1.635840893
23	2	223	1013	45	Cube2	2085.6	100	100	167.1	637.2	OTP	1	1	651.4612	0	0	637.2	180.3		30	35	0	2.5	65	65	2.5	0	0	0	0	100	100	0	0	0	0	0	97.36842105	97.36842105	2.631578947	0	0	0	666.3	581.9697	0.529490618	582.5723	0.6026	-1.679122917
23	2	223	1014	50	Cube3	2301.4	100	100	537.7	369.7	FTP	1	1	657.0895	1	1	369.7	369.7		30.43478261	34.7826087	0	4.347826087	60.86956522	0	4.347826087	0	0	0	0	92.5	22.5	7.5	0	0	0	0	100	100	0	1	1	479.9	647.6	588.3184	0.346949696	589.033	0.7146	-1.854158192
23	1	123	1015	11	Cube2	3607.4	100	100	1874.3	526.8	FTP	1	1	593.1204	1	1	526.8	526.8		90.625	100	0	6.25	0	0	3.125	0	22.91666667	0	22.91666667	77.08333333	77.08333333	0	0	0	0	0	95.65217391	95.65217391	4.347826087	1	1	167.2	781.6	666.7096	0.180467316	667.0781	0.3685	-1.883423678
23	2	223	1016	51	Cube3	2302.5	100	100	287.9	549	OTP	1	0	671.1757	0	0	381.4	381.4		100	100	0	0	0	0	0	39.02439024	39.02439024	2.43902439	2.43902439	24.3902439	24.3902439	31.70731707	0	0	0	0	100	100	0	1	1	475.2	656.6	601.8793	0.148172191	602.6611	0.7818	-1.835662178
23	1	123	1017	20	Cube3	2438.2	97.2972973	100	575.6	691.1	OP	0	0	607.3876	0	0			691.1	30.95238095	35.71428571	0	4.761904762	57.14285714	21.42857143	7.142857143	27.02702703	29.72972973	27.02702703	35.13513514	5.405405405	5.405405405	5.405405405	0	0	0	0	100	100	0	1	1	557.8	602.5	679.085	0.011758438	679.602	0.517	-1.733220205
23	1	123	1018	19	Cube3	2900.1	96.61016949	100	625.7	1064.1	OP	0	0	612.5323	0	0			189.6	23.4375	51.5625	0	29.6875	43.75	6.25	3.125	22.72727273	22.72727273	29.54545455	45.45454545	2.272727273	2.272727273	1.42E-14	0	0	0	0	100	100	0	1	1	715.1	715.1	684.7162	0.049102104	685.1592	0.443	-1.962566139
23	2	223	1019	37	Cube2	2207.4	100	100	223	544.1	OTP	1	0	688.968	0	0	544.1	78.6		61.76470588	64.70588235	0	2.941176471	32.35294118	32.35294118	2.941176471	0	0	0	0	75.47169811	75.47169811	24.52830189	0	0	0	0	100	100	0	0	0	0	871.4	619.5726	0.67937323	620.1043	0.5317	-1.622352544
23	1	123	1020	13	Cube2	2131.8	100	100	468.6	502.8	FTP	1	1	623.3821	1	1	502.8	502.8		100	100	0	0	0	0	0	51.28205128	92.30769231	20.51282051	17.94871795	7.692307692	7.692307692	2.564102564	0	0	0	0	100	100	0	1	1	582	637.9	695.4056	0.27241106	695.8624	0.4568	-1.803073296
23	1	123	1021	14	Cube2	2308.1	100	100	33.8	1109	FTP	1	1	629.387	1	1	1109	1109		16.17647059	19.11764706	0	1.470588235	73.52941176	52.94117647	8.823529412	41.02564103	51.28205128	48.71794872	2.564102564	0	0	7.692307692	0	0	6.896551724	0	93.10344828	93.10344828	0	1	1	647.6	636.4	701.5829	0.298349131	702.0486	0.4657	-1.583692203
23	2	223	1022	31	Cube1	3820.2	100	100	235.1	467.4	OTP	1	1	705.9163	1	0	11.3	702.5		100	100	0	0	0	0	0	25	27.27272727	9.090909091	2.272727273	43.18181818	0	20.45454545	0	0	3.448275862	0	80	80	16.55172414	1	1	726.4	715	636.9859	0.527283164	639.3841	2.3982	-1.773015816
23	2	223	1023	54	Cube3	2305.3	100	100	660.5	190.1	OTP	1	0	713.5107	0	0	190.1	190.1		81.81818182	90.90909091	0	9.090909091	0	0	9.090909091	0	0	27.27272727	2.272727273	68.18181818	29.54545455	2.272727273	0	0	0	0	100	100	0	1	1	469.3	714.9	644.0577	0.113059631	644.8062	0.7485	-1.729299206
23	2	223	1024	43	Cube2	2088.9	100	100	453.9	323.9	FTP	1	0	718.4057	1	1	323.9	323.9		0	0	0	0	100	100	0	0	0	0	0	70.45454545	70.45454545	29.54545455	0	0	0	0	100	100	0	1	1	0	714.7	649.5533	0.756539466	650.1345	0.5812	-1.602752687
23	1	123	1025	6	Cube1	2524.2	100	100	286	673.9	OTP	1	0	654.3117	0	0	100.5	100.5		0	0	0	2.43902439	56.09756098	0	41.46341463	34.14634146	39.02439024	2.43902439	29.26829268	29.26829268	29.26829268	4.87804878	0	0	0	0	100	100	0	0	0	445.9	659.6	725.4878	0.259314927	726.3251	0.8373	-1.482741581
23	2	223	1026	44	Cube2	1735.2	100	100	443	212.5	OTP	1	0	730.432	0	0	212.5	212.5		42.85714286	50	0	7.142857143	42.85714286	42.85714286	7.142857143	0	0	0	0	100	100	0	0	0	0	0	96.77419355	96.77419355	3.225806452	1	1	0	569.4	660.8801	0.482021866	661.3716	0.4915	-1.632154343
23	2	223	1027	48	Cube3	2407.9	100	100	534.8	302.7	OTP	1	0	735.2044	0	0	302.7	302.7		0	0	0	0	88.23529412	0	11.76470588	0	32.5	0	40	20	12.5	40	0	0	0	0	100	100	0	0	0	562.9	652.4	665.8063	0.085023229	666.74	0.9337	-1.870612045
23	2	223	1028	33	Cube1	2502.1	100	100	469.6	322.8	OTP	1	0	741.1687	0	0	67.2	67.2		0	0	0	0	65	0	35	37.03703704	38.88888889	0	3.703703704	3.703703704	3.703703704	55.55555556	0	0	0	0	100	100	0	0	0	867.5	878.7	671.7673	0.494027383	672.5867	0.8194	-1.718071601
23	1	123	1029	22	Cube3	1541.1	95.78947368	100	192.7	916.7	OP	0	1	676.0487	1	0			324.2	19.64285714	19.64285714	0	0	53.57142857	53.57142857	26.78571429	NaN	NaN	NaN	NaN	NaN	NaN	NaN	0	0	0	0	71.42857143	71.42857143	28.57142857	1	1	-55.8	-190	747.1782	0.017438467	747.7493	0.5711	-1.788720165
23	1	123	1030	27	Cube3	2392.4	100	100	576.6	630.1	OP	0	1	681.0825	1	0			346.9	61.53846154	100	0	0	0	0	38.46153846	0	23.25581395	34.88372093	0	39.53488372	16.27906977	25.58139535	0	0	0	0	100	100	0	1	1	578.8	701.9	752.8301	0.080780956	753.2455	0.4154	-1.781517512
23	2	223	1031	35	Cube1	2333.5	100	100	189.7	551.5	OTP	1	0	756.7302	0	0	234.9	234.9		38.23529412	38.23529412	0	2.941176471	58.82352941	0	0	0	0	0	0	95.45454545	13.63636364	4.545454545	0	0	0	0	100	100	0	0	0	559.2	710.5	687.3379	0.518953308	688.2015	0.8636	-1.591085378
23	1	123	1032	23	Cube3	2389.2	100	100	583.8	670.3	OTP	1	0	691.4947	1	0	44.6	1254.1		0	0	0	0	73.17073171	12.19512195	26.82926829	0	0	33.33333333	43.58974359	23.07692308	17.94871795	-1.42E-14	0	0	0	0	100	100	0	1	1	504.1	638.3	763.79	0.034763991	764.2238	0.4338	-1.718636999
23	1	123	1033	24	Cube3	2120.9	96.89922481	100	406.6	593.5	OTP	1	0	698.0767	0	0	147.1	147.1		36.11111111	41.66666667	0	5.555555556	55.55555556	0	2.777777778	54.28571429	60	0	5.714285714	2.857142857	2.857142857	37.14285714	0	0	0	0	100	100	0	1	1	537.5	571	769.2075	0.035103041	769.6866	0.4791	-1.600903327
23	1	123	1034	1	Cube1	3851.8	100	100	904.3	1530.1	OTP	1	0	704.5891	0	0	133.7	133.7		55.91397849	77.41935484	0	9.677419355	21.50537634	0	12.90322581	0	0	0	2.43902439	75.6097561	34.14634146	21.95121951	0	0	0	0	100	100	0	0	0	411.4	669.4	775.7969	0.103720913	776.4891	0.6922	-1.985500367
23	1	123	1035	9	Cube1	3227.8	89.84771574	100	324.5	749.7	OP	0	0	710.9099	0	0			749.7	28.26086957	30.43478261	0	2.173913043	65.2173913	0	4.347826087	34.56790123	35.80246914	0	1.234567901	61.72839506	61.72839506	2.469135802	0	0	0	0	100	100	0	1	1	447.8	1330.3	783.4048	0.441232294	784.1644	0.7596	-2.077095124
23	2	223	1036	52	Cube3	2501.9	100	96.05263158	300	470.8	OTP	1	1	788.5543	0	0	245.7	245.7		13.79310345	17.24137931	0	3.448275862	75.86206897	13.79310345	6.896551724	0	0	0	0	100	100	0	0	0	0	0	90.47619048	90.47619048	9.523809524	0	0	0	682	719.1443	0.116688968	720.1717	1.0274	-1.718795341
23	1	123	1037	8	Cube1	2658.4	96.2962963	100	636	591.6	OP	0	1	724.1815	1	0			591.6	100	100	0	0	0	0	0	26.19047619	28.57142857	0	30.95238095	23.80952381	23.80952381	19.04761905	0	0	0	0	100	100	0	1	1	537.6	684.5	795.8612	0.244570688	796.5634	0.7022	-1.910129478
23	2	223	1038	29	Cube1	2193	95.4887218	100	333.5	401.3	OTP	1	1	800.6389	0	0	134.2	134.2		0	20	0	0	80	0	20	0	0	0	25.64102564	53.84615385	7.692307692	20.51282051	0	0	0	0	96	96	4	0	0	572.5	639.5	731.0738	0.31246966	731.889	0.8152	-1.490477411
23	2	223	1039	39	Cube2	1969.8	100	100	185.4	540	OP	0	0	805.92	0	0			181.5	40	45.71428571	0	0	54.28571429	54.28571429	5.714285714	69.56521739	71.73913043	0	26.08695652	2.173913043	2.173913043	2.173913043	0	0	0	0	100	100	0	1	1	732.7	755.2	736.8891	0.604402474	737.3508	0.4617	-1.603277335
23	1	123	1040	26	Cube3	2386.4	97.24137931	100	234.6	837.1	OP	0	0	740.5798	0	0			201.1	5.882352941	50.98039216	0	1.960784314	49.01960784	0	43.1372549	2.222222222	20	28.88888889	37.77777778	15.55555556	8.888888889	15.55555556	0	0	0	0	100	100	0	1	1	670	737.1	812.57	0.00802944	813.0801	0.5101	-2.00409249
23	2	223	1041	28	Cube1	2737.7	100	100	225.3	612.3	OTP	1	1	816.6121	0	0	78.2	78.2		60.52631579	60.52631579	0	2.631578947	36.84210526	0	0	0	0	22.44897959	8.163265306	44.89795918	14.28571429	24.48979592	0	0	0	0	100	100	0	0	0	677.5	790.3	747.1445	0.313348499	748.1309	0.9864	-1.598339299
23	1	123	1042	4	Cube1	2841	100	100	607.3	680.9	OTP	1	0	752.1183	0	0	66.9	66.9		50	52.38095238	0	2.380952381	42.85714286	0	4.761904762	42.85714286	44.89795918	0	0	51.02040816	51.02040816	6.12244898	0	0	0	0	100	100	0	1	1	337.3	804.4	823.4034	0.068449545	824.087	0.6836	-1.602560888
23	1	123	1043	10	Cube2	2064.8	100	100	370.5	614.5	FTP	1	1	756.4618	1	1	614.5	614.5		100	100	0	0	0	0	0	38.88888889	77.77777778	0	36.11111111	22.22222222	22.22222222	2.777777778	0	0	0	0	100	100	0	1	1	449.7	584.9	828.4429	0.054283734	828.8885	0.4456	-1.788640042
23	2	223	1044	40	Cube2	2003	100	100	225.1	579.4	FTP	1	1	831.6581	1	1	579.4	145.2		0	0	0	0	100	100	0	0	0	16.27906977	72.09302326	11.62790698	11.62790698	0	0	0	19.35483871	0	77.41935484	77.41935484	3.225806452	1	1	0	693.4	762.8085	0.456555828	763.311	0.5025	-1.628206408
23	1	123	1045	18	Cube2	1958.5	98.34710744	100	57.2	784.6	FTP	1	1	766.9072	1	1	784.6	502.6		25.53191489	55.31914894	0	6.382978723	40.42553191	40.42553191	27.65957447	60.52631579	86.84210526	36.84210526	0	0	0	2.631578947	0	0	28.57142857	0	71.42857143	71.42857143	0	1	1	735.9	624.8	838.6175	0.145115352	839.066	0.4485	-1.790360858
23	2	223	1046	49	Cube3	2700.9	100	100	736.6	123.4	OTP	1	0	842.5059	0	0	123.4	123.4		0	0	0	0	100	0	0	0	0	0	0	77.5862069	36.20689655	22.4137931	0	0	0	0	98.14814815	98.14814815	1.851851852	0	0	600.8	959.2	773.2379	0.076389296	774.1108	0.8729	-1.652658521
23	1	123	1047	12	Cube2	2264	100	100	625.1	212	FTP	1	1	777.7656	1	1	212	212		100	100	0	0	0	0	0	35.55555556	66.66666667	15.55555556	28.88888889	17.77777778	17.77777778	2.222222222	0	0	0	0	100	100	0	1	1	476.4	726.1	849.7447	0.345651626	850.3889	0.6442	-1.598036082
23	1	123	1048	21	Cube3	2543.7	96.77419355	100	27.6	1007.6	OP	0	0	783.4802	0	0			1007.6	100	100	0	0	0	0	0	32.14285714	55.35714286	0	23.21428571	39.28571429	39.28571429	5.357142857	0	0	0	0	100	100	0	1	1	501.5	916.6	855.8214	0.12564571	856.3423	0.5209	-1.61268809
23	2	223	1049	53	Cube3	2971.3	100	99.44444444	1341.2	177	FTP	1	0	859.2609	1	1	177	177		0	100	0	100	0	0	0	52.27272727	61.36363636	2.272727273	4.545454545	31.81818182	31.81818182	9.090909091	0	0	0	0	100	100	0	1	1	397.7	712.2	791.1336	0.393175737	791.8848	0.7512	-1.790582612
23	1	123	1050	17	Cube2	2097.3	100	100	242.3	629.8	FTP	1	1	795.3353	1	1	629.8	629.8		0	0	0	0	92.30769231	35.8974359	7.692307692	31.11111111	37.77777778	13.33333333	20	31.11111111	31.11111111	4.444444444	0	0	0	7.407407407	92.59259259	92.59259259	0	1	1	-44.9	737.3	867.3599	0.084218841	867.7822	0.4223	-1.803435046
23	2	223	1051	36	Cube1	2796.1	100	100	759.3	134.4	OTP	1	0	872.0178	0	0	134.4	134.4		0	0	0	0	100	0	0	0	0	16.27906977	0	79.06976744	4.651162791	4.651162791	0	0	0	0	93.15068493	93.15068493	6.849315068	0	0	596.4	697.4	802.5189	0.343342315	803.7137	1.1948	-1.596477689
23	1	123	1052	2	Cube1	2724.9	98.19277108	100	435.1	819.6	OTP	1	0	807.89	0	0	135.5	135.5		74	78	0	24	0	0	2	30.23255814	30.23255814	0	2.325581395	30.23255814	30.23255814	37.20930233	0	0	0	0	100	100	0	1	1	472.2	706.5	879.1332	0.105961406	879.8483	0.7151	-1.560912354
23	2	223	1053	38	Cube2	2045.1	100	100	393.8	345.7	FTP	1	0	883.0507	1	1	345.7	345.7		0	0	0	0	100	100	0	0	0	0	32.69230769	67.30769231	67.30769231	0	0	0	0	0	100	100	0	1	1	0	847.3	814.2808	0.466697615	814.7384	0.4576	-1.656818115
23	2	223	1054	30	Cube1	2079	100	100	556.5	180.2	FTP	1	1	889.8571	1	1	180.2	180.2		100	100	0	0	0	0	0	18.42105263	18.42105263	0	5.263157895	71.05263158	13.15789474	5.263157895	0	0	0	0	100	100	0	1	1	480.7	615.3	820.8607	0.318176879	821.5968	0.7361	-1.506017129
24	1	124	1001	12	Cube2	9287.3	97.6744186	98.21109123	777.4	6156.8	OTP	1	0	449.5937	0	0	6156.8	860.2		37.56756757	57.56756757	0	1.081081081	35.40540541	23.24324324	25.94594595	30.66666667	32	1.333333333	14.66666667	52	52	1.333333333	0	46.875	46.875	18.75	34.375	34.375	0	1	1	0	1229.5	454.8835	0.5154672	455.9311	1.0476	-1.549738596
24	2	224	1002	29	Cube1	2837.1	99.41860465	98.8372093	736.6	581.7	OTP	1	0	463.3061	0	0	134.1	134.1		0	0	0	0	88.88888889	30.55555556	11.11111111	0	40	37.77777778	6.666666667	13.33333333	0	42.22222222	0	0	8.333333333	0	72.91666667	72.91666667	18.75	0	0	942.4	729.4	461.0532	0.330340265	461.8358	0.7826	-1.923667013
24	1	124	1003	1	Cube1	2873.9	100	100	286.1	931.1	OP	0	0	465.049	0	0			79.1	7.142857143	12.5	0	1.785714286	82.14285714	0	8.928571429	39.28571429	42.85714286	0	0	0	0	60.71428571	0	0	0	0	69.04761905	69.04761905	30.95238095	1	1	1118.2	915	470.0827	0.49708922	470.7675	0.6848	-1.585518078
24	2	224	1004	54	Cube3	2003	100	100	260	614.9	OTP	1	0	474.0293	0	0	435.9	435.9		2.564102564	5.128205128	0	2.564102564	82.05128205	17.94871795	12.82051282	0	44.44444444	2.777777778	0	5.555555556	0	91.66666667	0	0	5.405405405	0	91.89189189	91.89189189	2.702702703	0	0	630.4	580	471.9406	0.107068057	472.5367	0.5961	-1.769781682
24	1	124	1005	6	Cube1	2906	100	100	636.5	756.9	OTP	1	0	477.5166	0	0	368.3	368.3		55.31914894	91.4893617	0	4.255319149	8.510638298	0	31.91489362	55	67.5	2.5	0	0	0	42.5	0	0	36.73469388	0	0	0	63.26530612	1	1	NaN	647.4	481.7253	0.582486845	482.5303	0.805	-1.570960652
24	2	224	1006	33	Cube1	2377.3	100	98.61111111	259	825.6	OP	0	0	485.871	0	0			290.7	14	14	0	0	60	38	26	0	41.17647059	2.941176471	0	44.11764706	2.941176471	52.94117647	0	0	0	0	100	100	0	1	1	502.7	558.6	484.1208	0.657336803	484.8557	0.7349	-1.673789496
24	2	224	1007	52	Cube3	2635.5	94.96855346	100	321.5	862.7	OP	0	0	492.1123	0	0			313.9	0	0	0	0	79.62962963	33.33333333	20.37037037	0	0	0	0	45.94594595	5.405405405	54.05405405	0	0	0	0	98.07692308	98.07692308	1.923076923	0	0	0	600.6	490.4626	0.292008556	491.314	0.8514	-1.74425016
24	2	224	1008	32	Cube1	2538.6	100	100	304.4	983.3	OTP	1	1	498.5143	0	0	502.5	502.5		9.836065574	13.1147541	0	0	81.96721311	19.67213115	8.196721311	0	61.53846154	0	65.38461538	34.61538462	34.61538462	0	0	4.081632653	4.081632653	4.081632653	51.02040816	51.02040816	40.81632653	0	0	-11.2	423.4	496.3379	0.484968998	497.1358	0.7979	-1.572519278
24	1	124	1009	27	Cube3	2349.3	100	100	223.5	915	OP	0	1	500.6194	1	0			535.7	19.64285714	41.07142857	0	0	55.35714286	0	25	60	62.5	0	2.5	0	0	37.5	0	0	0	0	58.06451613	58.06451613	41.93548387	1	1	859.6	646.7	505.3825	0.266299661	505.8756	0.4931	-1.681796198
24	1	124	1010	16	Cube2	2287.3	99.28571429	100	238	703.9	OTP	1	0	506.8396	0	0	703.9	347.8		0	0	0	0	88.37209302	58.13953488	11.62790698	0	61.11111111	0	13.88888889	19.44444444	0	66.66666667	0	0	32.55813953	67.44186047	0	0	0	0	0	NaN	583.7	510.9686	0.594822748	511.6694	0.7008	-1.716900303
24	1	124	1011	17	Cube2	2208.1	100	100	290.9	845.9	OTP	1	0	512.3785	0	0	845.9	100.4		0	19.23076923	0	13.46153846	63.46153846	40.38461538	23.07692308	43.24324324	59.45945946	2.702702703	24.32432432	13.51351351	13.51351351	16.21621622	0	0	100	0	0	0	0	0	1	345.2	602.2	516.2857	0.406642746	516.6848	0.3991	-1.61156232
24	2	224	1012	45	Cube2	2453	100	100	235.2	905.3	OP	0	1	519.8817	1	0			168.6	1.851851852	7.407407407	0	3.703703704	70.37037037	25.92592593	24.07407407	0	85.29411765	14.70588235	0	0	0	85.29411765	0	0	38.29787234	0	57.44680851	57.44680851	4.255319149	1	1	834.4	555.1	518.2198	0.576253713	518.9787	0.7589	-1.772492387
24	1	124	1013	7	Cube1	2782.2	100	100	502.2	571.1	OTP	1	0	522.0327	1	0	46.4	1073.3		10.81081081	51.35135135	0	0	48.64864865	0	40.54054054	43.58974359	58.97435897	0	0	0	0	56.41025641	0	0	4.918032787	0	91.80327869	91.80327869	3.278688525	1	1	633.9	633.9	526.9504	0.697128427	527.9476	0.9972	-1.718094523
24	2	224	1014	48	Cube3	2501.7	95.36423841	100	252.9	837.9	OTP	1	1	532.5396	0	0	54.2	54.2		31.37254902	52.94117647	0	3.921568627	37.25490196	0	27.45098039	50	53.125	43.75	3.125	0	0	3.125	0	0	20.37037037	0	79.62962963	79.62962963	0	1	1	685	517.4	529.9849	0.178622393	530.8678	0.8829	-1.836552706
24	2	224	1015	42	Cube2	2267.1	95.62043796	100	358.2	568.2	OP	0	0	538.0797	0	0			89.3	0	0	0	0	97.05882353	29.41176471	2.941176471	0	0	0	0	100	76.74418605	0	0	0	0	0	100	100	0	0	0	134.6	703.7	536.2295	0.783905454	536.855	0.6255	-1.616490685
24	1	124	1016	9	Cube1	2326.7	100	100	291.2	643.6	OTP	1	0	540.6751	0	0	130.2	130.2		100	100	0	0	0	0	0	64.51612903	64.51612903	6.451612903	0	0	0	29.03225806	0	0	30	0	50	50	20	1	1	636.9	502.8	544.5132	0.242342487	545.3296	0.8164	-1.780390568
24	1	124	1017	18	Cube2	2762.4	100	100	918.6	555.7	OTP	1	0	547.9999	0	0	555.7	147.8		0	85.29411765	0	2.941176471	14.70588235	14.70588235	82.35294118	0	46.15384615	2.564102564	0	53.84615385	53.84615385	43.58974359	0	0	0	0	97.22222222	97.22222222	2.777777778	0	1	269	638	551.9753	1.024386303	552.5449	0.5696	-1.677327904
24	1	124	1018	23	Cube3	2181.8	100	100	638.3	368.5	OP	0	0	553.2537	0	0			67.1	0	17.39130435	0	0	69.56521739	0	30.43478261	0	67.64705882	5.882352941	2.941176471	23.52941176	0	67.64705882	0	0	0	0	97.05882353	97.05882353	2.941176471	0	1	513.8	547.5	557.3593	0.062029492	557.9067	0.5474	-1.688521948
24	2	224	1019	34	Cube1	2366.4	100	100	503.6	516.6	OTP	1	1	561.5449	0	0	282.4	282.4		45.45454545	48.48484848	0	3.03030303	36.36363636	0	15.15151515	0	0	6.060606061	0	42.42424242	0	51.51515152	0	0	22	0	78	78	0	0	1	696.2	528.9	559.2404	0.291028763	560.0543	0.8139	-1.499635503
24	1	124	1020	8	Cube1	2394.4	100	100	435.9	636.7	OTP	1	0	564.1987	0	0	101.1	101.1		0	77.5	0	0	22.5	0	77.5	0	20	0	2.857142857	71.42857143	17.14285714	25.71428571	0	0	0	0	100	100	0	0	1	450.3	562.1	568.0603	0.507822528	568.7533	0.693	-1.555975187
24	2	224	1021	46	Cube3	2504.6	96.02649007	100	435.5	724.6	OTP	1	0	573.7548	0	0	56.5	56.5		4.545454545	4.545454545	0	0	84.09090909	20.45454545	11.36363636	0	0	2.941176471	0	8.823529412	0	88.23529412	0	0	0	0	79.16666667	79.16666667	20.83333333	0	0	676.7	543	571.2332	0.3416676	572.0192	0.786	-1.822313481
24	2	224	1022	36	Cube1	2332.2	99.29078014	100	202.5	737.5	OP	0	1	579.8675	1	0			203	13.04347826	34.7826087	0	10.86956522	45.65217391	0	30.43478261	0	0	27.02702703	59.45945946	13.51351351	13.51351351	0	0	0	0	0	95.83333333	95.83333333	4.166666667	1	1	501.7	602.4	578.1041	0.399405603	578.8759	0.7718	-1.830700055
24	1	124	1023	26	Cube3	2390	100	100	519.7	673.5	OP	0	0	582.4603	0	0			257.2	54.76190476	71.42857143	0	4.761904762	23.80952381	0	16.66666667	0	58.97435897	30.76923077	2.564102564	10.25641026	5.128205128	56.41025641	0	0	0	0	100	100	0	1	1	566	633	586.9678	0.062948486	587.4518	0.484	-1.400129239
24	2	224	1024	44	Cube2	2122.1	100	100	691.8	168	OTP	1	0	591.037	0	0	168	168		0	0	0	0	100	0	0	0	62.5	0	72.5	25	20	2.5	0	0	0	2.702702703	97.2972973	97.2972973	0	0	0	503.4	648.5	588.741	0.403300991	589.3442	0.6032	-1.803056238
24	1	124	1025	24	Cube3	2410.6	100	100	650.1	626.9	OTP	1	0	605.1131	1	0	67.2	1277		82.05128205	100	0	0	0	0	17.94871795	12.5	12.5	5	2.5	40	20	40	0	0	0	0	100	100	0	1	1	482.1	646.3	610.2241	0.050076871	610.6503	0.4262	-1.749757748
24	2	224	1026	47	Cube3	2158.3	98.47328244	100	335.5	456.2	OTP	1	1	614.5505	1	0	-66.9	791.7		0	40.74074074	0	3.703703704	55.55555556	0	40.74074074	0	55.26315789	2.631578947	0	23.68421053	23.68421053	73.68421053	0	0	0	0	97.82608696	97.82608696	2.173913043	1	1	324.7	615.6	612.8356	0.370042138	613.5837	0.7481	-1.725767847
24	1	124	1027	5	Cube1	2187.9	100	100	602.3	365.3	OTP	1	0	618.1595	0	0	134	134		8.695652174	13.04347826	0	0	86.95652174	0	4.347826087	0	57.69230769	0	0	15.38461538	0	84.61538462	0	0	36.95652174	0	52.17391304	52.17391304	10.86956522	0	0	783.4	414.2	621.9	0.212595183	622.6479	0.7479	-1.886419991
24	2	224	1028	43	Cube2	2233.3	100	100	357.7	544.6	OP	0	0	626.6145	0	0			109.5	2.941176471	55.88235294	0	0	44.11764706	44.11764706	52.94117647	0	40.54054054	0	0	59.45945946	59.45945946	40.54054054	0	0	0	0	100	100	0	1	1	225.9	602.2	624.6378	0.732466973	625.3776	0.7398	-1.914223696
24	2	224	1029	40	Cube2	2079.5	100	100	201.1	657.1	OTP	1	1	633.3498	0	0	657.1	106.4		67.5	67.5	0	2.5	30	30	0	0	0	0	0	100	100	0	0	0	0	0	100	100	0	0	0	0	618.6	630.942	0.620379703	631.5457	0.6037	-1.827354373
24	1	124	1030	20	Cube3	2716.2	100	100	569.5	453.7	OP	0	0	636.2369	0	0			232.3	3.448275862	51.72413793	0	3.448275862	34.48275862	0	58.62068966	1.428571429	18.57142857	25.71428571	0	52.85714286	52.85714286	20	0	0	0	0	100	100	0	1	1	525.3	1141.7	641.0347	0.017792487	641.515	0.4803	-2.097170262
24	1	124	1031	11	Cube2	2367.4	100	100	338.7	513.6	FTP	1	0	644.2307	1	1	513.6	513.6		0	6.25	0	15.625	84.375	84.375	0	9.433962264	47.16981132	0	60.37735849	0	0	30.18867925	0	0	2.777777778	38.88888889	50	50	8.333333333	1	1	1091.2	857.6	649.1424	0.687416166	649.7253	0.5829	-1.539105373
24	2	224	1032	41	Cube2	1988.4	100	100	693.5	314.2	FTP	1	1	653.0955	1	1	314.2	314.2		100	100	0	0	0	0	0	48	52	4	0	44	44	4	0	0	0	0	100	100	0	1	1	201.4	409.6	651.413	0.513002017	651.9499	0.5369	-1.760218166
24	2	224	1033	37	Cube2	2070.3	100	100	357.7	568.7	OTP	1	1	659.4664	1	0	568.7	568.7		65.71428571	71.42857143	0	5.714285714	25.71428571	25.71428571	2.857142857	14.28571429	34.28571429	0	2.857142857	37.14285714	37.14285714	45.71428571	0	0	0	0	100	100	0	1	1	345.4	557.9	657.4826	0.479043205	658.0526	0.57	-1.709521512
24	2	224	1034	30	Cube1	2542.2	100	100	650.5	537.4	OTP	1	0	666.3323	0	0	81.9	81.9		100	100	0	0	0	0	0	40.54054054	43.24324324	13.51351351	0	2.702702703	2.702702703	43.24324324	0	0	0	0	95.55555556	95.55555556	4.444444444	1	1	580.5	602.9	663.9054	0.700976928	664.6387	0.7333	-1.585232888
24	2	224	1035	31	Cube1	2177.1	100	100	904.9	-33.3	XXX	0	0	672.2668	0	0			871.6	NaN	NaN	NaN	NaN	NaN	NaN	NaN	0	55.55555556	0	2.222222222	37.77777778	20	60	0	0	0	0	100	100	0	0	0	541	729.8	669.8253	0.358881626	670.4182	0.5929	-1.701078243
24	2	224	1036	38	Cube2	1988.5	100	100	309	425.6	OP	0	1	677.3124	1	0			157.7	0	46.15384615	0	3.846153846	50	50	46.15384615	0	67.5	30	2.5	2.5	2.5	65	0	0	0	0	100	100	0	0	1	625.5	648.2	675.2546	0.712023291	675.8688	0.6142	-1.757290182
24	1	124	1037	13	Cube2	2233.3	100	100	524.6	445.9	OTP	1	0	680.3369	0	0	445.9	445.9		59.25925926	66.66666667	0	3.703703704	33.33333333	33.33333333	3.703703704	28.94736842	28.94736842	2.631578947	5.263157895	63.15789474	63.15789474	0	0	0	2.702702703	0	97.2972973	97.2972973	0	1	1	168.5	614.1	684.5745	0.627919715	685.1676	0.5931	-1.71858069
24	1	124	1038	19	Cube3	2300.5	100	100	738.4	234.8	OP	0	0	686.4918	0	0			89.6	0	0	0	0	100	53.33333333	0	0	35.13513514	10.81081081	2.702702703	27.02702703	2.702702703	59.45945946	0	0	7.317073171	0	73.17073171	73.17073171	19.51219512	0	0	-22.3	591.9	690.519	0.219911769	691.1857	0.6667	-1.566936271
24	2	224	1039	35	Cube1	2467.8	100	100	622.8	469.9	OTP	1	0	695.5204	0	0	291.3	291.3		100	100	0	0	0	0	0	77.14285714	77.14285714	8.571428571	0	0	0	14.28571429	0	0	0	0	89.58333333	89.58333333	10.41666667	1	1	629.5	562.5	693.2721	0.476309029	694.0536	0.7815	-1.711570251
24	2	224	1040	50	Cube3	2156.7	100	100	559.9	223.5	OTP	1	0	701.8338	0	0	223.5	223.5		100	100	0	0	0	0	0	20	23.33333333	0	3.333333333	66.66666667	23.33333333	10	0	0	0	0	100	100	0	1	1	336	481.9	699.4484	0.151074332	700.2984	0.85	-1.699426545
24	2	224	1041	49	Cube3	2345.3	100	100	271.3	702.9	OTP	1	0	707.5389	1	0	22.3	974.2		18.60465116	23.25581395	0	16.27906977	58.13953488	0	6.976744186	0	51.51515152	9.090909091	3.03030303	0	0	87.87878788	0	0	0	0	90.19607843	90.19607843	9.803921569	1	1	592.3	525.1	705.9283	0.269027673	706.7543	0.826	-1.844788831
24	1	124	1042	3	Cube1	2409.5	100	100	343.6	617.1	OP	0	0	710.6504	0	0			202.2	33.33333333	66.66666667	0	2.564102564	33.33333333	0	30.76923077	28.26086957	30.43478261	10.86956522	0	54.34782609	17.39130435	6.52173913	0	0	0	0	97.43589744	97.43589744	2.564102564	1	1	528.1	748.3	715.216	0.791934421	715.8497	0.6337	-1.902809375
24	1	124	1043	15	Cube2	2047.9	100	100	457.2	410	OP	0	0	717.2094	0	0			197.4	80	92	0	4	4	4	12	27.02702703	81.08108108	2.702702703	0	16.21621622	16.21621622	54.05405405	0	0	0	0	100	100	0	1	1	480.4	602.5	721.4041	0.922586232	721.9299	0.5258	-1.742389581
24	1	124	1044	25	Cube3	2111.4	100	100	524.6	514.5	OTP	1	1	722.636	1	0	45.1	1039.1		0	0	0	0	90	0	10	0	47.22222222	5.555555556	52.77777778	41.66666667	19.44444444	0	0	0	0	0	100	100	0	1	1	412.4	580.3	727.4336	0.257128654	727.8715	0.4379	-1.739772999
24	1	124	1045	10	Cube2	2354	100	100	658.8	346.8	OP	0	0	728.9902	0	0			346.8	0	0	0	31.81818182	68.18181818	68.18181818	0	0	0	0	31.37254902	37.25490196	37.25490196	31.37254902	0	0	0	0	100	100	0	0	0	511.9	835.8	733.3658	0.557776439	733.8112	0.4454	-1.655474793
24	1	124	1046	14	Cube2	2390.6	100	100	859.8	190.7	OTP	1	0	734.914	0	0	190.7	190.7		0	0	0	0	100	100	0	0	0	12.5	25	62.5	62.5	0	0	0	26.66666667	0	73.33333333	73.33333333	0	0	0	0	782.5	739.0866	0.742397067	739.5678	0.4812	-1.777446811
24	2	224	1047	39	Cube2	2281.7	100	100	390.1	671.1	OTP	1	0	743.9235	0	0	671.1	234.9		100	100	0	0	0	0	0	32.35294118	35.29411765	0	5.882352941	58.82352941	58.82352941	2.941176471	0	0	0	0	100	100	0	1	1	167.5	548.4	741.603	0.294087284	742.2639	0.6609	-1.606279713
24	2	224	1048	28	Cube1	2393.9	100	100	603.4	434.9	OP	0	0	749.8555	0	0			234.1	82.14285714	100	0	0	0	0	17.85714286	66.66666667	69.44444444	30.55555556	0	0	0	2.777777778	0	0	8.695652174	0	78.26086957	78.26086957	13.04347826	1	1	730.2	584.6	747.7603	0.332070579	748.5107	0.7504	-1.678583119
24	1	124	1049	2	Cube1	2176.9	100	100	357.2	566	OP	0	0	752.9211	0	0			566	37.14285714	77.14285714	0	2.857142857	22.85714286	0	37.14285714	71.875	71.875	0	0	0	0	28.125	0	0	0	0	75.6097561	75.6097561	24.3902439	1	1	659.5	513.9	757.205	0.415269623	757.8743	0.6693	-1.599656731
24	2	224	1050	51	Cube3	2135.5	100	100	335.3	535.3	OTP	1	1	761.6508	0	0	234.2	234.2		68.57142857	100	0	0	0	0	31.42857143	37.14285714	37.14285714	2.857142857	0	0	0	60	0	0	0	0	97.61904762	97.61904762	2.380952381	1	1	576.8	576.8	759.3515	0.232090811	760.0257	0.6742	-1.792735284
24	2	224	1051	53	Cube3	2256	100	100	437.4	637	OTP	1	1	766.3618	1	0	55.1	1074.4		100	100	0	0	0	0	0	7.407407407	11.11111111	0	48.14814815	7.407407407	0	37.03703704	0	0	0	0	91.4893617	91.4893617	8.510638298	1	1	469.1	436.2	764.7353	0.048897949	765.4986	0.7633	-1.642275134
24	1	124	1052	21	Cube3	2137.2	100	100	824.9	213.8	OP	0	0	769.9993	0	0			213.8	86.66666667	100	0	0	0	0	13.33333333	52.77777778	72.22222222	25	0	0	0	22.22222222	0	0	18.51851852	0	81.48148148	81.48148148	0	1	1	649.9	580.8	774.0051	0.13079863	774.4415	0.4364	-1.65335502
24	1	124	1053	4	Cube1	2177.5	100	100	669.8	266.7	OP	0	1	775.1722	1	0			266.7	0	0	0	0	87.5	6.25	12.5	0	37.5	0	43.75	28.125	28.125	28.125	0	0	0	0	78.04878049	78.04878049	21.95121951	0	0	-58.4	522.9	779.1432	0.631007236	779.8135	0.6703	-1.870582745
24	1	124	1054	22	Cube3	1998.1	100	100	638	279.8	OTP	1	0	780.2532	1	0	33.1	917.8		5.555555556	61.11111111	0	5.555555556	33.33333333	0	55.55555556	25	84.375	0	0	12.5	12.5	62.5	0	0	0	0	100	100	0	1	1	415.3	516	784.8837	0.26308132	785.3755	0.4918	-1.75442733
25	1	125	1001	19	Cube3	5298.7	93.75	100	290.7	2479.1	OTP	1	0	962.5203	0	0	2033.2	66.4		58.38926174	60.40268456	0	0	28.8590604	0	12.75167785	59.25925926	88.88888889	9.259259259	0	1.851851852	0	29.62962963	0	0	31.25	0	63.54166667	63.54166667	5.208333333	1	1	1151.5	882.4	975.5762	0.02231934	977.1517	1.5755	-1.623530918
25	2	225	1002	35	Cube1	3612.4	100	100	457.4	1553	FP	0	0	985.8635	0	1			860.1	8.602150538	49.46236559	0	3.225806452	46.23655914	17.20430108	41.93548387	0	87.09677419	3.225806452	3.225806452	9.677419355	0	83.87096774	0	0	16.17647059	0	82.35294118	69.11764706	1.470588235	0	1	817.8	496.4	974.8848	0.376468762	975.9877	1.1029	-1.777641601
25	2	225	1003	29	Cube1	2947.7	100	100	189.8	901	OTP	1	0	992.5892	0	0	185.3	185.3		100	100	0	0	0	0	0	17.77777778	20	0	0	77.77777778	20	4.444444444	0	0	0	0	100	100	0	1	1	552.2	724.2	981.4624	0.609089051	982.5925	1.1301	-1.600830792
25	1	125	1004	9	Cube1	2673	100	100	457.9	636.3	OTP	1	0	990.7246	0	0	368.4	368.4		70	75	0	0	0	0	30	94	98	0	0	0	0	6	0	0	2.380952381	0	95.23809524	95.23809524	2.380952381	1	1	782	815	1004.015	0.277106706	1004.697	0.682	-1.956470528
25	1	125	1005	8	Cube1	2716	100	100	450.8	658	OTP	1	1	1000.564	0	0	269	269		100	100	0	0	0	0	0	100	100	0	0	0	0	0	2.083333333	4.166666667	0	0	93.75	93.75	4.166666667	1	1	759	759	1013.7	0.092659516	1014.482	0.782	-1.857568235
25	1	125	1006	20	Cube3	2681	95.09202454	100	427	627	OP	0	0	1006.597	0	0			79	0	0	0	2.5	47.5	0	50	66.66666667	74.24242424	0	0	24.24242424	9.090909091	9.090909091	0	0	0	0	100	100	0	0	0	949	1083	1020.424	0.040039157	1020.879	0.455	-1.973006449
25	2	225	1007	28	Cube1	2568	100	100	502	670	FP	0	0	1026.21	0	1			279	7.692307692	10.25641026	0	2.564102564	89.74358974	0	0	83.78378378	100	0	0	0	0	16.21621622	0	8.163265306	2.040816327	0	89.79591837	89.79591837	8.163265306	1	1	636	603	1014.819	0.5136181	1015.612	0.793	-1.543048864
25	1	125	1008	17	Cube2	2213	100	100	358	469	FTP	1	0	1019.063	1	1	469	469		0	0	0	0	21.42857143	21.42857143	78.57142857	75	98.07692308	11.53846154	0	0	0	13.46153846	0	41.37931034	0	0	68.96551724	68.96551724	31.03448276	1	1	1004	845	1032.842	0.210031347	1033.304	0.462	-1.710034072
25	1	125	1009	18	Cube2	3206	100	100	458	1195	OTP	1	0	1025.721	0	0	1195	67		84.93150685	87.67123288	0	1.369863014	12.32876712	12.32876712	1.369863014	57.14285714	100	0	0	0	0	42.85714286	0	100	0	0	0	0	100	1	1	NaN	1028	1038.911	0.109192095	1039.381	0.47	-1.922899161
25	2	225	1010	32	Cube1	2510	100	94.07894737	636	391	OTP	1	0	1043.693	0	0	222	222		0	8	0	4	48	0	48	0	51.42857143	2.857142857	0	45.71428571	0	51.42857143	0	1.818181818	0	0	94.54545455	94.54545455	5.454545455	0	0	574	574	1032.457	0.429898753	1033.358	0.901	-1.583586775
25	2	225	1011	30	Cube1	2089	100	100	557	247	OTP	1	0	1049.49	0	0	44	44		0	0	0	0	100	0	0	0	50	0	0	50	0	50	0	10	4	0	88	88	8	0	0	513	446	1037.963	0.451864232	1038.779	0.816	-1.576428924
25	2	225	1012	54	Cube3	2936	100	100	658	78	OTP	1	0	1055.006	1	0	78	736		0	0	0	0	100	0	0	0	65.51724138	0	0	34.48275862	0	65.51724138	0	4.807692308	0	0	66.34615385	64.42307692	33.65384615	1	1	994	458	1044.185	0.199956558	1045.905	1.72	-1.910650183
25	1	125	1013	15	Cube2	2133	100	100	502	369	OTP	1	0	1050.831	0	0	369	369		100	100	0	0	0	0	0	95.34883721	100	4.651162791	0	0	0	0	25.80645161	29.03225806	3.225806452	0	70.96774194	70.96774194	0	1	1	814	703	1064.01	0.14842474	1064.502	0.492	-1.997493603
25	2	225	1014	36	Cube1	2247	100	100	470	437	OTP	1	0	1070.12	0	0	202	202		0	0	0	0	100	0	0	0	0	0	0	100	0	0	0	0	0	0	80.35714286	76.78571429	19.64285714	0	0	432	432	1058.714	0.542364784	1059.624	0.91	-1.573837316
25	1	125	1015	2	Cube1	2456	100	100	327	490	OTP	1	0	1063.598	0	0	134	134		100	100	0	0	0	0	0	55.55555556	59.25925926	16.66666667	0	7.407407407	7.407407407	20.37037037	0	0	0	0	100	100	0	1	1	816	884	1076.712	0.076900666	1077.414	0.702	-1.674650426
25	2	225	1016	50	Cube3	2241	100	96.32352941	211	457	OTP	1	0	1081.492	0	0	199	199		39.28571429	42.85714286	0	7.142857143	53.57142857	0	0	0	51.72413793	3.448275862	3.448275862	34.48275862	0	58.62068966	0	0	4.545454545	0	69.6969697	69.6969697	25.75757576	0	0	502	469	1070.145	0.194143886	1071.225	1.08	-1.625904853
25	2	225	1017	40	Cube2	2401	100	100	434	224	OTP	1	0	1087.768	0	0	224	224		0	0	0	0	92.85714286	28.57142857	7.142857143	0	0	0	19.60784314	54.90196078	35.29411765	25.49019608	0	0	0	0	100	100	0	0	0	134	828	1076.789	0.517579049	1077.704	0.915	-1.713353517
25	1	125	1018	10	Cube2	2257	100	100	234	659	OTP	1	0	1081.438	0	0	659	659		56.09756098	100	0	31.70731707	0	0	12.19512195	62.22222222	100	37.77777778	0	0	0	0	0	80	65.71428571	14.28571429	20	20	0	1	1	1173	726	1094.929	0.312208594	1095.499	0.57	-1.704860258
25	2	225	1019	37	Cube2	2200	100	97.76119403	469	236	FTP	1	0	1098.739	1	1	236	236		0	0	0	0	64.28571429	64.28571429	35.71428571	0	0	0	2.777777778	66.66666667	66.66666667	30.55555556	0	0	0	0	100	100	0	1	1	144	572	1087.816	0.51316482	1088.732	0.916	-1.65130958
25	2	225	1020	47	Cube3	2413	100	95.20547945	603	300	FTP	1	0	1104.648	1	1	300	300		0	0	0	0	95	0	5	67.85714286	71.42857143	7.142857143	0	14.28571429	0	10.71428571	0	0	12.5	0	65.625	65.625	21.875	1	1	399	451	1093.99	0.128273814	1095.032	1.042	-1.877331211
25	1	125	1021	14	Cube2	2213	100	100	301	693	OTP	1	0	1099.176	0	0	693	693		46.34146341	53.65853659	0	4.87804878	46.34146341	46.34146341	2.43902439	65.2173913	100	30.43478261	0	0	0	4.347826087	0	3.703703704	0	0	96.2962963	96.2962963	3.703703704	1	1	738	749	1112.711	0.20076062	1113.136	0.425	-1.727657801
25	1	125	1022	3	Cube1	2366	100	100	320	536	OTP	1	0	1104.479	0	0	134	134		55.88235294	64.70588235	0	2.941176471	35.29411765	0	5.882352941	100	100	0	0	0	0	0	24.48979592	28.57142857	0	0	67.34693878	67.34693878	8.163265306	1	1	885	673	1117.381	0.155020916	1118.173	0.792	-1.446291066
25	1	125	1023	13	Cube2	2748	100	100	155	749	OTP	1	1	1110.492	0	0	749	67		14.89361702	19.14893617	0	0	72.34042553	36.17021277	12.76595745	0	29.03225806	27.41935484	0	70.96774194	46.77419355	1.612903226	0	19.14893617	6.382978723	0	80.85106383	80.85106383	12.76595745	0	0	238	1016	1123.678	0.303567116	1124.442	0.764	-1.666567013
25	2	225	1024	44	Cube2	2109	100	89.0625	404	314	FTP	1	0	1127.331	1	1	314	314		0	0	0	0	31.57894737	21.05263158	68.42105263	0	0	0	2.325581395	86.04651163	81.39534884	11.62790698	0	0	0	0	100	100	0	1	1	92	697	1116.703	0.500032264	1117.405	0.702	-1.912517866
25	2	225	1025	51	Cube3	2646	100	89.375	367	304	OTP	1	0	1133.867	0	0	203	203		0	0	0	5.555555556	38.88888889	16.66666667	55.55555556	0	0	4.615384615	0	70.76923077	1.538461538	24.61538462	0	0	14.28571429	0	66.07142857	66.07142857	19.64285714	0	0	0	1072	1123.103	0.128177049	1124.007	0.904	-1.960699995
25	2	225	1026	39	Cube2	2077	100	93.65079365	361	111	OTP	1	0	1141.353	0	0	111	111		0	0	0	0	71.42857143	71.42857143	28.57142857	0	0	0	2.222222222	75.55555556	57.77777778	22.22222222	0	0	0	0	100	100	0	0	0	269	738	1130.163	0.410465024	1131.03	0.867	-1.93679109
25	1	125	1027	25	Cube3	3129	96.33507853	100	622	179	OP	0	0	1136.103	0	0			179	0	0	0	0	100	0	0	9.734513274	50.44247788	0	0	43.36283186	23.00884956	46.90265487	56	60	0	0	36	36	8	0	0	0	1864	1150.244	0.000263224	1150.636	0.392	-3.983118236
25	1	125	1028	26	Cube3	2695	93.25153374	100	704	335	OP	0	1	1145.913	1	0			134	100	100	0	0	0	0	0	79.24528302	81.13207547	1.886792453	0	15.09433962	15.09433962	3.773584906	0	0	0	0	100	100	0	1	1	683	861	1159.214	0.013798583	1159.94	0.726	-1.967475249
25	1	125	1029	23	Cube3	2266	92.02898551	96.35036496	456	401	OP	0	0	1153.662	0	0			200	88	100	0	4	0	0	8	73.33333333	88.88888889	0	0	0	0	26.66666667	0	13.15789474	0	0	84.21052632	84.21052632	15.78947368	1	1	784	732	1166.891	0.017047152	1167.502	0.611	-2.093507429
25	2	225	1030	45	Cube2	2111	100	100	424	245	OTP	1	0	1170.932	0	0	245	245		0	0	0	0	100	100	0	0	0	0	44.11764706	55.88235294	55.88235294	0	0	0	0	11.32075472	88.67924528	88.67924528	0	0	0	0	546	1159.706	0.556031276	1160.579	0.873	-2.132831029
25	2	225	1031	49	Cube3	2549	100	88.96103896	525	410	OTP	1	0	1176.583	0	0	410	410		0	0	0	0	42.30769231	3.846153846	57.69230769	0	0	29.41176471	0	52.94117647	0	17.64705882	0	0	1.515151515	0	80.3030303	80.3030303	18.18181818	0	0	595	539	1165.505	0.196953659	1166.587	1.082	-1.729049548
25	2	225	1032	41	Cube2	2012	100	100	458	34	OTP	1	0	1182.481	0	0	34	34		0	0	0	0	100	100	0	0	0	0	0	92.10526316	55.26315789	7.894736842	0	0	0	0	100	100	0	0	0	0	614	1171.112	0.738750442	1172.006	0.894	-2.171115119
25	2	225	1033	53	Cube3	2234	95.4887218	97.79411765	390	168	FTP	1	1	1186.88	1	1	168	168		0	0	0	0	100	0	0	0	0	34.7826087	0	60.86956522	0	4.347826087	0	0	14.28571429	0	69.64285714	69.64285714	16.07142857	1	1	771	748	1176.161	0.277833031	1177.074	0.913	-1.889627273
25	1	125	1034	22	Cube3	2357	94.40559441	100	201	591	OP	0	1	1181.379	1	0			591	5.714285714	5.714285714	0	0	48.57142857	48.57142857	45.71428571	0	0	0	0	100	100	0	0	0	0	0	100	100	0	1	1	-34	926	1195.003	0.007732154	1195.573	0.57	-2.263184052
25	2	225	1035	33	Cube1	2303	94.96402878	92.85714286	392	458	OP	0	0	1198.721	0	0			44	0	0	0	0	50	0	50	0	0	0	0	96.77419355	0	3.225806452	0	0	12.28070175	0	80.70175439	80.70175439	7.01754386	0	0	480	503	1187.656	0.505411039	1188.583	0.927	-1.825285494
25	2	225	1036	46	Cube3	2616	100	98.73417722	435	223	FTP	1	0	1205.984	1	1	223	223		0	0	0	0	100	0	0	0	0	1.694915254	0	84.74576271	6.779661017	13.55932203	0	0	0	0	100	100	0	1	1	848	959	1195.594	0.325758657	1196.558	0.964	-2.799268407
25	2	225	1037	42	Cube2	2549	100	100	425	167	FTP	1	0	1216.495	1	1	167	167		0	100	0	0	0	0	100	0	50	0	0	50	50	50	0	0	0	0	100	100	0	1	1	279	581	1205.651	0.362388304	1207.013	1.362	-2.134313892
25	2	225	1038	38	Cube2	1798	99.08256881	100	202	334	FTP	1	1	1222.538	1	1	334	334		28.57142857	33.33333333	0	0	66.66666667	66.66666667	4.761904762	0	0	0	0	100	100	0	0	0	0	0	100	100	0	1	1	0	467	1211.501	0.666611653	1212.297	0.796	-2.488381275
25	2	225	1039	34	Cube1	2524	100	100	469	223	OP	0	0	1227.956	0	0			223	0	0	0	0	43.75	0	56.25	0	0	8.474576271	20.33898305	47.45762712	6.779661017	23.72881356	0	0	5.882352941	0	70.58823529	70.58823529	23.52941176	0	0	849	961	1217.134	0.67656063	1217.972	0.838	-1.887904035
25	2	225	1040	31	Cube1	2054	90.4	100	402	354	OP	0	0	1234.244	0	0			186	0	0	0	0	100	0	0	0	0	0	0	100	0	0	0	0	36.73469388	0	46.93877551	42.85714286	16.32653061	0	0	946	499	1223.084	0.298281059	1223.88	0.796	-1.794096151
25	2	225	1041	43	Cube2	2122	100	100	503	123	FTP	1	0	1239.471	1	1	123	123		0	0	0	0	100	100	0	0	0	0	0	100	100	0	0	0	0	0	100	100	0	1	1	0	783	1228.84	0.555211373	1229.555	0.715	-2.028154374
25	1	125	1042	5	Cube1	3495	100	100	201	704	OTP	1	1	1233.063	0	0	380	380		0	0	0	0	95.34883721	0	4.651162791	0	19.82758621	2.586206897	0	66.37931034	45.68965517	31.03448276	0	0	5.128205128	0	87.17948718	87.17948718	7.692307692	0	0	381	1911	1247.448	0.201762661	1248.073	0.625	-1.771441797
25	1	125	1043	11	Cube2	2278	100	100	706	370	OTP	1	0	1242.132	0	0	124	124		100	100	0	0	0	0	0	95.23809524	100	0	0	0	0	4.761904762	0	62.06896552	0	0	41.37931034	41.37931034	58.62068966	1	1	949	682	1255.044	0.123064408	1255.501	0.457	-1.899892747
25	1	125	1044	6	Cube1	2682	76.82926829	96.91358025	269	705	OTP	1	1	1246.787	0	0	406	406		40.90909091	45.45454545	0	0	43.18181818	0	15.90909091	65.07936508	69.84126984	1.587301587	9.523809524	0	0	23.80952381	34.21052632	39.47368421	0	0	60.52631579	60.52631579	5.263157895	1	1	1251	1037	1260.336	0.060636306	1260.942	0.606	-1.909344204
25	1	125	1045	7	Cube1	2222	100	100	305	666	OTP	1	1	1253.445	0	0	282	282		0	5	0	2.5	87.5	0	10	0	62.5	6.25	0	28.125	3.125	65.625	0	0	9.756097561	0	90.24390244	90.24390244	0	0	0	447	514	1266.348	0.073820497	1267.017	0.669	-3.067969624
25	1	125	1046	24	Cube3	2434	93.87755102	100	257	666	OP	0	0	1258.263	0	0			298	80	100	0	5	15	0	0	63.15789474	84.21052632	0	0	15.78947368	15.78947368	21.05263158	0	0	0	0	100	100	0	1	1	770	938	1271.966	0.05229219	1272.457	0.491	-1.918766889
25	1	125	1047	1	Cube1	2100	100	100	337	538	OTP	1	0	1265.378	0	0	67	67		67.64705882	100	0	5.882352941	0	0	26.47058824	87.87878788	100	0	0	0	0	12.12121212	0	21.05263158	0	0	76.31578947	76.31578947	23.68421053	1	1	650	523	1278.086	0.126430414	1278.702	0.616	-1.529677141
25	2	225	1048	52	Cube3	2235	100	93.38235294	439	299	OTP	1	0	1282.365	0	0	299	299		0	0	0	0	89.47368421	21.05263158	10.52631579	0	0	2.941176471	5.882352941	82.35294118	38.23529412	8.823529412	0	0	5.263157895	0	75.43859649	75.43859649	19.29824561	0	0	-22	546	1271.186	0.127938855	1272.114	0.928	-1.606434969
25	1	125	1049	16	Cube2	2226	100	100	337	602	OTP	1	1	1276.169	1	0	602	602		100	100	0	0	0	0	0	97.87234043	100	0	0	0	0	2.127659574	0	35.71428571	0	3.571428571	64.28571429	64.28571429	32.14285714	1	1	917	761	1289.638	0.329011193	1290.095	0.457	-1.828948604
25	2	225	1050	48	Cube3	2147	94.61538462	99.23076923	202	467	FTP	1	1	1295.186	1	1	34	669		100	100	0	0	0	0	0	66.66666667	69.6969697	0	0	0	0	33.33333333	0	0	25	0	55.35714286	55.35714286	19.64285714	1	1	805	536	1283.898	0.193902847	1284.803	0.905	-1.877507944
25	1	125	1051	4	Cube1	2446	95.97315436	97.2972973	358	793	FP	0	1	1289.25	0	1			793	2.083333333	4.166666667	0	0	77.08333333	0	20.83333333	79.41176471	85.29411765	0	0	8.823529412	5.882352941	11.76470588	0	0	0	0	100	100	0	0	0	480	546	1302.203	0.165540803	1302.896	0.693	-1.793734678
25	1	125	1052	12	Cube2	2107	100	100	351	420	OTP	1	0	1311.769	0	0	420	420		57.69230769	100	0	0	0	0	42.30769231	75	76.92307692	0	0	23.07692308	23.07692308	1.923076923	0	0	0	0	100	100	0	1	1	651	853	1325.137	0.112378043	1325.557	0.42	-2.62208787
25	1	125	1053	27	Cube3	1979	90.83333333	100	369	391	OP	0	0	1317.477	0	0			56	76	100	0	0	0	0	24	75	100	0	0	0	0	25	0	3.225806452	0	0	93.5483871	93.5483871	6.451612903	1	1	637	648	1330.621	0.005930573	1331.113	0.492	-1.833486322
25	1	125	1054	21	Cube3	2567	98.72611465	100	335	454	OP	0	0	1323.073	0	0			454	72.4137931	100	0	0	0	0	27.5862069	24.32432432	40.54054054	0	0	56.75675676	56.75675676	18.91891892	0	0	0	0	100	100	0	1	1	472	1219	1336.852	0.031006396	1337.344	0.492	-1.719103255
26	2	226	1001	54	Cube3	9479.8	98.5940246	85.26315789	1075.2	-1053.4	XXX	0	0	764.5191	0	0			21.8	NaN	NaN	NaN	NaN	NaN	NaN	NaN	9.38697318	32.37547893	5.747126437	5.172413793	34.48275862	6.130268199	45.21072797	0	0	0	0	97.82608696	97.82608696	2.173913043	0	0	3038.7	8689.8	769.621	0.162658404	770.3773	0.7563	-5.120497717
26	2	226	1002	43	Cube2	2990.8	100	93.92265193	625.7	748.4	OTP	1	0	776.8286	0	0	748.4	748.4		0	8.695652174	0	10.86956522	71.73913043	36.95652174	17.39130435	25.37313433	46.26865672	16.41791045	32.8358209	17.91044776	17.91044776	7.462686567	0	0	0	0	100	100	0	0	1	915.4	1094.6	776.1566	0.824980321	776.6592	0.5026	-1.757787507
26	2	226	1003	28	Cube1	4214.2	100	96.8503937	759.7	1575.6	FTP	1	0	786.6589	0	1	948.6	67.1		24.21052632	54.73684211	0	3.157894737	33.68421053	0	38.94736842	0	39.13043478	4.347826087	2.173913043	52.17391304	28.26086957	41.30434783	0	0	0	0	100	100	0	0	1	503.6	749.1	785.3048	0.012694066	786.4325	1.1277	-2.413791986
26	2	226	1004	31	Cube1	1856.8	100	91.15044248	304.9	-282.6	XXX	0	0	792.6827	0	0			22.3	NaN	NaN	NaN	NaN	NaN	NaN	NaN	22.4137931	22.4137931	0	1.724137931	67.24137931	0	8.620689655	0	0	0	0	84.90566038	0	15.09433962	0	0	NaN	950.2	790.8101	1.570951452	791.6832	0.8731	-1.892011496
26	2	226	1005	53	Cube3	3030.7	100	97.81420765	773.4	435.8	OTP	1	0	806.1174	0	0	290.4	290.4		0	0	0	0	88.88888889	0	11.11111111	0	0	0	0	82.60869565	43.47826087	17.39130435	0	0	0	0	90.47619048	90.47619048	9.523809524	0	0	416.4	1128.4	804.9943	0.181057553	805.6718	0.6775	-1.975739635
26	1	126	1006	4	Cube1	4635.2	94.64285714	100	301.3	2109	OTP	1	0	811.2527	0	0	1441.8	143.4		35.9375	41.40625	0	3.125	55.46875	0	5.46875	21.97802198	23.07692308	21.97802198	0	37.36263736	37.36263736	18.68131868	0	0	0	0	100	100	0	1	1	951.3	1500.2	815.5131	0.224365441	816.1594	0.6463	-1.748238774
26	1	126	1007	23	Cube3	3744	86.28318584	100	200.3	1844.1	OTP	1	0	818.626	0	0	259.5	33.5		50	58.03571429	0	1.785714286	40.17857143	0	8.035714286	39.0625	40.625	25	3.125	20.3125	20.3125	12.5	0	0	31.42857143	0	48.57142857	48.57142857	20	1	1	668.3	1049.7	822.3256	0.067774106	822.8954	0.5698	-1.88591049
26	1	126	1008	11	Cube2	3130.7	100	100	256.9	1295.1	OTP	1	1	824.9672	0	0	1295.1	493.9		40.50632911	44.30379747	0	1.265822785	41.7721519	41.7721519	16.4556962	97.05882353	98.52941176	0	1.470588235	1.470588235	1.470588235	0	0	0	0	0	100	100	0	1	1	1083.3	1117.2	829.1833	0.311916032	829.5963	0.413	-1.884836343
26	2	226	1009	32	Cube1	3430.1	100	92.75362319	793	793.1	OTP	1	0	835.9747	0	0	793.1	369.1		0	0	0	0	63.26530612	0	36.73469388	0	25.3968254	36.50793651	0	36.50793651	20.63492063	26.98412698	0	0	0	0	100	100	0	0	0	761.6	1029.8	834.8444	0.777238342	835.6376	0.7932	-1.896384427
26	1	126	1010	16	Cube2	3663.6	94.14414414	90.04524887	310.8	1083.5	OTP	1	0	841.9371	0	0	1083.5	399.5		0	4.545454545	0	1.515151515	60.60606061	60.60606061	37.87878788	73.21428571	91.07142857	0	12.5	8.928571429	8.928571429	5.357142857	0	0	0	0	100	100	0	0	1	1684.4	1854.3	846.7988	0.447671635	847.1563	0.3575	-1.843855873
26	1	126	1011	13	Cube2	2803.7	90	100	658.2	611.6	FTP	1	0	850.2939	1	1	611.6	336.2		8.108108108	8.108108108	0	0	83.78378378	29.72972973	8.108108108	74.6031746	76.19047619	0	0	23.80952381	23.80952381	1.587301587	0	0	0	0	100	100	0	1	1	767.6	1035.8	855.2069	0.840462422	855.6572	0.4503	-2.111962057
26	1	126	1012	15	Cube2	3286.5	92.46231156	100	293	1329.7	OTP	1	0	857.7991	0	0	1329.7	100.7		54.32098765	65.43209877	0	1.234567901	32.09876543	18.51851852	12.34567901	72.22222222	73.61111111	0	0	26.38888889	26.38888889	1.388888889	0	0	0	0	30.76923077	30.76923077	69.23076923	1	1	849.8	1184.5	861.6999	0.374824735	862.1125	0.4126	-2.120287245
26	2	226	1013	48	Cube3	3407	100	89.80582524	308.7	752	OP	0	1	865.2711	1	0			67.1	0	2.173913043	0	2.173913043	50	0	47.82608696	0	0	21.15384615	0	57.69230769	0	21.15384615	0	0	20	0	17.77777778	17.77777778	62.22222222	0	1	1128.2	848.6	864.3337	0.352934289	865.8196	1.4859	-2.919358683
26	2	226	1014	51	Cube3	3865.7	100	67.8111588	491.7	550.6	OP	0	0	872.3419	0	0			123	0	41.17647059	0	0	29.41176471	0	70.58823529	0	52.45901639	31.14754098	0	8.196721311	8.196721311	60.6557377	0	0	0	0	36.69724771	36.69724771	63.30275229	0	1	941.9	997.8	871.36	0.370450436	873.1589	1.7989	-2.154255061
26	2	226	1015	35	Cube1	2535.9	100	99.35064935	269.9	648.6	OP	0	1	880.1516	1	0			313.3	2.43902439	4.87804878	0	0	87.80487805	36.58536585	9.756097561	0	0	0	0	76.92307692	25	23.07692308	0	0	0	0	95.55555556	95.55555556	4.444444444	1	1	617.2	849.6	879.132	0.895396283	879.8609	0.7289	-1.698411985
26	2	226	1016	40	Cube2	2479	100	98	301.7	592	FTP	1	1	886.0734	1	1	592	592		23.68421053	23.68421053	0	0	68.42105263	47.36842105	7.894736842	0	0	0	0	80.88235294	75	19.11764706	0	0	0	0	100	100	0	1	1	66.6	1116.3	885.579	0.373419825	886.001	0.422	-1.636748982
26	1	126	1017	19	Cube3	3547.4	82.3255814	98.13084112	426.7	1474.9	OTP	1	0	891.1079	0	0	1160.2	33.6		40	47.77777778	0	1.111111111	50	0	8.888888889	38.02816901	39.43661972	23.94366197	0	16.90140845	16.90140845	21.12676056	0	0	84.61538462	0	11.53846154	11.53846154	3.846153846	1	1	804.6	1162.7	894.9205	0.007333131	895.3319	0.4114	-1.790288418
26	1	126	1018	12	Cube2	3472.7	100	97.61904762	1140	733.3	FTP	1	1	898.8386	1	1	733.3	733.3		100	100	0	0	0	0	0	36.50793651	71.42857143	20.63492063	39.68253968	1.587301587	1.587301587	1.587301587	0	0	0	0	83.87096774	83.87096774	16.12903226	1	1	1027.9	1027.9	904.3594	0.46542163	904.8605	0.5011	-1.990669071
26	1	126	1019	21	Cube3	3794.2	90.43478261	100	268.3	1342.2	OP	0	1	907.459	1	0			225.3	25.6097561	30.48780488	0	2.43902439	69.51219512	0	2.43902439	45	45	17.5	0	16.25	16.25	21.25	0	0	22.44897959	0	28.57142857	28.57142857	48.97959184	1	1	1059.9	1316.6	912.7358	0.312872904	913.5374	0.8016	-1.938551812
26	2	226	1020	38	Cube2	2827	100	93.56725146	502.5	434.8	OTP	1	0	917.2723	0	0	434.8	434.8		0	0	0	0	71.42857143	28.57142857	28.57142857	3.896103896	18.18181818	0	2.597402597	71.42857143	71.42857143	22.07792208	0	0	0	0	97.36842105	97.36842105	2.631578947	0	0	312.5	1262.2	916.4315	0.528579198	917.0573	0.6258	-1.911484686
26	2	226	1021	37	Cube2	3376.7	82.84313725	91.66666667	1004.4	470.2	OTP	1	0	927.8156	0	0	470.2	470.2		0	0	0	0	83.33333333	46.66666667	16.66666667	0	0	0	0	90.58823529	90.58823529	9.411764706	0	0	0	0	83.33333333	83.33333333	16.66666667	0	0	0	1404	927.163	0.471894589	927.6467	0.4837	-1.711048541
26	2	226	1022	36	Cube1	2650.5	100	88.19875776	491.4	469.5	OTP	1	0	935.6239	0	0	67.2	67.2		0	0	0	0	43.33333333	33.33333333	56.66666667	0	0	0	0	56	20	44	0	0	0	0	100	100	0	0	0	636.6	815.4	933.9804	0.495655604	934.8067	0.8263	-1.74963169
26	1	126	1023	14	Cube2	3117.3	96.2962963	100	736.6	980.8	OTP	1	0	942.7266	0	0	980.8	276		33.33333333	51.66666667	0	1.666666667	21.66666667	21.66666667	43.33333333	58.33333333	65	1.666666667	6.666666667	28.33333333	28.33333333	5	0	0	13.63636364	4.545454545	0	0	81.81818182	1	1	623.1	982.9	946.6036	0.212937747	946.9505	0.3469	-1.751803719
26	2	226	1024	49	Cube3	2817.5	100	85.38011696	590.8	336.1	OTP	1	1	951.2512	0	0	123.5	123.5		0	0	0	9.090909091	90.90909091	0	0	0	0	3.703703704	0	55.55555556	44.44444444	40.74074074	0	0	0	0	44.26229508	44.26229508	55.73770492	0	0	78	879.3	949.7392	0.168527076	950.7355	0.9963	-1.65153028
26	2	226	1025	34	Cube1	2386.4	100	99.31034483	871.7	33.2	FTP	1	0	956.8699	0	1	33.2	904.9		0	0	0	0	100	0	0	0	0	0	0	79.59183673	30.6122449	20.40816327	0	0	0	0	100	100	0	0	0	515.8	803.1	955.3788	0.773237179	956.038	0.6592	-1.572388948
26	2	226	1026	44	Cube2	2590.3	100	96.17834395	458.8	110.5	OTP	1	0	962.3664	0	0	110.5	110.5		0	0	0	0	100	100	0	0	0	0	0	89.58333333	73.95833333	10.41666667	0	0	0	0	100	100	0	0	0	0	1575	961.526	0.828044577	961.9495	0.4235	-2.000464652
26	1	126	1027	17	Cube2	1454.6	93.25842697	100	235	-112.1	XXX	0	0	965.7711	0	0			122.9	NaN	NaN	NaN	NaN	NaN	NaN	NaN	68.42105263	71.05263158	0	0	26.31578947	0	5.263157895	0	0	0	0	100	0	0	0	0	NaN	619.6	968.8857	1.151297179	969.5363	0.6506	-2.040914344
26	2	226	1028	39	Cube2	3428.8	100	92.75362319	877.9	957.7	OTP	1	0	978.7187	0	0	957.7	45.2		0	0	0	88.33333333	8.333333333	8.333333333	3.333333333	0	0	0	0	56.36363636	56.36363636	43.63636364	0	0	0	0	100	100	0	0	0	-86.2	896.5	977.1528	0.881185149	977.8123	0.6595	-1.909353731
26	2	226	1029	52	Cube3	3809.3	100	96.08695652	525	926.4	OP	0	0	984.1036	0	0			234.6	0	12.72727273	0	32.72727273	40	32.72727273	27.27272727	0	45.07042254	35.21126761	0	0	0	64.78873239	0	0	0	0	52.77777778	52.77777778	47.22222222	0	1	1262.8	1162.1	983.6432	0.254146982	984.835	1.1918	-1.643010996
26	1	126	1030	18	Cube2	3506.9	86.25592417	95.28301887	403.1	1198.7	FTP	1	1	995.3683	1	1	1198.7	382.5		67.12328767	69.8630137	0	0	27.39726027	13.69863014	5.479452055	29.87012987	41.55844156	3.896103896	12.98701299	40.25974026	38.96103896	12.98701299	0	0	0	0	70.58823529	70.58823529	29.41176471	1	1	547.3	1269.6	1000.665	0.029099126	1001.216	0.551	-2.385555865
26	1	126	1031	26	Cube3	3632	82.72727273	100	335	1484	OTP	1	1	1004.72	0	0	512	33		100	100	0	0	0	0	0	70.66666667	70.66666667	2.666666667	0	17.33333333	17.33333333	9.333333333	0	0	77.41935484	0	22.58064516	22.58064516	0	1	1	981	1230	1008.621	0.002711731	1009.114	0.493	-2.14181593
26	1	126	1032	8	Cube1	2916	98.30508475	100	301	983	OTP	1	1	1010.553	0	0	344	178		56.66666667	60	0	1.666666667	36.66666667	20	5	0	0	0	18.18181818	76.36363636	47.27272727	5.454545455	0	0	0	0	100	100	0	0	0	454	902	1014.24	0.496020363	1014.9	0.66	-2.078882914
26	1	126	1033	25	Cube3	3487	90.09433962	100	434	1140	OTP	1	1	1017.165	0	0	771	123		0	0	0	0	84.28571429	20	15.71428571	67.90123457	70.37037037	13.58024691	0	13.58024691	1.234567901	4.938271605	0	0	100	0	0	0	0	0	0	1262	1331	1021.242	0.095980421	1021.756	0.514	-1.898828965
26	2	226	1034	46	Cube3	2695	95.0617284	93.25153374	457	736	OTP	1	0	1025.733	0	0	33	33		0	0	0	0	75	18.18181818	25	0	0	44.23076923	0	30.76923077	0	25	0	0	2.43902439	0	41.46341463	41.46341463	56.09756098	0	0	1184	859	1024.067	0.230779421	1024.718	0.651	-1.956413641
26	1	126	1035	3	Cube1	3466	90	100	287	1240	OTP	1	1	1045.292	0	0	89	89		62.66666667	78.66666667	0	1.333333333	18.66666667	0	17.33333333	19.23076923	21.79487179	11.53846154	1.282051282	61.53846154	61.53846154	6.41025641	0	0	0	0	100	100	0	1	1	467	1274	1049.258	0.161938519	1049.873	0.615	-1.938000153
26	2	226	1036	42	Cube2	2403	100	86.98630137	305	681	OTP	1	1	1053.66	0	0	681	133		4.761904762	9.523809524	0	7.142857143	59.52380952	33.33333333	28.57142857	0	21.05263158	0	0	78.94736842	78.94736842	21.05263158	0	0	0	0	62.06896552	62.06896552	37.93103448	0	1	179	928	1052.195	0.536544613	1052.664	0.469	-1.862863689
26	1	126	1037	9	Cube1	3362	100	100	405	964	OTP	1	0	1058.037	0	0	695	695		100	100	0	0	0	0	0	100	100	0	0	0	0	0	15.625	51.04166667	0	0	47.91666667	47.91666667	36.45833333	1	1	1152	348	1061.702	0.13887669	1063.277	1.575	-2.123538105
26	1	126	1038	2	Cube1	3668	96.83257919	100	209	1295	OTP	1	0	1068.124	0	0	599	599		56.96202532	64.55696203	0	2.53164557	20.25316456	0	20.25316456	86.66666667	86.66666667	0	0	2.222222222	2.222222222	11.11111111	0	0	0	0	100	100	0	1	1	1475	1486	1072.817	0.047832954	1073.432	0.615	-2.001124358
26	2	226	1039	41	Cube2	2538	100	95.45454545	602	259	FTP	1	0	1097.826	1	1	259	259		0	0	0	0	6.25	6.25	93.75	44.82758621	93.10344828	0	0	0	0	55.17241379	18.18181818	20.45454545	0	2.272727273	75	75	4.545454545	1	1	1071	948	1097.098	0.58291399	1097.817	0.719	-1.6425581
26	1	126	1040	7	Cube1	4180	100	100	850	468	FTP	1	0	1102.595	1	1	468	468		0	0	0	0	92.85714286	25	7.142857143	6.504065041	33.33333333	12.19512195	0	34.95934959	34.95934959	46.34146341	0	0	0	0	100	100	0	1	1	1329	2033	1108.55	0.010118679	1109.321	0.771	-2.278211892
26	1	126	1041	24	Cube3	4182	83.39920949	100	491	1552	OTP	1	1	1114.1	0	0	949	536		77.65957447	89.36170213	0	1.063829787	10.63829787	0	10.63829787	21.64948454	41.2371134	27.83505155	0	41.2371134	41.2371134	9.278350515	0	0	16.66666667	0	76.66666667	76.66666667	6.666666667	1	1	648	1598	1118.838	0.073843657	1119.319	0.481	-1.884292123
26	1	126	1042	27	Cube3	3910	93.67088608	100	359	-336	XXX	0	0	1126.143	0	0			23	NaN	NaN	NaN	NaN	NaN	NaN	NaN	60.19417476	66.50485437	4.854368932	8.737864078	17.96116505	9.708737864	8.252427184	0	0	72	0	0	0	28	0	0	2681	3419	1131.829	0.091529938	1132.23	0.401	-1.837407356
26	2	226	1043	45	Cube2	2971	93.88888889	89.44444444	1171	280	OTP	1	0	1137.938	0	0	280	280		0	0	0	0	61.11111111	22.22222222	38.88888889	0	0	0	0	100	100	0	0	0	0	0	92.68292683	92.68292683	7.317073171	0	0	-101	850	1136.531	0.850413631	1137.2	0.669	-1.995517613
26	1	126	1044	10	Cube2	4010	98.35390947	100	368	1541	OTP	1	1	1160.423	0	0	1541	391		72.04301075	76.34408602	0	0	15.05376344	11.82795699	12.90322581	23.46938776	97.95918367	69.3877551	0	7.142857143	7.142857143	0	0	3.703703704	0	0	100	100	0	1	1	1517	1617	1165.035	0.103821085	1165.473	0.438	-2.074977952
26	1	126	1045	22	Cube3	4668	95.75971731	100	356	1129	FP	0	1	1168.343	1	1			324	36.76470588	54.41176471	0	4.411764706	27.94117647	0	30.88235294	19.6969697	31.81818182	37.12121212	0.757575758	7.575757576	0	34.84848485	0	0	6.896551724	0	20.68965517	20.68965517	72.4137931	1	1	2926	2179	1173.45	0.477331985	1174.398	0.948	-2.271710055
26	1	126	1046	6	Cube1	4065	93.49593496	100	118	1419	OTP	1	0	1180.93	0	0	769	769		47.12643678	62.06896552	0	2.298850575	34.48275862	12.64367816	16.09195402	21.95121951	47.56097561	6.097560976	0	39.02439024	39.02439024	32.92682927	0	0	48.52941176	0	47.05882353	47.05882353	4.411764706	1	1	810	1347	1185.669	0.133809948	1186.775	1.106	-2.220432363
26	1	126	1047	1	Cube1	2909	100	65.34090909	245	1015	OTP	1	0	1190.583	0	0	521	521		12.90322581	20.96774194	0	0	0	0	87.09677419	50	55.17241379	29.31034483	0	0	0	20.68965517	33.33333333	35.8974359	0	0	61.53846154	61.53846154	5.128205128	1	1	1150	949	1194.661	0.035968188	1195.299	0.638	-2.487296014
26	2	226	1048	29	Cube1	3877	84.05172414	98.29059829	1968	-11	XXX	0	0	1201.374	0	0			1957	0	0	0	0	100	0	0	0	0	0	0	86.76470588	50	13.23529412	0	0	0	0	100	100	0	0	0	492	1117	1199.943	0.356678446	1200.558	0.615	-1.548987093
26	1	126	1049	5	Cube1	2680	97.5308642	30.86419753	551	682	OTP	1	0	1206.039	0	0	90	90		2.380952381	11.9047619	0	0	9.523809524	0	88.0952381	0	0	0	0	0	0	100	0	0	0	0	75	75	25	0	0	848	792	1209.528	0.116421559	1210.098	0.57	-1.898486902
26	2	226	1050	30	Cube1	2657	100	99.37888199	503	636	FP	0	0	1214.031	0	1			636	0	0	0	0	92.10526316	89.47368421	7.894736842	0	0	0	0	56	26	44	0	0	0	0	100	100	0	0	0	0	813	1212.686	0.654174429	1213.403	0.717	-1.644571892
26	2	226	1051	47	Cube3	4102	100	96.37096774	201	807	OTP	1	1	1219.871	0	0	616	57		12.24489796	14.28571429	0	0	61.2244898	0	26.53061224	0	0	0	11.71171171	9.009009009	0	79.27927928	0	0	19.48051948	0	76.62337662	76.62337662	3.896103896	0	0	2100	1831	1219.211	1.668074106	1220.475	1.264	-2.344820479
26	2	226	1052	33	Cube1	5235	100	95.56962025	52	1385	OP	0	1	1232.424	1	0			33	22.35294118	54.11764706	0	3.529411765	27.05882353	0	47.05882353	20	92.85714286	18.57142857	0	6.428571429	6.428571429	55	0	0	0	0	98.9010989	98.9010989	1.098901099	1	1	2147	2313	1233.586	0.322271096	1235.003	1.417	-3.150015737
26	2	226	1053	50	Cube3	3138	96.27659574	97.36842105	226	850	OP	0	0	1243.999	0	0			615	15.09433962	43.39622642	0	1.886792453	47.16981132	0	35.8490566	0	16.92307692	56.92307692	15.38461538	0	0	27.69230769	0	0	8.474576271	0	64.40677966	64.40677966	27.11864407	1	1	1128	1062	1243.385	0.334670324	1244.356	0.971	-1.998638113
26	1	126	1054	20	Cube3	3250	91.37055838	100	320	1274	OTP	1	0	1250.042	0	0	176	176		31.16883117	49.35064935	0	1.298701299	46.75324675	11.68831169	20.77922078	36.36363636	48.48484848	9.090909091	0	24.24242424	24.24242424	30.3030303	0	0	78.125	0	21.875	21.875	0	1	1	514	1083	1253.907	0.747907024	1254.418	0.511	-2.093376868
26	2	226	1055	31	Cube1	4334	100	96.94656489	201	1203	OP	0	1	1257.907	1	0			167	12.5	13.88888889	0	0	61.11111111	25	26.38888889	0	14.28571429	63.26530612	28.57142857	0	0	8.163265306	0	0	53.75	0	46.25	46.25	0	1	1	2312	1620	1258.185	0.285666358	1259.492	1.307	-2.296057234
26	1	126	1056	17	Cube2	3701	94.22222222	100	525	1050	FTP	1	1	1273.644	0	1	1050	89		75	78.125	0	3.125	21.875	21.875	0	36	94	46	1	6	6	11	0	0	0	0	100	100	0	1	1	1541	1642	1278.203	0.86089985	1278.62	0.417	-1.892352779
27	1	127	1001	10	Cube2	7029.1	99.29078014	100	375.1	2950.1	OP	0	0	929.9806	0	0			915.4
27	1	127	1001	14	Cube2	4121	100	100	437.9	1855.2	OTP	1	0	135.2928	0	0	1855.2	1348.7
27	1	127	1002	38	Cube2	3540.5	100	100	222.6	1516.6	OTP	1	0	952.6923	0	0	1180.9	432.8
27	2	227	1002	22	Cube3	3889.1	96.72897196	100	234.1	1632.7	OP	0	1	142.4378	1	0			422.4
27	1	127	1003	49	Cube3	4248.4	100	97.65625	837.2	780.9	OTP	1	0	152.5409	0	0	201.2	201.2
27	2	227	1003	27	Cube3	3462.5	100	100	88.5	2468.9	OTP	1	1	951.1056	0	0	1552.9	88.9
27	1	127	1004	45	Cube2	3105	100	100	394.4	1060.7	OTP	1	0	967.7493	0	0	1060.7	77.7
27	2	227	1004	4	Cube1	3362.6	100	100	290.3	996.4	OP	0	1	156.1884	1	0			534.3
27	2	227	1005	39	Cube2	2403.5	100	100	469.1	681.2	OP	0	0	164.5832	0	0			245.6
27	2	227	1005	49	Cube3	5027	100	100	1254.2	1552.4	TFP	1	1	975.0774	1	1	870.2	870.2
27	2	227	1006	37	Cube2	2103.5	100	100	357.8	513.6	OP	0	0	170.4813	0	0			201.5
27	2	227	1006	44	Cube2	5395.7	100	100	771.6	2066.8	OP	0	0	982.9179	0	0			245.8
27	2	227	1007	54	Cube3	2758.3	100	100	389.9	615.8	OTP	1	0	177.0494	0	0	167.4	167.4		40.54054054	43.24324324	0	0	51.35135135	0	8.108108108	0	0	0	0	61.11111111	5.555555556	38.88888889	0	0	0	0	100	100	0	0	0	331.5	577.2	175.8816	0.011271925	177.0359	1.1543	-1.610177905
27	1	127	1008	5	Cube1	2974.6	100	98.88888889	533.9	770.8	OTP	1	0	181.5931	0	0	567.6	567.6		17.0212766	31.91489362	0	2.127659574	29.78723404	0	51.06382979	21.875	65.625	34.375	0	0	0	43.75	0	0	24.24242424	0	65.15151515	65.15151515	10.60606061	1	1	667	510.4	184.6745	0.162162989	185.7617	1.0872	-1.479332861
27	2	227	1009	43	Cube2	2186.4	97.72727273	100	292.2	647.9	OP	0	1	189.5262	1	0			202	7.317073171	7.317073171	0	2.43902439	90.24390244	90.24390244	0	33.33333333	35.71428571	11.9047619	4.761904762	47.61904762	47.61904762	2.380952381	0	0	20.58823529	0	79.41176471	79.41176471	0	1	1	0	680.6	188.9427	0.222632424	189.4879	0.5452	-1.64637211
27	2	227	1010	38	Cube2	2001	100	100	437.3	380.1	OP	0	0	195.1781	0	0			245.8	0	0	0	0	87.5	50	12.5	0	0	0	0	95	82.5	5	0	0	3.125	0	96.875	96.875	0	0	0	68.5	659	194.302	0.22267347	194.8086	0.5066	-1.546250807
27	1	127	1011	24	Cube3	2847.8	100	100	760.6	704.1	OP	0	0	199.0052	0	0			209.9	86.36363636	90.90909091	0	4.545454545	4.545454545	0	4.545454545	40	42.5	0	0	12.5	12.5	47.5	0	0	0	0	100	100	0	1	1	566.3	644.5	202.3576	0.004450546	203.0194	0.6618	-1.797861616
27	2	227	1012	29	Cube1	2478.8	100	100	234.4	658.7	OP	0	0	207.4434	0	0			658.7	0	0	0	0	95.12195122	0	4.87804878	0	0	2.43902439	0	92.68292683	4.87804878	4.87804878	0	0	0	0	100	100	0	0	0	614.4	660.3	206.8499	0.300645037	207.7066	0.8567	-1.463359143
27	2	227	1013	47	Cube3	2369.3	100	100	308.7	517.6	OTP	1	0	213.9645	0	0	236.7	236.7		0	0	0	18.75	75	37.5	6.25	0	0	4.651162791	23.25581395	39.53488372	9.302325581	32.55813953	0	0	0	0	100	100	0	0	0	601.6	702.5	212.9894	0.155462331	213.8172	0.8278	-1.744462771
27	2	227	1014	52	Cube3	3240.8	100	100	424.1	398.9	OTP	1	0	220.4677	0	0	52.2	52.2		0	0	0	0	76	0	24	30.86419753	33.33333333	0	1.234567901	51.85185185	23.45679012	16.04938272	0	0	0	0	95.45454545	56.06060606	4.545454545	0	0	628.3	1329.1	219.9266	0.311086271	221.0132	1.0866	-3.392087566
27	1	127	1015	3	Cube1	2681.1	100	97.5308642	370.1	767.1	FTP	1	0	224.9561	0	1	335.2	335.2		42.55319149	46.80851064	0	0	36.17021277	0	21.27659574	54.05405405	54.05405405	45.94594595	0	0	0	0	0	0	18.51851852	0	81.48148148	81.48148148	0	1	1	745.7	600.4	228.1279	0.063920589	228.9981	0.8702	-1.459288674
27	1	127	1016	25	Cube3	2602.4	100	100	200.8	826.2	OP	0	1	230.6082	1	0			223.4	0	16.32653061	0	2.040816327	77.55102041	46.93877551	20.40816327	0	0	13.63636364	0	86.36363636	22.72727273	0	0	0	0	0	100	100	0	0	1	827.3	1083.1	234.5076	0.158044312	234.9334	0.4258	-3.037663311
27	2	227	1017	40	Cube2	2536.9	100	100	325.2	614.1	OTP	1	0	238.8316	0	0	614.1	614.1		0	0	0	0	92.30769231	66.66666667	7.692307692	0	0	0	0	93.22033898	64.40677966	6.779661017	0	0	0	0	97.36842105	97.36842105	2.631578947	0	0	0	960.2	238.5018	0.087965852	239.1177	0.6159	-1.834865811
27	2	227	1018	44	Cube2	1996.2	100	100	468.6	357.8	OP	0	0	245.0417	0	0			223.8	4.347826087	13.04347826	0	4.347826087	82.60869565	73.91304348	8.695652174	0	0	0	0	77.5	50	22.5	0	0	0	0	100	100	0	1	1	145.5	646.9	244.1341	0.135759314	244.6573	0.5232	-1.619492041
27	2	227	1019	53	Cube3	2153.9	100	100	189.9	546.6	OTP	1	0	250.5271	0	0	233.9	233.9		2.941176471	5.882352941	0	2.941176471	85.29411765	26.47058824	8.823529412	0	0	0	0	72.22222222	5.555555556	27.77777778	0	0	0	0	100	100	0	0	0	525.2	580.9	249.4383	0.052050616	250.2531	0.8148	-1.736979288
27	1	127	1020	13	Cube2	2266.5	100	100	201.5	851	OTP	1	1	254.3762	0	0	851	169.1		0	23.07692308	0	30.76923077	51.92307692	51.92307692	17.30769231	0	45.45454545	0	72.72727273	27.27272727	27.27272727	0	0	0	0	25.64102564	74.35897436	74.35897436	0	0	1	369.6	536.1	257.0716	0.201930676	257.6973	0.6257	-1.875679638
27	2	227	1021	35	Cube1	2635.3	100	100	201.1	651.4	OP	0	1	261.5256	1	0			651.4	10	10	0	2.5	82.5	37.5	5	0	0	20.89552239	20.89552239	56.71641791	20.89552239	1.492537313	0	0	0	0	100	100	0	1	1	873.1	1106.8	261.3596	0.226234915	262.0186	0.659	-1.719302732
27	2	227	1022	41	Cube2	2052.4	99.18699187	100	536.2	368.1	OP	0	0	267.4719	0	0			368.1	0	0	0	0	56.52173913	56.52173913	43.47826087	0	0	0	0	90.47619048	59.52380952	9.523809524	0	0	0	0	100	100	0	0	0	0	681.1	266.6097	0.316057282	267.054	0.4443	-1.539000844
27	1	127	1023	20	Cube3	2415	100	97.26027397	292.3	983.2	OP	0	1	270.5193	1	0			625.3	43.33333333	48.33333333	0	1.666666667	43.33333333	0	11.66666667	29.41176471	35.29411765	32.35294118	35.29411765	0	0	2.941176471	0	0	3.03030303	0	96.96969697	96.96969697	0	1	1	524.4	546.8	274.051	0.002707845	274.576	0.525	-1.838108652
27	1	127	1024	18	Cube2	2360.8	100	100	268.2	636.7	FTP	1	0	276.1941	1	1	636.7	78.8		0	5.128205128	0	5.128205128	89.74358974	89.74358974	5.128205128	0	50	0	45.83333333	4.166666667	4.166666667	50	0	0	0	0	100	100	0	1	1	749.8	783.2	279.8715	0.089722091	280.4965	0.625	-1.794536349
27	2	227	1025	46	Cube3	2147.3	100	100	190	517.9	OTP	1	0	284.9762	0	0	82.1	82.1		0	0	0	0	93.75	0	6.25	0	0	0	0	64.28571429	38.0952381	35.71428571	0	0	0	0	93.47826087	93.47826087	6.52173913	0	0	111.9	684.1	283.8234	0.084348782	284.5606	0.7372	-1.785892419
27	1	127	1026	16	Cube2	2010.2	100	100	234.7	626.5	OTP	1	0	288.7243	0	0	626.5	100.7		0	10.25641026	0	7.692307692	84.61538462	84.61538462	7.692307692	0	70.96774194	0	32.25806452	0	0	67.74193548	0	0	0	22.22222222	77.77777778	77.77777778	0	0	0	610.8	492	291.3094	0.070333358	291.9014	0.592	-1.927423506
27	2	227	1027	45	Cube2	1864.5	100	100	191.5	578.4	OTP	1	0	295.4081	0	0	578.4	578.4		8.823529412	11.76470588	0	11.76470588	76.47058824	76.47058824	2.941176471	0	0	0	39.47368421	60.52631579	60.52631579	0	0	0	0	0	100	100	0	1	1	244	622.4	294.678	0.217097729	295.1497	0.4717	-1.725590619
27	1	127	1028	10	Cube2	2479.1	100	100	269.5	736.2	FTP	1	0	298.5331	1	1	736.2	736.2		0	0	0	0	78.26086957	63.04347826	21.73913043	0	0	0	0	97.5	87.5	2.5	0	0	0	23.91304348	76.08695652	76.08695652	0	1	1	44.3	647.2	302.1992	0.067241796	302.9371	0.7379	-1.480191468
27	1	127	1029	19	Cube3	3316	100	100	420.4	1433.3	OP	0	0	305.8136	0	0			616	32.95454545	54.54545455	0	12.5	34.09090909	0	20.45454545	0	0	19.14893617	44.68085106	36.17021277	0	0	0	0	46.15384615	0	53.84615385	53.84615385	0	1	1	1049.8	775.1	310.0199	0.028522367	310.6413	0.6214	-1.803081547
27	2	227	1030	48	Cube3	2489.8	97.33333333	100	591.4	311.7	OP	0	0	315.2356	0	0			100.3	0	10.52631579	0	89.47368421	10.52631579	0	0	0	0	27.02702703	51.35135135	16.21621622	16.21621622	5.405405405	0	0	15.25423729	0	79.66101695	79.66101695	5.084745763	0	1	465.4	599.8	314.2252	0.050478715	315.1968	0.9716	-1.535426063
27	2	227	1031	33	Cube1	2810.5	100	100	334.3	689.2	OP	0	0	321.0214	0	0			297.4	0	54.76190476	0	2.380952381	42.85714286	0	54.76190476	0	12.5	16.66666667	2.083333333	18.75	0	62.5	0	0	13.1147541	0	81.96721311	81.96721311	4.918032787	0	1	916.5	782.4	320.5599	0.090806535	321.5638	1.0039	-1.917773037
27	1	127	1032	1	Cube1	2543.6	100	100	1023.8	111.9	OTP	1	0	326.1891	0	0	111.9	111.9		28.57142857	100	0	0	0	0	71.42857143	0	45.71428571	11.42857143	2.857142857	14.28571429	14.28571429	71.42857143	0	0	2.083333333	0	97.91666667	97.91666667	0	1	1	414.2	559.2	328.8514	0.039686703	329.6424	0.791	-1.467481446
27	1	127	1033	17	Cube2	1933.9	100	100	234.8	715.2	OP	0	1	331.2493	1	0			343.6	9.090909091	11.36363636	0	2.272727273	77.27272727	40.90909091	11.36363636	0	0	0	0	100	100	0	0	0	0	0	100	100	0	1	1	0	401.6	334.3698	0.046645494	334.8613	0.4915	-1.802399799
27	2	227	1034	51	Cube3	2457.6	100	100	386.4	517	OP	0	0	338.7898	0	0			134.1	0	0	0	6.060606061	57.57575758	0	36.36363636	0	0	46.66666667	2.222222222	40	0	11.11111111	0	0	20.40816327	0	77.55102041	77.55102041	2.040816327	0	0	750.1	727.6	338.1214	0.140690895	338.9264	0.805	-1.61080576
27	2	227	1035	30	Cube1	2041.5	100	100	200	570.6	OP	0	1	344.1323	1	0			111.5	8.108108108	13.51351351	0	2.702702703	72.97297297	0	16.21621622	0	0	2.5	52.5	5	0	40	0	0	0	0	81.08108108	81.08108108	18.91891892	1	1	747.9	646.2	343.4488	0.259495706	344.0507	0.6019	-1.687603988
27	2	227	1036	31	Cube1	2298.3	100	100	406.3	569.5	OP	0	0	349.6626	0	0			369	75	77.77777778	0	25	0	0	0	15	17.5	0	2.5	32.5	0	50	0	0	0	0	95.12195122	90.24390244	4.87804878	1	1	677.7	644.1	348.9643	0.108377837	349.6251	0.6608	-1.674282323
27	2	227	1037	42	Cube2	1887.5	100	100	189.8	502.7	OP	0	1	355.281	1	0			123.9	10	10	0	3.333333333	86.66666667	86.66666667	0	0	40.90909091	2.272727273	6.818181818	54.54545455	54.54545455	36.36363636	0	0	0	0	100	100	0	1	1	-22.3	712.2	354.5724	0.132373196	355.0559	0.4835	-1.673648984
27	1	127	1038	23	Cube3	2490.3	100	100	252.6	1040.2	OP	0	0	358.3253	0	0			202.2	29.6875	60.9375	0	15.625	25	0	29.6875	0	0	6.060606061	60.60606061	33.33333333	0	0	0	0	18.91891892	0	81.08108108	81.08108108	0	1	1	502.1	536.1	361.8939	0.012222093	362.4966	0.6027	-1.699331856
27	1	127	1039	2	Cube1	2613.7	100	97.46835443	517.8	792.4	OTP	1	0	363.888	1	0	33.5	1310.2		0	0	0	14.28571429	69.3877551	0	16.32653061	0	0	26.31578947	63.15789474	5.263157895	0	5.263157895	0	0	22.80701754	0	77.19298246	77.19298246	0	1	1	525.6	301.8	367.4898	0.129174878	368.4173	0.9275	-1.461508741
27	1	127	1040	12	Cube2	1743.8	100	97.16981132	269.6	534	FTP	1	0	369.5642	1	1	534	534		0	0	0	21.21212121	69.6969697	69.6969697	9.090909091	0	0	0	73.91304348	26.08695652	26.08695652	0	0	0	0	6.25	93.75	93.75	0	1	1	279.5	360.6	372.7205	0.05996769	373.243	0.5225	-1.489476064
27	1	127	1041	8	Cube1	2327	97.87234043	100	692	349.2	OP	0	0	375.1372	0	0			349.2	9.523809524	100	0	9.523809524	0	0	80.95238095	0	66.66666667	11.11111111	11.11111111	0	0	77.77777778	0	0	10.52631579	0	75.43859649	75.43859649	14.03508772	1	1	479.7	278.7	377.7547	0.036907122	378.6934	0.9387	-1.551620397
27	2	227	1042	28	Cube1	1997.4	100	100	244.2	324.7	OP	0	0	383.4957	0	0			324.7	60	65	0	0	35	0	5	0	0	17.85714286	0	73.21428571	30.35714286	8.928571429	0	0	9.375	0	90.625	90.625	0	1	1	159.1	917.5	382.8015	0.370282349	383.3141	0.5126	-1.669786327
27	1	127	1043	26	Cube3	2803.2	100	98.82352941	403.3	748.4	OP	0	1	386.6205	1	0			167.7	45.65217391	50	0	8.695652174	36.95652174	0	8.695652174	19.35483871	61.29032258	0	12.90322581	29.03225806	0	38.70967742	0	0	17.91044776	1.492537313	80.59701493	76.11940299	0	1	1	749.3	502.4	389.863	0.014948891	390.9585	1.0955	-1.40218349
27	1	127	1044	9	Cube1	2434.8	100	100	837.8	187	OP	0	0	393.448	0	0			187	0	100	0	0	0	0	100	0	45.71428571	2.857142857	8.571428571	17.14285714	17.14285714	71.42857143	0	0	0	0	93.87755102	93.87755102	6.12244898	0	1	432.9	566.7	396.1826	0.073423161	396.9794	0.7968	-1.76025528
27	1	127	1045	11	Cube2	2165.9	100	100	224.7	725.4	OTP	1	1	399.7798	1	0	725.4	725.4		13.95348837	46.51162791	0	2.325581395	51.1627907	51.1627907	32.55813953	0	27.5	2.5	2.5	37.5	37.5	57.5	0	0	0	0	100	100	0	1	1	391.8	647.2	403.1329	0.159841822	403.6581	0.5252	-1.713988137
27	1	127	1046	21	Cube3	2848.6	95.34883721	100	200.6	939.6	OP	0	1	405.2621	1	0			112.5	52.63157895	100	0	5.263157895	0	0	42.10526316	0	69.23076923	0	100	0	0	0	0	0	9.333333333	2.666666667	81.33333333	81.33333333	6.666666667	1	1	612.8	411.7	408.6054	0.001304161	409.8365	1.2311	-1.780691809
27	1	127	1047	15	Cube2	2046.8	93.6	96.77419355	293.1	667.8	OTP	1	0	411.287	0	0	667.8	667.8		31.70731707	51.2195122	0	36.58536585	4.87804878	4.87804878	26.82926829	0	12	0	68	20	20	12	0	0	0	25.64102564	74.35897436	74.35897436	0	1	1	255.5	400.5	414.3474	0.184492269	414.9733	0.6259	-1.414541715
27	1	127	1048	7	Cube1	2412	100	100	504.2	546.4	OP	0	0	416.939	0	0			45.6	0	0	0	0	90.90909091	0	9.090909091	0	0	26.47058824	41.17647059	14.70588235	2.941176471	17.64705882	0	0	0	0	100	100	0	0	0	491.5	547.3	420.0119	0.04381911	420.7827	0.7708	-1.907500278
27	2	227	1049	36	Cube1	2267	100	100	658.8	446.8	OP	0	0	424.2561	0	0			199.9	0	42.85714286	0	7.142857143	14.28571429	0	78.57142857	0	38.0952381	26.19047619	35.71428571	0	0	38.0952381	0	0	31.03448276	0	62.06896552	62.06896552	6.896551724	0	1	815.5	681.6	423.4714	0.252291872	423.9314	0.46	-1.6414383
27	1	127	1050	27	Cube3	1965.4	100	100	360.3	366.8	OP	0	1	428.1531	1	0			366.8	0	0	0	9.090909091	90.90909091	0	0	0	37.5	7.5	20	27.5	12.5	45	0	0	20.58823529	0	79.41176471	79.41176471	0	0	0	513.9	648	431.148	0.007443579	431.695	0.547	-1.481481403
27	1	127	1051	6	Cube1	2248.4	100	100	243	661.1	OP	0	1	433.0776	1	0			133.5	0	0	0	14.63414634	85.36585366	0	0	0	0	0	0	62.5	6.25	37.5	0	0	0	0	100	100	0	0	0	467.9	512.5	436.2523	0.058155687	437.0129	0.7606	-1.579852288
27	2	227	1052	50	Cube3	1988.4	100	100	841.1	-101.1	XXX	0	0	441.4034	0	0			740	NaN	NaN	NaN	NaN	NaN	NaN	NaN	67.74193548	70.96774194	3.225806452	0	22.58064516	22.58064516	6.451612903	0	0	0	0	100	100	0	0	0	332.7	501.9	439.9041	0.079428211	440.6167	0.7126	-1.746775032
27	2	227	1053	32	Cube1	1992.2	100	100	233.4	602.6	OP	0	0	446.7529	0	0			299.9	8.333333333	11.11111111	0	5.555555556	80.55555556	8.333333333	5.555555556	0	0	0	0	93.75	43.75	6.25	0	0	0	0	85	85	15	1	1	-89.4	517.2	445.9364	0.236657669	446.5849	0.6485	-1.475362029
27	2	227	1054	34	Cube1	2491.2	100	100	457.5	279.9	OP	0	0	451.7351	0	0			279.9	70.58823529	76.47058824	0	5.882352941	17.64705882	0	5.882352941	36.50793651	36.50793651	12.6984127	12.6984127	36.50793651	22.22222222	1.587301587	0	0	0	0	100	100	0	1	1	771.3	1029	451.1071	0.325501569	451.8315	0.7244	-1.571937712
28	2	228	1001	28	Cube1	8201.5	100	99.5951417	904.5	3853.7	FP	0	1	681.9023	1	1			2368.5	18.88412017	27.03862661	0	5.150214592	51.07296137	11.15879828	24.89270386	0	0	33.55704698	9.395973154	53.69127517	0	3.355704698	0	0	23.72881356	0	76.27118644	76.27118644	0	1	1	2671.3	2461.7	681.777	0.276573364	682.7375	0.9605	-2.322004434
28	2	228	1002	38	Cube2	2705.1	100	100	303	881.2	FTP	1	1	690.5144	1	1	881.2	300.3		0	0	0	0	82.69230769	82.69230769	17.30769231	0	49.05660377	0	9.433962264	41.50943396	41.50943396	49.05660377	0	0	41.46341463	0	56.09756098	56.09756098	2.43902439	1	1	-22.4	860.1	688.0433	0.328086694	688.7123	0.669	-1.849233904
28	1	128	1003	15	Cube2	8188.6	94.92900609	98.98580122	369.2	954.1	OP	0	1	694.9466	1	0			82.9	0	0	0	0	100	100	0	0	0	3.703703704	16.66666667	79.62962963	79.62962963	0	0	0	0	0	98.5915493	98.5915493	1.408450704	0	0	0	883	701.3728	0.21229369	707.2711	5.8983	-5.231074714
28	1	128	1004	18	Cube2	2582.2	100	100	155.4	971.8	OTP	1	0	709.3452	0	0	971.8	200.9		1.694915254	3.389830508	0	6.779661017	84.74576271	59.3220339	6.779661017	0	0	17.74193548	30.64516129	51.61290323	51.61290323	0	0	0	0	0	100	100	0	0	0	499.7	1011.8	715.1329	0.16622798	715.5131	0.3802	-1.79448393
28	1	128	1005	20	Cube3	2927.1	96.62921348	100	174.5	861.8	OTP	1	0	715.0532	0	0	165.4	165.4		0	0	0	0	94.33962264	0	5.660377358	0	0	39.39393939	13.63636364	46.96969697	36.36363636	0	0	0	28.88888889	0	71.11111111	71.11111111	0	0	0	670.8	1084	720.8757	0.004544588	721.6134	0.7377	-1.812307488
28	2	228	1006	48	Cube3	2839.9	98.83040936	100	234.2	1273.3	OTP	1	0	725.9362	0	0	803.7	133.6		41.02564103	64.1025641	0	17.94871795	28.20512821	0	12.82051282	33.33333333	37.03703704	22.22222222	0	0	0	44.44444444	0	0	33.96226415	0	64.1509434	64.1509434	1.886792453	1	1	714.3	426	722.0231	0.110806383	722.8937	0.8706	-1.950509971
28	2	228	1007	34	Cube1	2950.7	100	100	404.5	1405.5	OTP	1	0	734.4368	0	0	321.9	321.9		16.27906977	22.09302326	0	12.79069767	41.86046512	0	29.06976744	59.09090909	68.18181818	0	0	0	0	40.90909091	0	0	6.382978723	0	91.4893617	91.4893617	2.127659574	1	1	391.3	346.5	730.6246	0.314712584	731.384	0.7594	-1.748268493
28	2	228	1008	40	Cube2	2423	95.89041096	100	322.3	861.5	FTP	1	1	740.3908	1	1	861.5	861.5		0	0	0	1.851851852	90.74074074	64.81481481	7.407407407	0	0	0	0	81.81818182	59.09090909	18.18181818	0	0	0	0	100	100	0	1	1	136.7	715.4	737.8071	0.403615895	738.3059	0.4988	-1.679877637
28	2	228	1009	43	Cube2	2613.6	94.30379747	96.83544304	234.3	1283.4	FTP	1	1	746.0319	1	1	1283.4	457.7		13.92405063	29.11392405	0	1.265822785	48.10126582	29.11392405	36.70886076	41.17647059	44.11764706	0	2.941176471	52.94117647	52.94117647	2.941176471	0	0	21.21212121	0	78.78787879	78.78787879	0	1	1	214.6	552.1	743.618	0.297242633	744.1404	0.5224	-1.730586828
28	1	128	1010	21	Cube3	2655.6	96.875	100	437.3	715.3	OTP	1	0	748.7979	0	0	45.4	45.4		0	0	0	0	93.02325581	34.88372093	6.976744186	0	0	32.65306122	0	55.10204082	12.24489796	12.24489796	0	0	0	0	100	100	0	0	0	695.6	796.9	754.1968	0.024572608	754.8306	0.6338	-1.755431289
28	2	228	1011	54	Cube3	2278.4	94.20289855	97.10144928	270.3	803.3	OTP	1	0	759.3129	0	0	133.3	133.3		0	8	0	14	66	22	20	0	71.42857143	14.28571429	19.04761905	0	0	66.66666667	0	0	28.30188679	0	71.69811321	71.69811321	0	0	1	559.8	325.6	755.2882	0.060960934	756.1485	0.8603	-1.681533724
28	1	128	1012	5	Cube1	3283.5	96.48241206	100	617.7	669.4	OP	0	0	761.0743	0	0			315.1	0	0	0	0	100	38.0952381	0	0	0	0	0	96.36363636	49.09090909	3.636363636	0	0	0	0	88.70967742	88.70967742	11.29032258	0	0	412.3	901.2	767.2288	0.311594225	768.2376	1.0088	-1.784118985
28	1	128	1013	9	Cube1	2761.9	94.64285714	100	271.7	545.5	OTP	1	1	767.8751	0	0	67.1	67.1		6.060606061	9.090909091	0	3.03030303	84.84848485	45.45454545	6.060606061	0	0	0	13.43283582	58.20895522	34.32835821	28.35820896	0	0	0	0	100	100	0	0	0	0	1102.7	773.6066	0.284935077	774.3917	0.7851	-1.746497655
28	1	128	1014	10	Cube2	1998.7	100	100	409.2	360.9	FTP	1	0	773.1493	1	1	360.9	360.9		0	0	0	0	86.36363636	22.72727273	13.63636364	0	29.54545455	18.18181818	31.81818182	50	50	0	0	0	3.448275862	0	96.55172414	96.55172414	0	1	1	-56.1	715	779.0956	0.124567618	779.5527	0.4571	-1.814022242
28	2	228	1015	29	Cube1	2152.7	97.69230769	100	268	770.5	OP	0	1	783.2507	1	0			313.5	23.40425532	29.78723404	0	10.63829787	51.06382979	0	14.89361702	63.63636364	63.63636364	0	4.545454545	31.81818182	0	1.42E-14	0	0	0	0	91.30434783	84.7826087	8.695652174	1	1	377.4	344.1	779.8831	0.098057779	780.631	0.7479	-1.634652254
28	2	228	1016	35	Cube1	2162.7	93.12977099	100	308.3	817	OTP	1	0	789.0697	0	0	556.6	556.6		6	26	0	20	50	0	24	57.14285714	64.28571429	0	0	7.142857143	7.142857143	35.71428571	0	0	0	0	100	100	0	1	1	411.2	445	785.569	0.246965924	786.1592	0.5902	-1.73382614
28	1	128	1017	11	Cube2	1909.6	89.83050847	100	310.1	515.7	OTP	1	0	790.4185	0	0	515.7	133.9		0	25	0	6.25	65.625	37.5	28.125	0	44.11764706	0	5.882352941	50	50	44.11764706	0	0	0	0	100	100	0	0	1	235.3	555.2	795.6679	0.102926915	796.1522	0.4843	-1.670606464
28	2	228	1018	39	Cube2	1864.9	100	100	233.5	689.7	FTP	1	1	799.7714	1	1	689.7	689.7		4.761904762	7.142857143	0	4.761904762	80.95238095	57.14285714	9.523809524	0	0	0	0	100	100	0	0	0	0	0	100	100	0	1	1	0	333.9	796.5276	0.132499076	797.1321	0.6045	-1.911937202
28	1	128	1019	3	Cube1	3151.5	100	100	527.5	364.8	OP	0	1	801.9687	1	0			364.8	0	39.13043478	0	8.695652174	60.86956522	0	30.43478261	0	9.803921569	17.64705882	1.960784314	50.98039216	50.98039216	29.41176471	0	0	0	0	93.97590361	93.97590361	6.024096386	0	1	390.1	834.1	807.7318	0.246300921	809.0974	1.3656	-1.526917812
28	1	128	1020	16	Cube2	2254.9	97.08029197	100	200.3	592.5	FTP	1	1	808.1688	1	1	592.5	592.5		13.51351351	16.21621622	0	2.702702703	83.78378378	83.78378378	0	0	0	0	24.13793103	75.86206897	75.86206897	0	0	0	0	0	100	100	0	1	1	0	950.6	814.4825	0.164232938	814.9281	0.4456	-1.752028401
28	2	228	1021	50	Cube3	2146	94.61538462	100	268	723.7	OTP	1	1	818.6787	0	0	33.3	33.3		23.25581395	25.58139535	0	4.651162791	69.76744186	0	2.325581395	52.38095238	52.38095238	0	4.761904762	0	0	42.85714286	0	0	0	0	94.11764706	94.11764706	5.882352941	1	1	348.3	326	814.5464	0.063705163	815.3729	0.8265	-1.854377697
28	2	228	1022	41	Cube2	1820.6	100	97.2972973	201.7	633.4	FTP	1	1	822.9155	1	1	633.4	633.4		42.10526316	44.73684211	0	15.78947368	39.47368421	39.47368421	2.631578947	0	0	0	0	92.85714286	92.85714286	7.142857143	0	0	0	0	96.96969697	96.96969697	3.03030303	1	1	0	455.7	819.7048	0.247470994	820.232	0.5272	-1.718191735
28	2	228	1023	52	Cube3	2047.4	95.08196721	100	237.3	603.1	OP	0	0	828.222	0	0			346.9	0	0	0	2.631578947	97.36842105	0	0	25	50	0	5	45	0	25	0	0	1.851851852	0	98.14814815	79.62962963	0	0	0	471.4	326.1	824.6554	0.1273633	825.5267	0.8713	-1.861982663
28	1	128	1024	17	Cube2	2256.4	100	100	236.2	791	OTP	1	0	829.2689	0	0	791	791		0	0	0	0	79.16666667	66.66666667	20.83333333	0	0	0	0	100	95.45454545	0	0	0	0	0	100	100	0	0	0	0	722.7	835.348	0.238755324	835.7952	0.4472	-1.655174645
28	1	128	1025	1	Cube1	2617.2	95.59748428	100	192	758.7	OP	0	1	834.8649	1	0			145.9	0	0	0	2.083333333	93.75	14.58333333	4.166666667	0	20.40816327	8.163265306	22.44897959	28.57142857	20.40816327	40.81632653	0	0	0	0	81.25	81.25	18.75	0	0	533.7	792.1	841.0108	0.144255573	841.7932	0.7824	-1.854012071
28	2	228	1026	31	Cube1	2069.7	93.5483871	100	454.8	687.9	OTP	1	0	846.6855	0	0	425.9	0		40.47619048	52.38095238	0	2.380952381	28.57142857	0	28.57142857	100	100	0	0	0	0	0	9.302325581	11.62790698	27.90697674	6.976744186	55.81395349	55.81395349	0	1	1	477.6	201.1	842.4051	0.160677883	843.0974	0.6923	-1.727051539
28	1	128	1027	23	Cube3	2288.5	95.68345324	100	257.3	501.7	OP	0	1	846.7602	1	0			501.7	0	0	0	0	90.625	0	9.375	0	0	0	0	95.34883721	62.79069767	4.651162791	0	0	0	0	100	100	0	0	0	201.3	693.3	852.5273	0.0120683	853.2975	0.7702	-1.779282179
28	1	128	1028	7	Cube1	3451.4	98.0861244	88.51674641	292	399.7	OTP	1	0	852.7706	0	0	232.6	232.6		0	0	0	0	100	0	0	0	0	0	0	72.35772358	17.07317073	27.64227642	0	0	0	0	100	100	0	0	0	1641.2	2029.6	859.6063	0.180618584	860.2684	0.6621	-4.11501436
28	1	128	1029	25	Cube3	2292.6	87.23404255	100	169.1	790	OP	0	1	858.7019	1	0			387.5	4.166666667	4.166666667	0	2.083333333	89.58333333	0	4.166666667	0	0	0	0	82.22222222	55.55555556	17.77777778	0	0	0	0	100	100	0	1	1	114	738.8	864.7912	0.002436519	865.3394	0.5482	-1.783854807
28	1	128	1030	14	Cube2	2046.5	95.2	95.96774194	208.5	562.2	FTP	1	1	863.6174	1	1	562.2	562.2		0	0	0	0	94.11764706	47.05882353	5.882352941	0	0	0	0	85.71428571	50	14.28571429	0	0	0	0	100	100	0	1	1	224.6	689.9	869.6485	0.077611815	870.154	0.5055	-1.966606752
28	1	128	1031	12	Cube2	1790.5	62.96296296	100	204.4	456.5	FTP	1	1	868.7074	1	1	456.5	456.5		0	0	0	0	93.10344828	44.82758621	6.896551724	0	0	0	0	96.96969697	96.96969697	3.03030303	0	0	0	0	100	100	0	1	1	-22.6	536.2	874.4769	0.134762352	874.9907	0.5138	-1.851808549
28	2	228	1032	33	Cube1	2141.9	92.30769231	98.46153846	224	993.2	OTP	1	1	879.2796	0	0	245.8	245.8		41.66666667	46.66666667	0	0	45	0	13.33333333	52.17391304	56.52173913	0	43.47826087	0	0	4.347826087	0	0	58.82352941	2.941176471	35.29411765	35.29411765	2.941176471	1	1	692.1	359.1	875.3905	0.188584162	875.947	0.5565	-1.674028512
28	1	128	1033	19	Cube3	2348.3	95.83333333	100	0	692.4	OP	0	0	878.5522	0	0			291.7	26.19047619	28.57142857	0	2.380952381	66.66666667	0	4.761904762	0	0	0	0	96.15384615	48.07692308	3.846153846	0	0	0	0	100	100	0	1	1	390.9	850.1	884.6762	0.042571694	885.4135	0.7373	-1.688628474
28	1	128	1034	27	Cube3	2592.3	92.3566879	100	424	560.6	OP	0	0	884.5687	0	0			232.8	0	0	0	0	73.52941176	0	26.47058824	0	0	0	15.38461538	82.69230769	32.69230769	1.923076923	0	0	0	0	100	100	0	0	0	558	858.6	890.5504	0.006707606	891.2321	0.6817	-1.769719931
28	2	228	1035	49	Cube3	2635.9	100	100	390	1083.7	OTP	1	0	896.8742	0	0	133.1	133.1		6.060606061	19.6969697	0	3.03030303	74.24242424	15.15151515	16.66666667	33.33333333	36.36363636	33.33333333	3.03030303	0	0	30.3030303	0	0	12.82051282	0	46.15384615	46.15384615	41.02564103	1	1	824.7	526.9	893.0395	0.162977999	893.6729	0.6334	-2.251188812
28	1	128	1036	24	Cube3	2390.4	87.67123288	95.86206897	234.1	506.5	OP	0	1	897.3698	1	0			506.5	3.125	6.25	0	3.125	90.625	0	3.125	0	0	7.317073171	0	31.70731707	0	60.97560976	0	0	5.357142857	0	94.64285714	94.64285714	0	1	1	682.8	671.5	903.118	0.003021352	904.0327	0.9147	-1.726105186
28	2	228	1037	32	Cube1	2367.6	94.40559441	97.91666667	304.5	970.9	OP	0	1	908.2899	1	0			367.4	3.333333333	3.333333333	0	8.333333333	43.33333333	0	45	0	35.71428571	0	57.14285714	0	0	42.85714286	0	0	0	0	48.71794872	48.71794872	51.28205128	1	1	759.3	448.9	905.2266	0.19634235	905.8521	0.6255	-1.77510682
28	1	128	1038	4	Cube1	2278.7	100	96.37681159	174.6	517.4	OTP	1	1	909.59	0	0	204.7	204.7		18.18181818	18.18181818	0	0	81.81818182	0	0	0	0	0	0	97.2972973	59.45945946	2.702702703	0	0	0	0	91.22807018	91.22807018	8.771929825	0	0	212.3	599.3	914.9769	0.213349013	915.8965	0.9196	-1.911312015
28	2	228	1039	47	Cube3	1775.8	100	100	256.8	-234.6	XXX	0	0	918.9128	0	0			22.2	NaN	NaN	NaN	NaN	NaN	NaN	NaN	0	0	0	26.41509434	69.81132075	0	3.773584906	0	0	0	0	100	0	0	0	0	NaN	871.1	915.056	3.098219943	915.9384	0.8824	-1.695107626
28	2	228	1040	36	Cube1	2434.2	100	100	536.2	603.1	OTP	1	0	926.1274	0	0	403.4	403.4		0	61.11111111	0	8.333333333	36.11111111	0	55.55555556	0	32.69230769	11.53846154	21.15384615	46.15384615	42.30769231	21.15384615	0	0	0	0	96.42857143	96.42857143	3.571428571	0	1	446.4	849	922.8751	0.704956958	923.3212	0.4461	-1.55396286
28	1	128	1041	26	Cube3	3306	95.5	100	252.9	884	OP	0	0	926.8817	0	0			100.9	0	0	0	1.851851852	94.44444444	0	3.703703704	0	0	20.40816327	22.44897959	57.14285714	57.14285714	0	0	0	0	0	100	100	0	0	0	320.1	803.9	933.1431	0.030771808	934.4386	1.2955	-1.983707851
28	2	228	1042	45	Cube2	2253.3	100	100	271.3	783	OTP	1	0	939.0967	0	0	783	336		0	36.73469388	0	4.081632653	57.14285714	57.14285714	38.7755102	51.42857143	60	0	42.85714286	0	0	5.714285714	0	0	0	5.263157895	94.73684211	94.73684211	0	0	1	582.9	571.7	935.5087	0.378421446	936.1207	0.612	-1.644589709
28	1	128	1043	8	Cube1	2580.6	100	100	167.5	770.2	OTP	1	1	939.7292	0	0	568	78.4		0	0	0	0	83.33333333	8.333333333	16.66666667	0	0	8.888888889	0	35.55555556	0	55.55555556	0	0	5.769230769	0	90.38461538	90.38461538	3.846153846	0	0	770.3	736.6	945.1174	0.209627249	945.9543	0.8369	-1.638200506
28	1	128	1044	22	Cube3	2636.2	100	100	543.5	380.3	OP	0	0	946.1614	0	0			380.3	0	0	0	0	91.66666667	0	8.333333333	0	0	1.639344262	0	98.36065574	63.93442623	0	0	0	0	0	100	100	0	0	0	324.6	994.6	952.1104	0.086392069	952.7585	0.6481	-1.938781022
28	2	228	1045	44	Cube2	2571.7	100	95.51282051	234.5	871.1	FTP	1	1	956.5341	1	1	871.1	335.9		11.11111111	14.81481481	0	24.07407407	38.88888889	38.88888889	25.92592593	31.37254902	31.37254902	25.49019608	41.17647059	1.960784314	1.960784314	1.42E-14	0	0	10.52631579	0	89.47368421	89.47368421	0	1	1	737.5	838.2	953.9844	0.422655933	954.5975	0.6131	-1.629295462
28	2	228	1046	53	Cube3	2316.3	100	100	240.2	686.3	OP	0	1	962.8731	1	0			224.2	23.80952381	28.57142857	0	38.0952381	35.71428571	0	2.380952381	0	45.45454545	27.27272727	3.03030303	6.060606061	0	63.63636364	0	0	24.07407407	0	75.92592593	75.92592593	0	1	1	718.5	539.9	959.5918	0.160924911	960.4635	0.8717	-1.603792342
28	2	228	1047	42	Cube2	1976.7	100	96.66666667	225.6	613.4	FTP	1	1	968.8304	1	1	613.4	613.4		15.78947368	18.42105263	0	5.263157895	68.42105263	68.42105263	10.52631579	0	48.57142857	0	5.714285714	45.71428571	45.71428571	48.57142857	0	0	5.882352941	44.11764706	50	50	0	1	1	0	566	965.7428	0.277496398	966.294	0.5512	-1.815223891
28	1	128	1048	2	Cube1	2298	100	100	271.9	499.4	OTP	1	1	970.2891	0	0	112.5	112.5		0	0	0	3.125	96.875	0	0	0	0	9.090909091	20.45454545	38.63636364	25	31.81818182	0	0	0	0	93.47826087	93.47826087	6.52173913	0	0	517.2	718.8	975.6909	0.2185707	976.4363	0.7454	-2.10956046
28	2	228	1049	37	Cube2	1898.3	100	100	255.3	604.2	FTP	1	1	979.7794	1	1	604.2	604.2		25.71428571	28.57142857	5.714285714	2.857142857	45.71428571	45.71428571	20	0	0	0	43.58974359	30.76923077	12.82051282	25.64102564	0	0	0	0	100	100	0	1	1	-21.9	636.8	976.7678	0.324958612	977.1733	0.4055	-1.534880063
28	1	128	1050	6	Cube1	2425.7	100	100	411.1	416.5	OTP	1	0	981.9769	0	0	57.2	57.2		0	0	0	0	84.61538462	57.69230769	15.38461538	0	0	20.83333333	0	33.33333333	0	45.83333333	0	0	0	0	75.55555556	75.55555556	24.44444444	0	0	949.8	781.4	987.3741	0.122443179	988.1122	0.7381	-1.683079834
28	2	228	1051	51	Cube3	2219.6	100	99.25925926	234.1	702.6	OTP	1	1	991.821	0	0	199.3	199.3		0	0	0	0	95.23809524	26.19047619	4.761904762	0	0	26.31578947	0	73.68421053	0	0	25	38.33333333	33.33333333	1.666666667	13.33333333	13.33333333	26.66666667	0	0	1103	297.9	987.8152	0.025655359	988.7991	0.9839	-1.499288473
28	1	128	1052	13	Cube2	1977.4	100	100	234	391.6	FTP	1	1	991.7164	1	1	391.6	391.6		29.16666667	37.5	0	4.166666667	62.5	62.5	4.166666667	0	0	0	0	100	100	0	0	0	0	0	92.59259259	92.59259259	7.407407407	1	1	-55.8	847.9	997.6395	0.148846514	998.0764	0.4369	-1.740261589
28	2	228	1053	30	Cube1	2220.4	100	94.07407407	335	938	OTP	1	0	1002.444	0	0	189	189		34.48275862	43.10344828	0	3.448275862	22.4137931	0	39.65517241	59.09090909	68.18181818	22.72727273	9.090909091	0	0	9.090909091	0	0	25	0	72.22222222	72.22222222	2.777777778	1	1	460	347.9	998.4976	0.299602701	999.0767	0.5791	-1.688741063
28	2	228	1054	46	Cube3	2414	100	100	235	626	OP	0	1	1007.425	1	0			392	30	30	0	2.5	65	0	2.5	0	0	14.28571429	0	78.57142857	0	7.142857143	0	0	43.28358209	0	44.7761194	44.7761194	11.94029851	1	1	673	450	1004.005	0.20999757	1005.099	1.094	-1.800758989
28	2	228	1055	47	Cube3	2157	92.30769231	100	258	601	OP	0	0	1012.921	0	0			388	23.68421053	34.21052632	0	26.31578947	47.36842105	21.05263158	2.631578947	0	0	8.333333333	0	87.5	0	4.166666667	0	0	25.92592593	0	74.07407407	74.07407407	0	1	1	595	381	1009.421	0.163127329	1010.304	0.883	-1.543946381
29	2	229	1001	48	Cube3	20293.4	96.71862182	80.96800656	1351.5	-1332.7	XXX	0	0	905.3085	0	0			18.8	NaN	NaN	NaN	NaN	NaN	NaN	NaN	22.53393665	30.31674208	5.248868778	0.633484163	30.22624434	0	41.35746606	0	0	1.769911504	0	70.79646018	70.79646018	27.43362832	0	0	18844.4	18399.4	903.8627	0.291385563	905.73	1.8673	-3.016313639
29	1	129	1002	2	Cube1	2691.5	96.93251534	100	409	1165.1	OTP	1	0	913.6382	0	0	1006	133.7		0	0	0	4.285714286	92.85714286	0	2.857142857	0	0	0	76.92307692	3.846153846	0	19.23076923	0	0	0	0	71.79487179	71.79487179	28.20512821	0	0	581.3	413.7	932.7878	0.270568855	933.4236	0.6358	-1.844157286
29	1	129	1003	27	Cube3	2905.1	52	100	292.5	1375.7	OP	0	0	927.9566	0	0			458.6	0	14.45783133	0	9.638554217	73.4939759	13.25301205	16.86746988	11.42857143	34.28571429	0	0	17.14285714	17.14285714	71.42857143	0	0	0	0	100	100	0	0	1	456.9	557.3	948.4802	0.251307361	949.0847	0.6045	-1.516867084
29	2	229	1004	41	Cube2	3510.2	100	64.62264151	303.2	401.9	FTP	1	1	968.7427	1	1	401.9	401.9		20	28	0	0	0	0	80	0	0	0	20	17.03703704	17.03703704	62.96296296	0	0	0	0	70.58823529	70.58823529	29.41176471	1	1	424.6	2233.7	953.1469	0.848865445	953.7056	0.5587	-1.602191322
29	1	129	1005	20	Cube3	4826.1	94.52054795	100	757.9	2927.6	FP	0	0	960.8174	0	1			2781.5	0	9.604519774	0	35.02824859	40.6779661	0	24.29378531	0	0	0	0	44.44444444	0	55.55555556	0	0	0	0	90	90	10	0	0	614.7	581.1	980.5961	0.227093995	981.0876	0.4915	-1.632657624
29	1	129	1006	5	Cube1	2457.3	26	100	271.5	335.2	FP	0	0	977.0032	1	1			335.2	0	0	0	0	100	0	0	15.18987342	25.3164557	0	24.05063291	46.83544304	21.51898734	13.92405063	0	0	0	0	76.66666667	76.66666667	23.33333333	1	1	916.3	1307.3	997.4184	0.048822753	997.8986	0.4802	-1.66046079
29	2	229	1007	45	Cube2	2801	100	52.35294118	310	828	OTP	1	0	1006.353	0	0	828	134		0	0	0	0	0	0	100	0	2.631578947	0	3.947368421	27.63157895	26.31578947	68.42105263	0	3.846153846	19.23076923	7.692307692	46.15384615	46.15384615	26.92307692	0	0	439.6	1255.2	989.2049	0.359776681	989.6144	0.4095	-1.415865522
29	2	229	1008	34	Cube1	3143	100	76.84210526	221	685	OTP	1	1	1019.255	1	0	67	906		48.7804878	51.2195122	0	0	4.87804878	0	46.34146341	0	0	0	0	52.63157895	35.52631579	47.36842105	0	0	4.918032787	0	90.16393443	90.16393443	4.918032787	1	1	547	1251	1002.877	0.511445418	1003.692	0.815	-3.062855443
29	1	129	1009	6	Cube1	3153	43.00518135	100	324	1665	FTP	1	0	1007.167	1	1	571	34		27	50	0	18	33	0	22	15	32.5	20	2.5	35	35	27.5	0	0	0	0	100	100	0	1	1	404	648	1028.337	0.192762626	1028.806	0.469	-1.495942782
29	1	129	1010	16	Cube2	2107	91.47286822	100	517	509	FTP	1	1	1014.583	1	1	509	56		0	0	0	0	93.75	53.125	6.25	0	0	0	0	97.87234043	38.29787234	2.127659574	0	0	31.25	31.25	37.5	37.5	0	1	1	437	761	1034.973	0.030973876	1035.229	0.256	-1.654792963
29	2	229	1011	49	Cube3	2839	97.09302326	34.30232558	236	882	OTP	1	1	1039.426	0	0	562	562		11.11111111	12.96296296	0	1.851851852	22.22222222	5.555555556	64.81481481	NaN	NaN	NaN	NaN	NaN	NaN	NaN	0	0	5.737704918	0	6.557377049	6.557377049	87.70491803	0	0	569	-323	1021.152	2.601856106	1023.161	2.009	-2.084697668
29	2	229	1012	53	Cube3	2125	99.21875	52.71317829	224	402	OTP	1	0	1050.621	0	0	191	191		8	12	0	0	0	0	92	0	0	12	0	46	6	42	0	0	4.761904762	0	11.9047619	11.9047619	83.33333333	0	0	78	815	1033.092	1.722995751	1033.774	0.682	-1.737665001
29	1	129	1013	26	Cube3	2000	43.08943089	100	0	1083	OP	0	1	1039.594	1	0			56	21.21212121	24.24242424	0	1.515151515	75.75757576	16.66666667	1.515151515	0	29.72972973	0	16.21621622	51.35135135	18.91891892	32.43243243	0	0	0	0	100	100	0	1	1	446	603	1059.871	0.010147365	1060.128	0.257	-1.584465732
29	1	129	1014	24	Cube3	2037	63.41463415	100	368	757	OP	0	0	1045.078	0	0			134	0	0	0	36.17021277	63.82978723	0	0	0	0	0	66.66666667	0	0	33.33333333	0	0	0	12.5	43.75	43.75	43.75	0	0	640	338	1064.763	0.096422856	1065.277	0.514	-1.92955904
29	2	229	1015	38	Cube2	1655	100	73.26732673	557	100	OTP	1	0	1069.038	0	0	100	100		0	0	0	0	0	0	100	0	0	6.451612903	0	54.83870968	54.83870968	38.70967742	0	0	38.70967742	0	61.29032258	61.29032258	0	0	0	179	492	1051.099	0.96100187	1051.602	0.503	-1.900570855
29	2	229	1016	44	Cube2	1708	100	100	201	324	FTP	1	1	1074.236	1	1	324	324		20	30	0	0	50	50	30	0	0	0	0	65.95744681	48.93617021	34.04255319	0	0	0	0	80.76923077	80.76923077	19.23076923	1	1	101	760	1056.986	0.946517894	1057.41	0.424	-1.543427866
29	1	129	1017	23	Cube3	1578	100	100	369	357	OTP	1	0	1062.712	0	0	168	168		0	0	0	0	100	0	0	0	0	0	57.14285714	7.142857143	0	35.71428571	0	0	0	0	63.63636364	63.63636364	36.36363636	0	0	584	450	1081.932	0.012230406	1082.267	0.335	-1.752321576
29	1	129	1018	9	Cube1	1783	100	100	259	559	OTP	1	1	1067.717	1	0	78	818		8.823529412	11.76470588	0	2.941176471	82.35294118	0	5.882352941	0	0	14.28571429	0	53.57142857	0	32.14285714	0	0	14.28571429	0	75	75	10.71428571	1	1	391	447	1087.584	0.235784517	1088.027	0.443	-1.611261914
29	1	129	1019	15	Cube2	2011	100	100	324	960	OTP	1	0	1073.965	0	0	960	107		0	0	0	44.06779661	55.93220339	55.93220339	0	0	0	28.57142857	52.38095238	19.04761905	19.04761905	0	0	0	0	5	95	95	0	0	0	-33	336	1093.002	0.207347068	1093.325	0.323	-1.604592535
29	1	129	1020	17	Cube2	1775	93.57798165	98.14814815	268	436	FTP	1	1	1079.996	1	1	436	44		0	0	0	3.703703704	85.18518519	59.25925926	11.11111111	0	0	0	0	100	0	0	0	0	31.57894737	33.33333333	33.33333333	5.263157895	1.754385965	1	1	313	79	1099.369	1.41689527	1100.305	0.936	-3.208157016
29	2	229	1021	47	Cube3	2012	99.15966387	92.62295082	660	212	OTP	1	0	1105.021	0	0	212	212		0	7.142857143	0	0	64.28571429	14.28571429	35.71428571	0	0	21.875	3.125	50	6.25	25	0	0	0	0	97.36842105	97.36842105	2.631578947	0	1	480	514	1087.224	0.317913781	1087.827	0.603	-1.56321137
29	1	129	1022	3	Cube1	2158	100	93.89312977	450	659	OTP	1	0	1091.219	1	0	122	1109		0	41.46341463	0	58.53658537	0	0	41.46341463	0	0	0	92.30769231	0	0	7.692307692	0	0	26.47058824	0	47.05882353	47.05882353	26.47058824	1	1	381	414	1111.343	0.172610478	1111.901	0.558	-1.533688265
29	1	129	1023	19	Cube3	1957	100	100	278	807	OTP	1	1	1098.915	0	0	651	651		0	0	0	0	80	16	20	0	0	20.83333333	8.333333333	70.83333333	0	0	0	0	28	0	64	64	8	0	0	492	380	1118.559	0.125953135	1118.961	0.402	-1.726675124
29	2	229	1024	37	Cube2	2081	100	97.61904762	602	325	OTP	1	0	1122.691	0	0	325	325		0	0	0	0	80.95238095	33.33333333	19.04761905	0	0	27.02702703	0	64.86486486	64.86486486	8.108108108	0	0	23.52941176	0	76.47058824	76.47058824	0	0	0	0	596	1105.085	1.245735943	1105.632	0.547	-1.600200001
29	1	129	1025	11	Cube2	2023	100	100	423	461	OTP	1	0	1109.81	0	0	461	178		0	0	0	10.71428571	89.28571429	89.28571429	0	0	0	65.30612245	34.69387755	0	0	0	0	0	27.77777778	0	72.22222222	72.22222222	0	0	0	882	804	1129.383	0.192554611	1129.662	0.279	-1.447360152
29	2	229	1026	51	Cube3	2058	100	94.4	205	581	OTP	1	1	1133.695	0	0	234	234		17.14285714	17.14285714	0	2.857142857	77.14285714	31.42857143	2.857142857	0	0	39.39393939	0	51.51515152	3.03030303	9.090909091	0	0	11.11111111	0	68.88888889	68.88888889	20	0	0	0	524	1115.916	0.272276932	1116.657	0.741	-1.794091168
29	2	229	1027	46	Cube3	1956	100	100	190	511	OTP	1	1	1138.353	0	0	265	265		16.12903226	22.58064516	0	6.451612903	70.96774194	0	6.451612903	0	0	0	0	46.51162791	20.93023256	53.48837209	0	0	0	0	57.57575758	57.57575758	42.42424242	0	0	-34	701	1120.798	0.31551198	1121.327	0.529	-1.704004486
29	2	229	1028	52	Cube3	2141	100	94.61538462	297	363	OTP	1	0	1145.878	0	0	123	123		0	4.166666667	0	8.333333333	83.33333333	8.333333333	8.333333333	0	0	0	0	62.79069767	32.55813953	37.20930233	0	0	10.86956522	0	71.73913043	71.73913043	17.39130435	0	0	-91	693	1128.185	0.217962201	1128.941	0.756	-1.713317382
29	1	129	1029	21	Cube3	2212	92.59259259	100	222	929	OP	0	1	1132.763	1	0			257	1.754385965	3.50877193	0	50.87719298	45.61403509	0	1.754385965	0	0	0	75	25	0	0	0	0	7.843137255	21.56862745	70.58823529	62.74509804	0	1	1	413	179	1152.472	0.120193661	1153.299	0.827	-1.797678373
29	2	229	1030	39	Cube2	1832	100	100	336	370	FTP	1	1	1156.266	1	1	370	370		0	0	0	36.36363636	54.54545455	36.36363636	9.090909091	0	0	80.55555556	0	13.88888889	0	5.555555556	0	0	5.882352941	0	94.11764706	94.11764706	0	1	1	581	581	1139.016	0.841709112	1139.556	0.54	-1.473041394
29	1	129	1031	14	Cube2	1521	97.87234043	100	268	324	FTP	1	1	1143.801	1	1	324	324		0	0	0	0	100	50	0	0	0	6.666666667	0	86.66666667	63.33333333	6.666666667	0	0	48	0	52	52	0	1	1	88	481	1163.463	0.087894093	1163.866	0.403	-1.582957018
29	2	229	1032	31	Cube1	2603	91.02564103	100	353	339	OP	0	0	1168.575	0	0			339	4.761904762	9.523809524	0	4.761904762	80.95238095	0	9.523809524	0	0	11.36363636	2.272727273	63.63636364	15.90909091	22.72727273	0	0	4.109589041	0	95.89041096	95.89041096	0	1	1	515	719	1151.095	0.34801876	1152.29	1.195	-1.794067926
29	1	129	1033	13	Cube2	1922	100	100	302	684	OTP	1	0	1156.357	0	0	684	278		0	0	0	0	100	100	0	0	0	0	4.347826087	13.04347826	13.04347826	82.60869565	0	0	0	37.5	62.5	62.5	0	0	0	0	371	1175.594	0.192063077	1176.108	0.514	-2.023954476
29	2	229	1034	35	Cube1	2996	95.5801105	36.4640884	511	639	OP	0	0	1184.002	0	0			91	0	0	0	0	22.5	0	77.5	0	0	0	5.454545455	5.454545455	0	89.09090909	0	0	0	0	0	0	100	0	0	NaN	893	1167.024	0.382876063	1167.95	0.926	-3.929618858
29	2	229	1035	32	Cube1	2387	95.23809524	30.34482759	204	537	OP	0	0	1191.902	0	0			537	0	3.03030303	0	0	6.060606061	0	93.93939394	0	0	9.523809524	9.523809524	0	0	80.95238095	0	0	0	0	30	30	70	0	1	894	681	1174.608	0.425312805	1175.52	0.912	-1.590622174
29	2	229	1036	28	Cube1	1866	82.30088496	57.52212389	237	336	OP	0	1	1199.14	1	0			336	0	0	0	0	0	0	100	0	0	4.761904762	4.761904762	33.33333333	11.9047619	57.14285714	0	0	0	0	67.56756757	67.56756757	32.43243243	0	0	548	682	1181.633	0.105870275	1182.216	0.583	-1.503696465
29	2	229	1037	43	Cube2	1636	100	100	290	181	FTP	1	1	1205.841	1	1	181	181		0	9.090909091	0	9.090909091	81.81818182	81.81818182	9.090909091	0	0	27.90697674	0	72.09302326	72.09302326	0	0	0	26.66666667	0	66.66666667	66.66666667	6.666666667	1	1	0	693	1188.347	0.606080735	1188.83	0.483	-1.647468718
29	2	229	1038	54	Cube3	1877	99.11504425	91.22807018	223	383	OTP	1	0	1212.009	0	0	100	100		4	12	0	4	76	36	16	0	0	5.555555556	0	61.11111111	27.77777778	33.33333333	0	0	0	0	67.5	67.5	32.5	0	0	0	588	1194.186	0.034212133	1194.838	0.652	-1.538152191
29	2	229	1039	40	Cube2	2020	84.42622951	53.65853659	469	101	OTP	1	0	1216.544	0	0	101	101		0	0	0	0	0	0	100	0	0	11.29032258	3.225806452	37.09677419	33.87096774	48.38709677	0	0	12	4	16	16	68	0	0	301	1016	1199.16	0.787439136	1199.558	0.398	-1.703980509
29	1	129	1040	22	Cube3	1943	88.98305085	100	370	704	OP	0	0	1204.053	0	0			168	0	0	0	23.25581395	69.76744186	65.11627907	6.976744186	0	0	14.28571429	42.85714286	42.85714286	14.28571429	0	0	0	0	0	100	100	0	0	0	346	447	1223.805	0.036345692	1224.162	0.357	-2.606793744
29	1	129	1041	8	Cube1	1979	81.81818182	100	305	615	OTP	1	0	1213.883	0	0	11	11		0	0	0	48.71794872	41.02564103	0	10.25641026	0	0	26.08695652	4.347826087	0	0	69.56521739	0	0	5.128205128	0	87.17948718	87.17948718	7.692307692	0	0	393	359	1232.861	0.047808824	1233.489	0.628	-1.833354343
29	2	229	1042	33	Cube1	2251	100	100	335	458	OP	0	0	1237.13	0	0			458	13.79310345	24.13793103	0	0	34.48275862	0	51.72413793	5	32.5	47.5	15	5	5	27.5	0	0	0	0	100	100	0	1	1	596	648	1219.71	0.492854426	1220.495	0.785	-1.662720049
29	1	129	1043	25	Cube3	2393	95.20547945	100	268	804	OP	0	0	1225.533	0	0			79	0	0	0	0	100	0	0	0	0	5.555555556	44.44444444	30.55555556	19.44444444	19.44444444	0	0	0	0	80.48780488	80.48780488	19.51219512	0	0	413	577	1245.527	0.042912829	1246.201	0.674	-1.712993461
29	1	129	1044	12	Cube2	1349	100	100	22	495	OTP	1	0	1231.662	0	0	495	495		22.58064516	29.03225806	0	3.225806452	70.96774194	70.96774194	3.225806452	0	0	53.84615385	0	46.15384615	46.15384615	0	0	0	47.61904762	0	47.61904762	47.61904762	4.761904762	1	1	0	424	1251.18	0.080128672	1251.503	0.323	-1.739822575
29	1	129	1045	7	Cube1	2048	100	100	289	299	OP	0	0	1239.183	0	0			299	0	0	0	0	100	0	0	0	0	10.52631579	42.10526316	42.10526316	0	5.263157895	0	0	4.081632653	0	89.79591837	89.79591837	6.12244898	0	0	607	618	1258.689	0.052304924	1259.458	0.769	-1.602012151
29	1	129	1046	4	Cube1	2089	96.06299213	96.8503937	334	516	OP	0	0	1248.151	0	0			516	0	0	0	0	93.75	0	6.25	0	0	47.82608696	0	52.17391304	0	0	0	0	2.040816327	10.20408163	42.85714286	42.85714286	44.89795918	0	0	700	366	1267.645	0.089134807	1268.441	0.796	-1.766395302
29	1	129	1047	10	Cube2	1899	51.28205128	100	1006	34	OTP	1	0	1253.859	0	0	34	34		0	0	0	0	100	100	0	0	0	3.703703704	37.03703704	59.25925926	59.25925926	0	0	0	17.39130435	26.08695652	56.52173913	56.52173913	0	0	0	0	435	1272.931	0.007537969	1273.289	0.358	-1.70453961
29	2	229	1048	36	Cube1	2469	98.64864865	63.33333333	527	692	OTP	1	0	1276.303	1	0	-89	1219		7.317073171	9.756097561	0	0	26.82926829	0	65.85365854	47.22222222	55.55555556	0	2.777777778	2.777777778	2.777777778	47.22222222	0	0	0	0	100	100	0	1	1	521	588	1259.565	0.173593653	1260.228	0.663	-1.571540316
29	2	229	1049	29	Cube1	1976	69.74789916	98.33333333	191	580	OP	0	0	1281.853	0	0			443	16.21621622	18.91891892	0	18.91891892	16.21621622	0	48.64864865	0	0	25	0	50	0	25	0	0	0	0	97.2972973	97.2972973	2.702702703	1	1	569	591	1264.506	0.111976048	1265.107	0.601	-1.703609022
29	1	129	1050	1	Cube1	2540	100	81.81818182	424	469	OTP	1	0	1270.75	0	0	123	123		0	0	0	0	100	0	0	0	0	0	9.090909091	90.90909091	0	0	0	0	2.631578947	0	34.21052632	28.94736842	63.15789474	0	0	392	347	1289.809	0.01265494	1291.061	1.252	-1.787383775
29	1	129	1051	18	Cube2	1798	100	98.16513761	506	403	OTP	1	0	1277.061	0	0	403	403		0	0	0	0	96	96	4	0	0	0	10.34482759	89.65517241	89.65517241	0	0	0	0	0	90.90909091	90.90909091	9.090909091	0	0	0	458	1296.523	0.023341023	1296.869	0.346	-1.691176392
29	2	229	1052	30	Cube1	2379	86.89655172	100	167	470	OP	0	0	1300.041	0	0			335	0	0	0	16.66666667	53.33333333	0	30	22.78481013	31.64556962	0	2.53164557	51.89873418	51.89873418	22.78481013	0	0	0	0	96.42857143	96.42857143	3.571428571	0	0	574	1300	1283.284	0.438390896	1283.708	0.424	-1.489702801
29	2	229	1053	50	Cube3	2011	100	93.44262295	102	638	OTP	1	1	1308.385	0	0	414	414		34.14634146	36.58536585	0	2.43902439	31.70731707	0	31.70731707	0	0	31.25	34.375	6.25	0	28.125	0	0	11.11111111	0	71.11111111	71.11111111	17.77777778	1	1	648	514	1290.812	0.095781027	1291.549	0.737	-1.638366582
29	2	229	1054	42	Cube2	1775	100	92.59259259	156	529	OTP	1	0	1315.385	0	0	529	529		12.5	15.625	0	0	43.75	43.75	43.75	0	0	55.26315789	0	13.15789474	13.15789474	31.57894737	0	0	13.79310345	0	86.20689655	86.20689655	0	1	1	137	617	1298.006	0.075505908	1298.474	0.468	-1.62695329
30	2	230	1001	39	Cube2	4622	98.20143885	100	409	1241	OTP	1	1	1069.287	0	0	1241	78		61.84210526	80.26315789	0	2.631578947	18.42105263	18.42105263	17.10526316	19.00826446	19.00826446	0.826446281	0.826446281	76.85950413	66.94214876	2.479338843	0	0	0	0	96.61016949	96.61016949	3.389830508	1	1	368	2008	1065.244	1.976282703	1066.174	0.93	-1.903747099
30	1	130	1002	4	Cube1	3239	97.46192893	100	585	957	OTP	1	0	1071.948	0	0	558	101		17.54385965	31.57894737	0	0	61.40350877	0	21.05263158	95	95	1.666666667	0	1.666666667	1.666666667	1.666666667	0	0	2.5	0	90	90	7.5	1	1	926	982	1079.219	0.695775273	1079.867	0.648	-1.675187549
30	1	130	1003	17	Cube2	2501	100	100	503	570	FTP	1	1	1077.478	1	1	570	56		11.42857143	11.42857143	2.857142857	2.857142857	80	60	2.857142857	66.66666667	68.51851852	1.851851852	1.851851852	24.07407407	12.96296296	5.555555556	0	0	0	0	100	100	0	1	1	725	882	1085.619	0.80840841	1086.111	0.492	-1.746857011
30	2	230	1004	40	Cube2	3150	100	100	503	502	FTP	1	0	1090.188	0	1	502	34		0	3.225806452	0	3.225806452	93.5483871	93.5483871	3.225806452	77.35849057	100	0	0	0	0	22.64150943	49.35064935	49.35064935	0	2.597402597	48.05194805	48.05194805	0	0	1	1475	856	1084.992	1.140671305	1086.258	1.266	-1.831167961
30	2	230	1005	37	Cube2	2582	100	100	1072	89	FTP	1	0	1096.087	1	1	89	89		16.66666667	100	0	66.66666667	0	0	16.66666667	43.18181818	45.45454545	54.54545455	0	0	0	2.272727273	6.976744186	9.302325581	27.90697674	11.62790698	51.1627907	51.1627907	2.325581395	1	1	927	714	1091.843	1.595673316	1092.535	0.692	-1.846058318
30	1	130	1006	2	Cube1	2300	100	100	223	615	OTP	1	1	1096.043	0	0	414	414		59.45945946	62.16216216	0	0	35.13513514	0	5.405405405	0	0	1.923076923	40.38461538	53.84615385	26.92307692	3.846153846	0	0	0	0	100	100	0	1	1	-12	847	1103.479	1.071280239	1104.027	0.548	-1.708498934
30	1	130	1007	9	Cube1	2446	98.66666667	100	357	883	OP	0	0	1101.684	0	0			437	16.66666667	20.37037037	0	1.851851852	57.40740741	22.22222222	24.07407407	70.27027027	70.27027027	0	0	24.32432432	24.32432432	5.405405405	0	0	8.823529412	0	76.47058824	76.47058824	14.70588235	1	1	403	604	1109.368	1.402832114	1109.904	0.536	-1.80893852
30	1	130	1008	24	Cube3	1993	100	100	355	572	OP	0	1	1107.803	1	0			67	50	52.77777778	0	2.777777778	44.44444444	0	2.777777778	0	0	4.545454545	22.72727273	68.18181818	36.36363636	4.545454545	0	0	0	0	100	100	0	1	1	190	714	1115.276	0.184358301	1115.568	0.292	-1.777506983
30	1	130	1009	7	Cube1	2077	93.75	100	237	555	OP	0	0	1112.832	0	0			167	64.70588235	70.58823529	0	2.941176471	29.41176471	0	2.941176471	0	0	0	0	89.74358974	33.33333333	10.25641026	0	0	0	0	100	100	0	1	1	-11	637	1120.203	1.217933548	1120.806	0.603	-1.705821759
30	1	130	1010	25	Cube3	2190	94.73684211	100	238	748	OTP	1	1	1118.838	1	0	11	986		54.34782609	56.52173913	0	0	43.47826087	0	2.173913043	0	0	0	0	62.5	52.08333333	37.5	0	0	0	0	100	100	0	1	1	368	781	1126.793	0.210618415	1127.129	0.336	-1.656190963
30	1	130	1011	26	Cube3	1853	100	100	426	259	OP	0	0	1124.447	0	0			259	100	100	0	0	0	0	0	37.5	40	0	2.5	55	20	5	0	0	0	0	100	100	0	1	1	478	647	1131.54	0.456424082	1131.987	0.447	-1.514712822
30	1	130	1012	12	Cube2	2089	100	100	335	524	FTP	1	1	1128.604	1	1	524	524		72.72727273	72.72727273	0	0	12.12121212	12.12121212	15.15151515	0	0	11.62790698	20.93023256	60.46511628	34.88372093	6.976744186	0	0	13.79310345	0	86.20689655	86.20689655	0	1	1	178	692	1136.355	1.328209147	1136.824	0.469	-1.670207149
30	2	230	1013	46	Cube3	2405	100	96.57534247	570	557	OTP	1	0	1140.399	0	0	390	390		0	5.714285714	0	2.857142857	77.14285714	0	20	0	65.51724138	0	3.448275862	10.34482759	10.34482759	86.20689655	0	0	0	0	100	100	0	0	1	398	465	1135.147	0.305652767	1135.943	0.796	-1.809185941
30	2	230	1014	53	Cube3	1990	100	96.69421488	377	527	OTP	1	0	1145.838	0	0	235	235		9.677419355	12.90322581	0	0	67.74193548	0	22.58064516	72	76	8	4	12	12	4	0	0	0	0	95.23809524	95.23809524	4.761904762	1	1	299	398	1140.34	0.934218905	1141.024	0.684	-1.910895002
30	2	230	1015	52	Cube3	2213	100	96.26865672	417	559	OP	0	0	1150.362	0	0			336	0	0	0	0	35.29411765	0	64.70588235	0	0	2.777777778	0	52.77777778	52.77777778	44.44444444	0	0	0	0	92.5	92.5	7.5	0	0	55	592	1145.393	0.463711339	1146.03	0.637	-1.920020323
30	1	130	1016	10	Cube2	1926	100	100	242	563	OTP	1	0	1149.634	0	0	563	563		22.22222222	25	0	0	69.44444444	33.33333333	8.333333333	0	45.71428571	0	85.71428571	8.571428571	2.857142857	5.714285714	0	0	93.33333333	3.333333333	3.333333333	3.333333333	1.42E-14	1	1	349	569	1156.964	1.198076508	1157.445	0.481	-1.611625092
30	2	230	1017	32	Cube1	2678	100	100	768	584	OP	0	0	1161.519	0	0			45	27.77777778	30.55555556	0	44.44444444	19.44444444	0	8.333333333	63.33333333	63.33333333	0	36.66666667	0	0	0	0	0	1.886792453	3.773584906	67.9245283	67.9245283	26.41509434	1	1	759	484	1156.455	1.31215136	1157.297	0.842	-1.635581786
30	1	130	1018	6	Cube1	2278	99.27536232	100	425	603	OP	0	0	1161.791	0	0			168	16.21621622	18.91891892	0	2.702702703	64.86486486	32.43243243	16.21621622	0	27.77777778	0	5.555555556	47.22222222	16.66666667	47.22222222	0	0	2.631578947	0	76.31578947	76.31578947	21.05263158	1	1	424	577	1169.158	1.032429918	1169.765	0.607	-1.70482064
30	2	230	1019	41	Cube2	2178	100	91.66666667	678	516	OTP	1	0	1173.515	0	0	516	516		0	0	0	32.25806452	32.25806452	32.25806452	35.48387097	0	0	54.54545455	45.45454545	0	0	0	0	0	24.3902439	4.87804878	70.73170732	70.73170732	0	0	0	435	346	1168.247	0.80476462	1168.907	0.66	-1.717615911
30	1	130	1020	8	Cube1	2012	97.56097561	100	523	429	OTP	1	0	1172.828	0	0	215	58		0	0	0	0	70.37037037	0	29.62962963	0	0	7.692307692	3.846153846	0	0	88.46153846	0	0	34.28571429	0	65.71428571	65.71428571	0	0	0	578	421	1179.513	1.284541079	1180.064	0.551	-1.890937954
30	1	130	1021	1	Cube1	1646	91.17647059	100	267	358	OTP	1	1	1177.999	0	0	157	56		100	100	0	0	0	0	0	12.12121212	24.24242424	0	6.060606061	60.60606061	12.12121212	21.21212121	0	0	0	0	100	100	0	1	1	336	528	1184.758	1.517430024	1185.203	0.445	-1.786136094
30	2	230	1022	30	Cube1	2271	100	98.55072464	524	503	OTP	1	0	1189.447	0	0	324	324		25	25	0	46.875	28.125	0	0	61.9047619	71.42857143	4.761904762	0	9.523809524	9.523809524	23.80952381	0	0	0	0	81.48148148	81.48148148	18.51851852	1	1	202	331	1183.994	1.095911016	1184.846	0.852	-1.553651468
30	2	230	1023	28	Cube1	2491	100	100	436	323	OTP	1	0	1194.92	0	0	100	100		0	0	0	0	100	0	0	0	0	0	5	95	0	0	0	0	0	3.488372093	94.18604651	91.86046512	2.325581395	0	0	383	316	1189.225	1.195712256	1190.644	1.419	-1.64648729
30	2	230	1024	45	Cube2	1788	100	88.0733945	626	211	FTP	1	0	1199.478	1	1	211	211		0	0	0	0	23.07692308	23.07692308	76.92307692	0	0	0	8.695652174	91.30434783	91.30434783	0	0	0	0	31.42857143	68.57142857	68.57142857	0	1	1	-67	359	1194.565	1.05483515	1195.134	0.569	-1.682564136
30	2	230	1025	42	Cube2	1472	100	100	201	401	FTP	1	1	1204.516	1	1	401	401		0	4	0	8	92	92	0	0	0	0	47.36842105	52.63157895	52.63157895	0	0	0	35.29411765	8.823529412	55.88235294	55.88235294	0	1	1	0	292	1199.301	0.76064015	1199.855	0.554	-1.824949912
30	1	130	1026	23	Cube3	2312	98.56115108	100	256	1017	OTP	1	1	1203.847	0	0	804	56		61.29032258	64.51612903	0	0	29.03225806	0	9.677419355	80.95238095	80.95238095	0	0	16.66666667	16.66666667	2.380952381	0	0	0	0	100	100	0	1	1	548	682	1210.771	0.429415145	1211.061	0.29	-1.588834324
30	1	130	1027	3	Cube1	1999	91.73553719	100	222	671	OP	0	1	1208.191	1	0			134	100	100	0	0	0	0	0	33.33333333	33.33333333	12.12121212	3.03030303	39.39393939	0	12.12121212	0	0	3.225806452	0	48.38709677	48.38709677	48.38709677	1	1	782	536	1215.596	0.849151962	1216.088	0.492	-1.615712118
30	1	130	1028	19	Cube3	1811	85.32110092	100	333	403	OP	0	1	1213.575	1	0			403	76	76	0	4	20	0	0	0	0	2.631578947	21.05263158	65.78947368	10.52631579	10.52631579	0	0	0	0	100	100	0	1	1	512	612	1220.777	0.581566336	1221.17	0.393	-1.820851812
30	1	130	1029	13	Cube2	1697	99.02912621	100	334	268	OP	0	1	1219.138	1	0			268	100	100	0	0	0	0	0	9.090909091	11.36363636	27.27272727	2.272727273	59.09090909	59.09090909	2.272727273	0	0	0	0	100	100	0	1	1	67	712	1226.316	0.712694094	1226.609	0.293	-1.625540891
30	2	230	1030	36	Cube1	2234	100	100	602	358	OTP	1	0	1231.469	0	0	134	134		0	0	0	60.86956522	30.43478261	0	8.695652174	60	68	8	32	0	0	0	0	0	0	7.547169811	88.67924528	88.67924528	3.773584906	0	0	448	403	1225.886	1.140525175	1226.735	0.849	-1.601057249
30	2	230	1031	54	Cube3	2111	93.79844961	96.09375	1107	-157	XXX	0	0	1236.842	0	0			950	NaN	NaN	NaN	NaN	NaN	NaN	NaN	0	0	0	0	62.5	0	37.5	0	0	0	0	93.75	93.75	6.25	0	0	413	379	1230.945	0.388818556	1231.736	0.791	-1.807018754
30	2	230	1032	29	Cube1	1987	100	100	602	190	FTP	1	0	1240.674	1	1	190	190		0	0	0	0	35.71428571	0	64.28571429	0	0	4.761904762	28.57142857	66.66666667	0	0	0	0	0	9.803921569	86.2745098	86.2745098	3.921568627	1	1	390	334	1235.704	1.169736116	1236.53	0.826	-1.745402602
30	1	130	1033	11	Cube2	1988	100	100	257	440	FTP	1	1	1239.39	1	1	440	194		10.34482759	13.79310345	0	0	82.75862069	55.17241379	6.896551724	70.90909091	74.54545455	0	1.818181818	23.63636364	14.54545455	3.636363636	0	0	0	0	100	100	0	1	1	749	905	1247.208	0.509518679	1247.487	0.279	-1.508316253
30	1	130	1034	5	Cube1	1880	90.43478261	100	275	618	OTP	1	1	1245.556	0	0	134	0		0	42.10526316	0	50	50	0	0	0	48	12	48	0	0	40	0	0	17.64705882	0	50	50	32.35294118	0	1	659	402	1252.134	0.86161263	1252.67	0.536	-1.812385829
30	1	130	1035	21	Cube3	1598	98	100	302	302	OP	0	0	1250.505	0	0			302	0	15.78947368	0	36.84210526	63.15789474	0	0	0	48.48484848	24.24242424	63.63636364	6.060606061	6.060606061	6.060606061	0	0	0	0	100	100	0	0	1	457	525	1257.518	0.140492744	1257.931	0.413	-1.742398202
30	1	130	1036	14	Cube2	1318	100	100	225	325	FTP	1	1	1255.316	1	1	325	325		100	100	0	0	0	0	0	42.85714286	42.85714286	0	4.761904762	52.38095238	52.38095238	0	0	0	33.33333333	25	41.66666667	41.66666667	0	1	1	134	336	1262.389	0.808755731	1262.768	0.379	-1.582206209
30	2	230	1037	38	Cube2	1965	100	100	336	639	FTP	1	1	1265.997	0	1	639	134		4.87804878	7.317073171	0	29.26829268	63.41463415	63.41463415	2.43902439	0	0	17.64705882	58.82352941	0	0	23.52941176	0	0	2.380952381	7.142857143	78.57142857	78.57142857	11.9047619	0	0	334	267	1260.569	0.816114585	1261.25	0.681	-2.004525129
30	2	230	1038	31	Cube1	2111	100	100	794	134	FTP	1	0	1270.888	1	1	134	134		0	0	0	0	100	0	0	0	0	0	37.5	62.5	0	0	0	0	2.083333333	4.166666667	89.58333333	89.58333333	4.166666667	1	1	401	379	1266.087	1.412691561	1266.877	0.79	-1.55513612
30	2	230	1039	47	Cube3	1976	100	96.66666667	591	269	FTP	1	0	1275.871	1	1	269	269		0	0	0	0	47.05882353	0	52.94117647	0	0	0	0	59.25925926	0	40.74074074	0	0	0	0	75	75	25	1	1	501	433	1271.058	0.414598137	1271.716	0.658	-1.842217723
30	1	130	1040	20	Cube3	1476	97.82608696	100	326	233	OP	0	1	1275.326	1	0			233	0	6.666666667	0	13.33333333	86.66666667	0	0	0	53.57142857	3.571428571	7.142857143	10.71428571	0	78.57142857	0	0	32	0	60	60	8	0	1	603	458	1282.205	0.280057787	1282.604	0.399	-1.842819083
30	2	230	1041	35	Cube1	1967	100	100	760	47	FTP	1	0	1285.589	1	1	47	807		0	0	0	0	100	0	0	0	0	17.85714286	10.71428571	71.42857143	0	0	0	0	13.63636364	13.63636364	63.63636364	63.63636364	9.090909091	1	1	672	451	1280.71	1.119988637	1281.424	0.714	-1.762588266
30	2	230	1042	48	Cube3	2000	100	100	492	412	OTP	1	0	1291.833	0	0	167	167		0	0	0	0	100	0	0	0	0	4.545454545	22.72727273	59.09090909	0	13.63636364	0	0	0	2.173913043	93.47826087	93.47826087	4.347826087	0	0	367	348	1286.228	0.497264338	1286.976	0.748	-2.156485484
30	1	130	1043	16	Cube2	1658	100	100	225	615	FTP	1	1	1290.536	1	1	615	134		55.26315789	60.52631579	0	7.894736842	36.84210526	36.84210526	0	0	52	20	80	0	0	0	0	0	50	13.63636364	36.36363636	36.36363636	0	1	1	614	391	1297.954	0.503167026	1298.311	0.357	-1.600966564
30	2	230	1044	49	Cube3	1817	100	100	524	180	OTP	1	0	1301.64	0	0	180	180		0	0	0	0	100	0	0	0	0	0	36	60	8	4	0	0	0	0	100	100	0	0	0	346	403	1296.147	0.641856623	1296.805	0.658	-1.864589181
30	1	130	1045	18	Cube2	1652	100	100	438	278	FTP	1	1	1300.556	1	1	278	278		0	0	0	22.22222222	5.555555556	5.555555556	72.22222222	0	46.66666667	6.666666667	93.33333333	0	0	0	0	0	36	0	64	64	0	1	1	615	480	1307.94	0.449216562	1308.342	0.402	-1.5787455
30	1	130	1046	27	Cube3	1708	96.11650485	100	23	781	OTP	1	0	1306.087	0	0	11	11		100	100	0	0	0	0	0	96.42857143	100	0	0	0	0	3.571428571	0	4.166666667	0	0	87.5	87.5	12.5	1	1	436	447	1312.733	0.118662204	1313.123	0.39	-1.800259815
30	2	230	1047	44	Cube2	1809	100	100	335	500	FTP	1	0	1316.151	1	1	500	75		0	0	0	0	100	100	0	0	0	27.5862069	0	72.4137931	72.4137931	0	0	0	0	0	100	100	0	1	1	-22	459	1311.305	0.75340493	1311.829	0.524	-1.724555295
30	2	230	1048	34	Cube1	1842	100	100	988	-247	XXX	0	0	1322.172	0	0			741	NaN	NaN	NaN	NaN	NaN	NaN	NaN	0	0	18.18181818	27.27272727	54.54545455	0	0	0	0	2.222222222	8.888888889	86.66666667	86.66666667	2.222222222	0	0	401	357	1316.163	1.097178904	1316.898	0.735	-1.828841772
30	2	230	1049	33	Cube1	1788	100	100	389	202	OP	0	0	1326.828	0	0			202	0	0	0	0	100	0	0	0	0	0	0	95.65217391	8.695652174	4.347826087	0	0	0	0	100	100	0	0	0	313	358	1321.268	1.477721054	1322.073	0.805	-1.859177934
30	1	130	1050	22	Cube3	1835	86.72566372	100	271	434	OP	0	0	1325.424	0	0			434	0	0	0	0	92.59259259	62.96296296	7.407407407	NaN	NaN	NaN	NaN	NaN	NaN	NaN	0	0	16.43835616	0	57.53424658	20.54794521	26.02739726	0	0	0	-134	1331.91	0.039677463	1333.107	1.197	-2.9376658
30	2	230	1051	50	Cube3	2246	100	100	707	381	FTP	1	0	1336.733	1	1	381	381		0	20.83333333	0	100	0	0	0	0	0	4	64	0	0	32	0	0	2.127659574	0	91.4893617	91.4893617	6.382978723	1	1	433	399	1332.089	0.117390692	1332.851	0.762	-1.853445388
30	2	230	1052	43	Cube2	2566	100	100	661	425	FTP	1	0	1342.499	1	1	425	425		0	0	0	0	100	100	0	0	0	28	0	72	72	0	0	0	0	0	100	100	0	1	1	0	392	1337.89	1.039669615	1338.936	1.046	-1.839968614
30	1	130	1053	15	Cube2	1720	100	100	537	55	FTP	1	0	1342.289	1	1	55	55		0	0	0	0	100	100	0	0	69.04761905	14.28571429	9.523809524	7.142857143	7.142857143	69.04761905	0	0	8.333333333	0	91.66666667	91.66666667	0	1	1	0	682	1349.751	0.322065357	1350.13	0.379	-1.598846318
30	2	230	1054	51	Cube3	2617	95.59748428	100	1094	156	OTP	1	0	1353.883	0	0	156	156		0	0	0	0	100	0	0	0	0	0	0	60.71428571	0	39.28571429	0	0	0	0	87.5	87.5	12.5	0	0	546	446	1348.378	0.504121066	1349.283	0.905	-1.844763821
[truncated: 8 more columns]
