# Supplementary material for: Gaze facilitates responsivity during hand coordinated joint attention
Source: Sci Rep. 2021 Oct 26;11:21037. doi: 10.1038/s41598-021-00476-3 (PMC8548595; doi:10.1038/s41598-021-00476-3)
Supplement: Supplementary file 1 — Supplementary Information 1. [file 41598_2021_476_MOESM1_ESM.zip › OSF_DataAnalysis_Revision/GazePoint/data/SubjectData.csv]

Pair	SubNum	Partner_SubNum	IncludeSub	KnowPartner	Gender	GenderMatch	Age	EdHand	Native_Language	Ethnicity	Vision
5	105	205	1	0	M	1	18	25	English	Caucasian	Normal
5	205	105	1	0	M	1	19	100	English	Caucasian	Normal
6	106	206	1	0	F	1	18	93	Mandarin	Chinese	Normal
6	206	106	1	0	F	1	19	87.5	English	Caucasian	Normal
7	107	207	1	0	F	1	19	56.25	English	South African	Normal
7	207	107	1	0	F	1	18	93	English	Caucasian	Normal
8	108	208	1	0	F	1	19	100	Hindi	Fijian Indian	Normal
8	208	108	1	0	F	1	19	93	Hindi	Indian	Normal
9	109	209	1	0	F	0	18	100	English	Filipino	Normal
9	209	109	1	0	M	0	24	12.5	English	Caucasian	Normal
10	110	210	1	1	F	1	19	100	English	Caucasian	Normal
10	210	110	1	1	F	1	19	-81.25	English	Caucasian	Normal
11	111	211	1	0	M	1	25	100	English	Caucasian	Normal
11	211	111	1	0	M	1	20	68.75	English	Caucasian	Normal
12	112	212	1	0	F	1	18	50	English	Caucasian	Normal
12	212	112	1	0	F	1	18	50	English	Caucasian	Normal
13	113	213	1	0	M	1	20	93.75	English	Thai	Normal
13	213	113	1	0	M	1	20	100	English	Caucasian	Normal
14	114	214	1	0	M	0	23	87.5	English	Caucasian	Normal
14	214	114	1	0	F	0	17	100	English	Caucasian	Normal
15	115	215	1	0	F	1	20	81.25	English	Lebanese	Normal
15	215	115	1	0	F	1	18	100	English	Pakinstani	Normal
16	116	216	1	0	F	0	18	100	English	Caucasian	Normal
16	216	116	1	0	M	0	18	100	Farsi	Persian	Normal
17	117	217	1	0	F	0	19	100	Hungarian	Caucasian	Normal
17	217	117	1	0	M	0	19	100	Farsi	Persian	Normal
18	118	218	1	0	F	0	18	100	English	Caucasian	Normal
18	218	118	1	0	M	0	19	100	English	Aboriginal	Normal
19	119	219	1	1	F	0	20	87.5	English	Caucasian	Normal
19	219	119	1	1	M	0	19	100	English	Caucasian	Normal
20	120	220	1	0	F	1	18	81.75	English	Caucasian	Normal
20	220	120	1	0	F	1	18	93.75	English	Caucasian	Normal
21	121	221	1	0	F	0	17	87.5	English	Korean	Normal
21	221	121	1	0	M	0	19	87.5	English	Chinese	Normal
22	122	222	1	0	F	1	18	100	English	Caucasian	Normal
22	222	122	1	0	F	1	19	100	English	Caucasian	Normal
23	123	223	1	0	M	0	24	100	English	Caucasian	Normal
23	223	123	1	0	F	0	28	100	English	Arab	Normal
24	124	224	1	1	F	1	18	100	English	Caucasian	Normal
24	224	124	1	1	F	1	18	100	English	Caucasian	Normal
25	125	225	1	0	F	1	21	75	English	Caucasian	Normal
25	225	125	1	0	F	1	19	68.75	English	Caucasian	Contacts
26	126	226	1	0	M	0	22	68.75	English	Malaysian	Contacts
26	226	126	1	0	F	0	17	100	English	Indian	Normal
27	127	227	1	0	F	1	22	81.25	English	Caucasian	Normal
27	227	127	1	0	F	1	26	100	English	Caucasian	Normal
28	128	228	1	0	M	0	19	75	Khmer	Cambodian	Normal
28	228	128	1	0	F	0	19	75	English	Caucasian	Normal
29	129	229	1	1	F	1	18	100	English	Chinese	Normal
29	229	129	1	1	F	1	18	100	English	Chinese	Normal
30	130	230	1	0	F	1	28	93.75	English	Caucasian	Normal
30	230	130	1	0	F	1	18	93.75	English	Caucasian	Normal
